# Supplementary material for: GatewayNet: a form of sequential rule mining
Source: BMC Med Inform Decis Mak. 2019 Apr 23;19:87. doi: 10.1186/s12911-019-0810-3 (PMC6480909; doi:10.1186/s12911-019-0810-3)
Supplement: Supplementary file 1 — Supplementary Data. This file contains the transaction database for our synthetic data. (TXT 702 kb) [file 12911_2019_810_MOESM1_ESM.txt]

ID	When	Item(s)
0	1	I3	I5	I7
0	3	I6
0	4	I6
0	5	I1	I3
0	6	I3
1	1	I1	I7
1	2	I1	I2	I7
1	3	I1
1	4	I3
1	5	I3
2	0	I8
3	0	I1
3	1	I1	I3
3	2	I3
3	3	I1
3	4	I1
3	5	I1
3	6	I1
3	7	I2	I3
3	9	I3	I5
3	10	I5
3	11	I1	I5
3	12	I3	I5
3	13	I1	I5
3	14	I1	I2	I9
3	15	I2	I4
4	0	I1
4	1	I1	I3
4	2	I1	I5
5	0	I1	I3
5	1	I1
6	1	I5
6	2	I10	I5
6	3	I3	I5
6	4	I1	I5
6	5	I1	I2	I3	I5
6	6	I3	I5
6	7	I3
6	8	I3
6	9	I1	I3	I5
6	10	I3	I6
6	11	I1	I3	I6
6	12	I1	I10	I3
6	13	I1	I11	I3
6	14	I1	I11	I7
7	0	I1
7	1	I1	I3	I5
7	4	I3
7	5	I1
7	6	I1	I6
7	7	I1
7	8	I3	I5	I8
7	9	I1
7	11	I1
8	0	I1
8	2	I3	I7
8	3	I3	I7
8	4	I1	I7
8	5	I3
8	6	I2	I3
8	8	I3
8	9	I1	I5
8	10	I1	I3
9	1	I1
9	2	I1	I5	I6
9	3	I6	I7
9	4	I3	I6
9	5	I1	I3
9	6	I1	I9
10	0	I3
10	1	I1	I11	I6
10	2	I1	I3
10	4	I3
10	5	I1
11	0	I3
12	0	I1
12	1	I1
12	2	I3	I6
12	5	I3
12	7	I3
12	8	I5
12	9	I3	I5
12	10	I1	I5
12	11	I5
12	12	I3
13	0	I3
13	1	I5	I6
13	2	I2	I4	I5	I7
13	3	I3
13	5	I3	I5
14	0	I3
14	1	I1	I7
15	1	I10
15	2	I10	I3
15	3	I1	I3	I7
15	4	I1	I4	I5
16	0	I5
16	2	I6
16	3	I1	I3	I6
16	4	I3	I6
16	5	I3	I5	I6
16	6	I1	I6
16	7	I1	I10	I6	I8
16	8	I1	I10
16	9	I1	I10	I3	I5
16	10	I1
16	11	I3
16	13	I1	I3
16	14	I3	I5	I6
16	15	I1	I3	I6
17	1	I1	I3	I5
18	1	I1	I3
18	2	I5
18	3	I1
18	4	I1	I5
18	5	I1	I8	I9
18	6	I1	I3
19	1	I3
19	2	I5
19	3	I3	I5
19	4	I1
19	5	I1	I3
19	6	I3
19	7	I1	I3
19	9	I1
21	0	I3
21	1	I3
21	2	I3
21	3	I1	I3	I5
22	0	I3
22	1	I1
22	2	I1	I3
22	3	I1	I3
22	4	I1	I10	I2	I6
22	5	I1	I2	I3	I6
22	6	I1	I2
22	7	I1	I3
22	8	I1	I3	I7
22	9	I7
22	10	I3	I7
22	11	I3	I5
22	13	I3	I5	I6
23	1	I3
23	2	I5	I7
23	3	I1	I3	I7
23	4	I6
23	5	I1	I6
24	0	I5
24	1	I5
25	0	I1
25	1	I1	I6
25	2	I1	I3
25	3	I10	I7
25	4	I10	I3	I7
25	5	I5	I7
25	6	I3	I5	I6	I7
25	7	I1	I3
25	8	I1	I3
25	9	I1
25	10	I3
25	11	I3	I6
25	12	I3
25	13	I1
25	14	I1	I3
26	0	I3
26	1	I1	I3
26	2	I10	I11	I6
26	3	I2	I5
26	4	I1	I5
26	5	I1
27	0	I3
27	1	I3	I7	I9
27	3	I3	I7
27	4	I3	I7
27	5	I2	I3
27	6	I3
27	7	I3
27	8	I1
27	9	I1	I3
27	10	I1
27	11	I3
27	12	I1	I6
29	0	I3	I5
29	2	I7	I8
29	3	I3	I7
30	1	I3
30	2	I6
30	3	I3	I6
30	4	I3	I6
30	6	I1	I3
30	8	I1
31	0	I3
31	2	I8
31	7	I1
31	8	I1	I2	I6
32	0	I1
32	1	I3
32	2	I3	I5
32	4	I5
32	5	I3	I5
32	6	I3
32	8	I1	I3
32	9	I1	I3
32	10	I1
32	11	I1	I6
32	12	I1	I3
32	13	I1	I3
33	0	I3
33	1	I2	I6
33	2	I3
33	3	I3	I5	I6
33	4	I1	I6
33	5	I1	I3	I6
33	6	I1	I3	I6
34	0	I3
34	1	I3
34	2	I3	I6
34	3	I1	I6
34	4	I3	I6
34	5	I1	I3	I5
34	6	I6
34	7	I3	I6
34	8	I1
34	9	I9
34	10	I1
34	11	I3	I6
34	12	I1	I3	I6
34	13	I1	I3	I5	I6
35	0	I3
35	1	I3	I6
35	2	I1	I5
35	3	I3	I6
35	4	I5	I6
35	5	I5
35	6	I1
35	7	I1	I3
35	8	I3	I5
35	11	I1
36	0	I1
36	1	I5
36	2	I8
36	3	I3	I8
37	1	I3
37	3	I1	I5
37	4	I10	I7
37	6	I3
37	8	I1	I5
37	9	I3	I5
37	10	I3	I5	I9
37	11	I1	I3
37	12	I2	I3	I5
37	13	I1	I5	I7
37	14	I5
38	0	I1
38	1	I1	I3
38	2	I1	I3
38	3	I1	I3
39	0	I5
39	1	I1
39	2	I1
39	3	I3
39	4	I3
39	5	I1	I3	I7
39	7	I1	I5
39	8	I3	I5
39	9	I3	I5
39	10	I3
39	11	I3	I5	I7
39	12	I7
40	0	I3
40	1	I1	I2	I3
40	2	I3
40	3	I1	I3
40	4	I1	I3
40	5	I1
40	6	I3
40	9	I3
40	10	I1	I3	I5
40	11	I1	I3	I6
40	12	I1
40	13	I1	I3
40	14	I1	I3
40	15	I3
41	1	I3
41	2	I1	I6
41	3	I3	I6
41	4	I5
41	5	I1
41	6	I1
41	7	I1	I5
41	8	I11	I5
41	9	I3
42	0	I5
42	1	I1	I5
42	2	I1
42	3	I1
42	5	I1
42	6	I1	I3
42	7	I1	I3	I5
42	8	I1	I5
42	9	I3
42	10	I3	I5
42	11	I1	I5	I7
42	12	I3
42	13	I1	I6
43	0	I1	I3
43	1	I3
43	4	I7
43	5	I5	I7
43	7	I3
44	1	I1
45	0	I1
45	1	I10	I5	I6
45	2	I3
45	3	I1
45	4	I1	I3	I5
46	1	I1	I3
46	2	I1	I3	I5
46	3	I1	I3	I5
47	0	I1
47	1	I1
47	2	I3	I5	I6
47	5	I3
47	6	I1	I3
48	1	I1
48	2	I1	I5
48	3	I1	I2	I3	I5
48	5	I1	I3
48	6	I1	I2	I5
48	7	I3
48	9	I1	I3
48	10	I1	I3
49	1	I1
49	2	I2
49	3	I1	I2	I7
49	4	I7
49	5	I3	I7
49	6	I12	I3	I7
49	8	I1	I5
49	9	I1	I11
49	10	I1	I11	I3
49	11	I1	I3	I6
49	12	I1	I3
50	1	I3
50	2	I1	I5
50	3	I7
50	4	I7
50	5	I1	I7
50	6	I1	I11	I7
50	7	I1	I11
50	8	I1	I5	I6
50	10	I3	I7
51	1	I3
51	2	I3	I5
51	3	I3	I6
51	4	I3
51	5	I1
51	6	I3
51	7	I3	I6
51	8	I3
52	0	I3
52	1	I3	I5
52	2	I1	I10	I5
52	3	I2	I5
52	4	I3
52	5	I4	I5
52	6	I1
52	7	I1	I3
52	8	I1
52	9	I1	I2	I3	I8
52	11	I1
52	12	I3
52	13	I1
53	0	I1
53	1	I1	I5
53	2	I1	I3	I5	I6	I8
53	3	I3
53	5	I3
54	0	I3
54	1	I1
54	2	I3
54	3	I1	I3	I5	I9
54	4	I3	I5
54	5	I3	I5	I8
54	6	I5
54	7	I1	I3	I8
54	8	I3	I5	I7
54	9	I7
54	10	I3
54	11	I1	I3
54	12	I1	I5
55	1	I1	I3
55	2	I1	I2	I3
55	3	I1	I2
55	4	I3	I5
55	5	I7
55	6	I1	I3	I7
55	7	I5	I7
56	0	I6
56	1	I2
56	3	I1	I7
56	5	I5	I7
56	6	I4	I5	I7
56	7	I1	I8
56	8	I3
56	10	I1	I3	I5
56	11	I1	I3
56	12	I1	I2	I3
57	1	I1
57	2	I1	I3
57	3	I1
57	4	I3
57	5	I1	I3
57	7	I1
57	8	I1	I5
57	9	I5
58	0	I3
59	1	I1	I3	I5
59	2	I3	I6
59	3	I3
59	4	I1	I5	I6
59	5	I1
59	6	I1	I3	I6
60	0	I1
60	1	I1	I3
60	2	I1	I3
60	3	I3
60	4	I1	I3
60	5	I3
60	6	I3	I5	I6	I9
60	7	I3
60	8	I3	I5
60	9	I3	I7
60	11	I1	I3
60	12	I3	I4
60	13	I1	I3
60	14	I3	I5
61	1	I5
61	2	I5
61	3	I10	I4	I5
61	4	I1	I9
61	5	I1
61	7	I3
61	9	I1
61	12	I3
62	1	I1
62	2	I1	I5
62	3	I1	I10
62	4	I1	I3
62	5	I1	I3
62	7	I5
62	8	I1	I9
62	10	I3
62	11	I1	I3
63	1	I1	I3
64	1	I1
64	2	I1
64	3	I1
64	5	I1
64	6	I3
64	7	I1	I3
64	8	I1	I5	I7	I8
64	9	I1
64	10	I2	I3
64	11	I1	I2	I3	I5
64	12	I1	I2	I3
64	13	I2	I7
64	14	I2	I6	I7
65	1	I3	I5
65	2	I3
65	3	I3	I6
66	0	I3
66	1	I1	I3
66	2	I3
66	3	I3
66	4	I1	I5	I7
66	5	I3
66	7	I3
67	0	I7
67	1	I5	I6	I7
67	2	I1	I10	I7
67	3	I1	I3
68	0	I3
68	1	I5
68	2	I1	I5
68	3	I1	I3
69	2	I3
69	3	I1	I3	I6
69	5	I1	I3
69	6	I3	I5
69	7	I10	I5
69	8	I5
69	9	I10	I5
69	10	I1	I4	I6
69	11	I2	I3	I5	I6
69	12	I2	I3
69	14	I1
70	1	I3
70	2	I3	I5
70	3	I1	I11	I2	I3	I5
70	5	I3
70	6	I3	I6
70	7	I1	I3	I6
70	8	I1
70	9	I1	I3
71	0	I3
72	0	I6
73	0	I1
73	1	I1
73	2	I1	I5
73	3	I1
73	4	I1	I3	I5
73	5	I1
73	9	I3
73	10	I1	I11	I3	I7
73	11	I1
73	12	I1	I3
74	1	I3
74	2	I1	I3
74	3	I3
74	4	I1
74	5	I5
74	7	I3	I5
75	0	I1
77	0	I3	I5
77	1	I3
77	2	I1	I5
77	3	I1	I3	I6
77	4	I3
77	5	I1	I3
77	6	I3	I6
77	7	I3
77	8	I3
77	9	I1	I3	I7
77	10	I1	I5
78	1	I3
78	2	I3
78	3	I5
79	0	I6
79	1	I1
79	2	I1	I3
79	3	I3
79	4	I1	I5
79	5	I5	I7
79	6	I1
79	9	I3
79	11	I1	I3
79	12	I1	I3	I5
80	0	I3
80	1	I1	I7
80	2	I1	I7
80	3	I3	I7
80	4	I7
80	5	I1	I7
80	6	I1	I3
80	7	I1	I3
80	9	I1	I3
80	11	I7
80	12	I1	I7
81	0	I3
81	1	I1	I3
81	3	I3	I5
81	4	I1	I3	I5
81	5	I1	I3	I6
81	6	I3
81	7	I1	I3	I7
81	9	I3
81	11	I1
82	0	I1
82	1	I3
82	2	I3
83	1	I1	I3
83	2	I4
83	3	I1
83	4	I3	I5
83	5	I1	I2
83	6	I1	I2
83	7	I3
83	9	I3	I5
83	10	I1	I3
83	12	I2
84	0	I3
84	1	I3
84	2	I5
84	3	I1	I5
84	4	I1	I2	I3
85	0	I1	I3
85	1	I1
85	2	I1	I3
86	0	I3
86	1	I1
86	2	I1
86	3	I5
86	4	I3	I5
86	6	I1
86	7	I3
86	8	I7
87	0	I3
87	1	I3
87	2	I1	I5
87	3	I3	I5
87	5	I1
87	6	I1	I3
87	7	I3	I6
87	8	I3
87	9	I1	I3
88	1	I1
88	2	I1	I3	I5
89	1	I1
90	0	I3
90	1	I6	I7
90	2	I3
90	3	I3	I7
90	5	I5
90	6	I1	I3	I8
90	7	I3
90	8	I1	I7
90	9	I1	I3	I7
90	10	I3	I7
91	0	I3
91	1	I1	I3	I5
91	2	I12	I3
91	3	I12	I2
91	4	I1	I12	I7
91	5	I1	I3	I7
91	6	I3	I8
92	1	I3
92	2	I1	I3
92	3	I1	I10	I5
92	4	I1
92	5	I1	I3
92	6	I1
92	7	I5
92	8	I3
92	11	I2
92	12	I1	I11	I2	I7
93	1	I3	I5
93	3	I5
93	4	I5	I9
93	5	I1	I3
93	6	I1	I3	I7
93	7	I1	I5
93	8	I1	I5
93	9	I1	I3
93	12	I3	I4
93	13	I3
93	14	I3
94	0	I1
94	1	I1	I3	I5
95	1	I3	I5
95	2	I1	I3	I5
95	3	I1	I3	I5
95	4	I1	I5
95	5	I1
95	6	I3
96	1	I1	I3	I5
96	3	I1	I3
96	4	I3
96	5	I1	I3
96	6	I1	I3
96	7	I1	I3	I4
96	8	I1	I5
97	0	I3
97	2	I3
97	3	I3
97	4	I1	I5
98	0	I3
98	1	I1	I5	I6
98	2	I1	I3	I5
98	3	I11	I3	I6
98	4	I1	I3	I5
99	0	I8
100	0	I1
100	2	I3	I6
100	3	I1
100	5	I1	I3
100	6	I1	I6
100	7	I3	I6
100	8	I3
100	9	I1
100	10	I3	I5
101	0	I1
101	1	I3
101	3	I1	I3
101	4	I1	I3	I7
101	5	I1
101	6	I6
101	7	I6
101	8	I3	I5
101	9	I11	I5
101	10	I11	I3	I5	I8
101	11	I1	I6	I7
101	12	I1	I6
102	1	I3	I7
102	2	I3	I7
102	3	I3	I7
102	4	I1	I3
102	5	I1	I3
102	6	I3
102	7	I1	I3
102	8	I1	I3	I5
102	9	I1	I3	I5
102	10	I1	I7
102	11	I7
102	12	I1	I3	I7
103	2	I3
103	3	I3	I7
104	0	I3
104	1	I1
104	2	I1
104	3	I1	I3
104	4	I1	I3	I6
104	5	I1	I3
104	6	I1
104	7	I1	I3
104	8	I1
104	9	I1	I3
104	10	I1	I3	I5
104	11	I1	I11
104	12	I1	I11	I3
104	13	I1
105	0	I3
105	2	I3
105	3	I3	I5
105	4	I1	I3
106	0	I3
106	1	I1
106	2	I1
106	3	I1	I3
106	5	I1	I3
106	6	I3	I5
106	7	I1	I3
106	8	I1	I8
106	9	I3	I7
107	1	I3
107	3	I1
107	4	I3	I5
108	0	I1
108	2	I1	I3	I5
109	0	I3
109	1	I1	I10	I6
109	2	I1
109	3	I1
109	4	I3	I5
109	7	I1
109	9	I3	I5
109	10	I1	I3	I7
109	11	I1
109	12	I5
109	13	I1	I5
109	15	I1
110	0	I1
110	1	I1	I6	I9
110	2	I1	I3
110	3	I1	I3
110	4	I2	I6
110	5	I2	I5
110	6	I3
110	7	I1	I3	I7
110	8	I1	I3	I6
110	9	I1	I3	I5
110	10	I1	I5
110	11	I5
110	12	I1
110	14	I1	I3
110	15	I1	I3	I6
111	0	I3
112	1	I1	I5	I7
112	3	I1
112	4	I3
113	0	I5
113	1	I1	I5
113	2	I2	I3	I8
113	4	I3
113	5	I1
113	6	I1
114	2	I1
114	3	I1	I3
114	4	I1
114	5	I3
114	6	I10	I5
114	7	I1	I10	I3
114	8	I1	I3
114	10	I1
116	0	I3
116	1	I3
116	2	I1	I3
116	3	I5
116	6	I3
117	0	I5
117	1	I1	I3	I5
117	2	I3
117	3	I8
117	4	I5
117	5	I1	I3	I5
118	2	I1	I3
118	3	I1	I3
119	1	I3
119	2	I1	I3
119	3	I1	I3
119	4	I1
120	1	I3	I5
121	0	I5
121	1	I3	I5
121	2	I3
121	3	I3
121	4	I1	I6
121	5	I6
122	0	I3
122	1	I1
122	2	I1
122	3	I1	I3
122	4	I3
122	5	I1
122	6	I3
122	7	I1	I3
122	8	I3
122	9	I1	I5
122	10	I1	I6
122	11	I6
122	12	I3	I6
123	0	I1	I5
123	1	I3	I5
123	2	I3
124	1	I5
124	2	I5
124	3	I3	I5	I6
124	4	I1	I7
124	5	I1	I7
124	6	I3	I6
124	7	I1	I3	I6
125	0	I5
125	2	I3
125	3	I7	I9
125	5	I3
125	6	I1	I3
125	7	I1	I3	I8	I9
125	10	I3	I5
125	12	I1
125	13	I5	I7
126	0	I1
126	3	I1
126	4	I3	I5
126	6	I3
126	8	I3
126	9	I5
126	10	I1	I5
126	11	I3	I5
127	0	I3
127	1	I3
127	2	I1
127	3	I2	I3
127	6	I5
128	1	I1	I3
128	2	I5
129	2	I1
129	3	I1	I5	I9
130	0	I2
130	1	I1	I2
130	3	I3
130	4	I3
130	5	I1	I5
130	7	I1
130	8	I5
130	9	I11	I5
130	10	I3
130	11	I1
130	12	I1
131	1	I1	I3
131	2	I1	I10	I3
131	3	I1	I10	I3
131	4	I1	I10	I3
131	5	I10	I3	I6
132	1	I1	I5
132	2	I3
132	3	I3
132	4	I5
132	5	I5
132	6	I1	I9
133	0	I3
133	1	I3
133	2	I1	I3
133	3	I1	I3	I5	I6
133	4	I3	I6
133	5	I3
133	6	I3	I7
133	7	I3	I5
133	8	I1
134	0	I2
134	1	I2	I3
134	2	I1	I2	I3	I6
134	3	I1	I3	I5	I6
134	4	I5
134	5	I3
134	6	I2	I3
134	7	I3	I7
134	8	I6
134	9	I3	I4
134	10	I3	I7
135	0	I3	I5
135	1	I5
135	2	I1	I3	I8
135	3	I6
135	4	I6
135	5	I5	I6
135	6	I6	I7
135	7	I3	I7
135	9	I1
135	10	I1	I3	I5
135	11	I1	I11	I9
137	0	I1
137	1	I3
137	2	I1	I5
137	3	I3
138	2	I3
138	3	I1	I3
138	4	I1	I3
138	5	I1	I2	I3	I5
138	6	I1	I3	I5
138	7	I1	I3	I5
139	0	I3
139	1	I1
139	2	I1
139	3	I1
139	4	I1	I3
139	5	I3	I5
139	6	I1	I5	I6
139	7	I1
139	9	I1
139	10	I1	I6
139	11	I1
139	12	I2	I3
139	13	I1	I3
139	14	I3
139	15	I3
140	2	I1
140	3	I3	I5
140	4	I1
140	5	I8
140	6	I3	I8
140	7	I1	I3
140	8	I1	I3
140	9	I3	I7
140	10	I1	I2	I7
140	11	I1	I3
140	12	I1	I3	I5
140	13	I1	I6
141	0	I2
141	1	I3
141	2	I11	I3
141	3	I1	I2	I3	I6
141	4	I1
141	5	I1	I3
141	6	I3	I7	I9
141	7	I1	I3
141	8	I1	I3
141	9	I1	I3	I5
141	10	I1	I3
141	11	I1	I2
142	1	I1	I8
142	2	I1
143	1	I1
143	2	I1	I3
143	3	I3
143	4	I9
143	5	I1	I5	I9
143	6	I1
144	1	I3
144	2	I3
144	4	I3
144	5	I3
144	6	I5
144	7	I5
144	8	I3	I5
144	9	I1	I6
144	10	I1	I2	I3
145	0	I3
145	1	I3	I7
145	2	I7
145	3	I7
145	4	I5
145	5	I1	I3
145	6	I1	I3
145	7	I3	I7
145	8	I7
145	9	I3
145	10	I1	I3	I5
145	11	I3	I5
145	12	I3
145	13	I3	I5	I7
146	0	I1
147	1	I1	I3
147	4	I1	I5
148	0	I3
148	1	I1	I3
148	2	I3
148	3	I3	I8
148	4	I1	I3	I5
149	0	I5
150	0	I3
150	1	I3
150	2	I3
150	3	I1	I3
150	6	I1
150	7	I3
150	8	I1	I3
150	9	I3	I5
150	10	I5	I8
150	11	I5
150	12	I1	I5
150	13	I5	I8
151	1	I1	I3
151	2	I5
151	3	I5	I8
151	4	I1	I10	I4
152	0	I1
152	1	I1
152	3	I4
152	4	I3	I5
152	5	I5
152	6	I1	I3
152	7	I1	I3
152	9	I1
153	0	I1
153	1	I1	I3	I5
154	1	I1	I3
154	2	I1	I3	I6
154	3	I2	I4
154	4	I1	I2	I3
154	5	I3
154	6	I2
154	7	I1	I11	I6
154	8	I1	I6
154	9	I1	I3	I6
154	10	I1	I11	I3	I6
154	11	I11	I3
155	0	I1
155	1	I1
155	2	I2	I3
155	3	I2	I3
155	4	I1	I2	I3
155	5	I3
155	6	I1	I3	I5
155	7	I1
155	8	I1	I5
156	0	I1	I3
156	1	I3
156	2	I1	I5	I6
156	3	I1	I6
156	4	I1
156	7	I1	I5
156	8	I1	I4	I8
156	9	I1
157	0	I1
157	1	I1	I3
157	2	I1	I3
157	3	I3	I6
157	4	I6
157	5	I5
157	6	I5
157	7	I1
157	8	I5	I7
157	9	I7
157	10	I2	I3	I7
158	3	I3
158	4	I1	I3
158	5	I1	I2	I3
158	6	I1	I3
158	7	I6	I7
158	8	I5	I7
159	0	I3
159	1	I3
159	2	I1
159	3	I3	I6
159	4	I5
159	5	I1	I3
159	6	I3	I6
159	7	I1
159	9	I3	I5
159	10	I5
159	11	I1
159	12	I1	I3
159	13	I1	I3	I5
159	14	I1	I3	I5	I6
160	0	I1
160	1	I1	I3
160	2	I1	I2
160	4	I1	I3
161	0	I1	I8
161	1	I1	I3
161	2	I3
161	3	I3	I5
161	4	I3	I4	I5
161	5	I1
161	6	I1	I3
161	8	I5
161	9	I3
161	10	I1	I5
161	11	I1
161	12	I2
162	0	I3
162	1	I1
162	2	I1	I3
162	3	I3
163	0	I3
163	1	I3
163	2	I3	I5
163	3	I5	I6
163	4	I5	I6
163	6	I1
163	7	I1	I6
163	8	I1	I3	I6
164	1	I3
164	2	I3
164	3	I1	I3
164	4	I3	I5
164	5	I3	I5	I8
164	6	I5
164	7	I5
164	8	I1	I5
164	9	I1	I3	I5
164	10	I1	I3	I5	I6
164	12	I1	I3
164	13	I1	I3	I7
164	14	I1	I3
164	15	I3
165	0	I1
165	1	I1	I2
165	2	I1	I3	I5
165	3	I1	I11
165	4	I3	I5
165	5	I2	I3
165	6	I2	I3	I5	I7
165	7	I3
165	8	I1
165	9	I1	I3	I6
166	0	I3	I8
166	1	I1	I6	I8
166	2	I3	I6	I8
166	4	I1	I3
166	5	I3	I5
166	7	I3
166	8	I1
167	0	I3
167	1	I1	I3
167	2	I3
168	0	I1
168	1	I1
168	2	I3
168	3	I1	I3
168	4	I1
169	0	I1	I3
169	1	I1
169	2	I1	I3
169	3	I10
169	4	I10	I3
170	0	I3
170	2	I1	I3
170	4	I2
170	5	I3
170	7	I1
170	8	I1	I3
170	9	I1
170	10	I3
170	11	I3
170	12	I5
170	13	I3
170	14	I5
170	15	I1	I3	I9
172	1	I6
172	2	I5
173	1	I3
173	2	I3	I7
173	3	I1	I3	I7
173	4	I1
173	5	I3
173	6	I1	I3
173	7	I1	I11	I3	I6
173	8	I1
173	9	I1
173	11	I1
173	12	I1	I3
174	2	I1	I3
174	3	I1	I3	I6
174	4	I1	I10	I3
174	5	I1	I10	I3
174	6	I1	I6
174	7	I5	I6
174	10	I3
174	11	I3
174	12	I1	I3	I6
175	1	I1	I3
175	2	I1	I3
175	3	I1	I3
175	4	I1	I4	I6
175	5	I1
175	6	I1	I6	I9
175	7	I1	I3
175	8	I3
175	9	I3
175	10	I3	I7
177	0	I1
177	1	I1	I3
177	2	I1	I3	I5
177	3	I1	I3
177	4	I1
177	5	I1	I3
177	7	I3	I5
177	8	I1	I5
177	9	I3
177	10	I1	I5
178	2	I1
178	3	I1	I3	I6
178	4	I11	I3	I6
178	5	I3
178	6	I3
178	8	I5
178	9	I3	I5
178	11	I3
178	12	I1	I3
178	13	I3	I5
178	14	I1	I5
178	15	I1	I3
179	0	I1
179	1	I1
179	2	I1
179	3	I1	I2
179	4	I1	I3	I5	I7
179	5	I1	I7
179	6	I3	I7
179	7	I1	I7
179	9	I1
179	10	I1	I3
179	11	I3	I5
180	0	I2
180	1	I2	I4	I5
180	3	I1	I3
180	5	I3
180	6	I5	I8
180	8	I1
180	9	I1	I3
180	10	I1	I3
180	11	I3
180	12	I1
180	13	I1
180	14	I1	I3
181	0	I1	I3
182	0	I1
182	1	I3	I5
182	2	I5
182	3	I1	I5
182	6	I1	I3
182	7	I1	I9
182	8	I3
182	9	I1	I6
182	11	I1	I3
182	12	I1	I6
183	0	I3
183	1	I3	I5
184	0	I5
184	1	I1	I5
184	2	I1	I5	I7
184	3	I3	I5	I7	I8
185	2	I3	I5
185	3	I2	I3	I5
185	4	I4
185	5	I1
185	6	I3
185	7	I1	I3
185	8	I1	I3
185	9	I3	I5
185	10	I5
185	11	I7
186	2	I3
186	4	I1
187	0	I3
187	1	I1	I2	I6
187	2	I1	I2	I3
187	3	I2
187	4	I2
187	5	I2	I7
187	6	I1	I7
188	0	I3
188	1	I1
188	2	I1	I3
188	3	I1	I3	I6
188	4	I1	I4	I6
188	5	I1
188	6	I5
188	8	I1	I5
188	9	I1	I3	I5
188	10	I5
188	11	I5
188	12	I5
188	13	I3
188	14	I11	I6
188	15	I3	I6
189	1	I3
191	0	I1
191	1	I2	I6
191	2	I1	I3	I6	I7
191	3	I3
191	4	I1	I5
191	5	I3
191	6	I5
191	9	I5
191	11	I3
192	0	I1
192	1	I1	I5
192	2	I3
192	3	I1	I3
192	4	I1	I3
192	5	I1	I2	I3
192	6	I1
192	7	I3
192	8	I3
192	9	I1	I3
192	10	I3
192	11	I3
192	12	I3
192	13	I1	I3
192	14	I1	I3
193	0	I1
193	1	I1	I10
193	2	I1	I3
193	3	I1	I3	I5	I8
193	4	I1	I3
193	5	I1	I5
193	6	I1	I3
193	7	I1
193	8	I1	I5
193	9	I1	I3
193	10	I1	I3
194	0	I3
194	1	I1	I3
194	2	I2	I3
194	3	I3	I5	I7
194	4	I1	I6
194	6	I3	I4
194	7	I3
194	9	I1	I3
194	10	I1	I11	I3
194	11	I11	I3	I9
195	0	I3
195	1	I1	I3
195	2	I1	I3
195	3	I1	I3
195	4	I1	I3
195	5	I1	I3	I5
196	0	I3
197	0	I8
197	1	I8
197	2	I7	I8
197	3	I3	I6	I8
197	4	I1	I8
197	5	I3
197	6	I3
197	7	I5
197	8	I5
197	9	I5
197	10	I3	I5	I8
197	13	I8
198	0	I5
198	1	I1	I3
199	1	I1	I3
199	3	I1	I3
200	0	I3
200	1	I1
200	2	I3
200	3	I1	I3
200	6	I3
201	1	I1	I3
201	2	I1	I3
201	3	I1	I3
201	4	I1	I3
201	5	I3	I6
201	6	I6
201	8	I3
201	9	I1	I5
201	10	I1	I11	I4	I5
201	11	I1	I5
202	0	I1	I3
202	1	I1	I3
203	1	I1
203	2	I3	I7
203	3	I3
203	4	I1	I3
203	5	I3	I5
203	6	I3	I5
203	7	I1
203	8	I1	I3
203	9	I3	I5
203	10	I3
204	0	I1
204	1	I1	I3
204	2	I3
204	3	I1
205	0	I7
205	2	I1	I5	I6
205	3	I1	I2	I3
206	1	I3
206	2	I1	I6
206	3	I1	I3
206	4	I1	I3
206	5	I1	I2	I5
206	6	I3
206	7	I1	I3	I6
206	8	I3	I6	I7
206	9	I1	I3	I5	I7
206	10	I1
207	1	I1	I3	I5
207	2	I1
207	3	I1
207	4	I3
207	5	I1	I6
207	6	I1	I6
207	7	I6
207	8	I1	I3	I6
207	9	I5	I6
207	10	I6
207	11	I1
208	0	I3
208	1	I1
208	2	I3
208	3	I1
208	4	I1
209	0	I1
209	1	I5
209	2	I1	I2	I8
209	3	I1	I2	I3
209	4	I3
209	5	I1	I6
209	6	I3
209	7	I3	I5
209	8	I1	I3	I5
209	9	I1	I11	I5
209	10	I1	I3
209	11	I1	I3
210	1	I1	I3	I6
210	2	I1	I2	I3
210	3	I11	I3
210	4	I1	I11	I3
210	5	I3
211	1	I1	I3	I5
211	2	I1	I5
211	3	I1	I5	I9
211	4	I3	I5	I7
211	5	I11	I3
211	6	I3
211	7	I2	I3
211	8	I2	I3	I7
211	9	I5
211	10	I3	I5
211	11	I1	I5	I6	I7
211	13	I3
211	14	I3	I5
211	15	I3	I7
212	0	I1	I3
212	2	I1	I3
212	3	I1	I3	I6
212	4	I1	I3
212	5	I1	I3	I5	I7
212	6	I1	I3
212	7	I1	I2	I5
212	8	I1	I5
212	9	I3
213	0	I1
213	1	I3	I6
213	2	I3
213	3	I3
213	4	I1	I3	I5
213	5	I3
213	6	I1
213	7	I1	I3	I4	I6
213	8	I1	I3
213	9	I5
214	0	I6
214	1	I1	I11	I6
214	2	I1	I6
214	3	I1
214	4	I1	I6
214	5	I1	I3
214	6	I1	I3
214	7	I1	I3
214	8	I3	I5
214	9	I1	I3	I5
214	10	I1	I3
215	0	I1
215	1	I1
215	2	I1
215	3	I1
215	4	I3
216	1	I3
216	2	I3
216	3	I3
216	4	I5
216	6	I1	I3
216	7	I1	I3
216	8	I7
216	9	I7
216	10	I8
216	11	I10	I8
217	0	I3
217	1	I5
217	3	I2	I3
217	4	I3	I7
217	5	I3
217	6	I1	I3
217	7	I1	I3	I6	I7	I8
217	8	I1	I2	I7	I8
217	9	I1	I3
217	10	I3
217	11	I3
218	0	I1
218	1	I3
218	2	I1	I3	I6
218	3	I6
218	4	I6
218	5	I1	I12	I6
218	6	I12	I7
218	8	I3
218	9	I3
218	10	I3
218	11	I1	I3
218	12	I1	I3
218	13	I1	I5
219	1	I1	I3
219	2	I1	I3
219	3	I3	I5
219	4	I5	I8
219	5	I3
219	6	I3
219	7	I1	I3
219	8	I3	I5	I7
219	9	I3
220	0	I3
220	1	I1	I3
220	2	I3	I4
220	3	I3
221	0	I3
221	1	I1	I3	I6
221	2	I1	I10	I3
221	3	I5	I6
221	4	I3	I6
221	5	I1
221	6	I1
221	7	I1	I6
221	8	I2	I7
221	9	I2	I5	I7
221	10	I1
221	11	I1	I3
221	12	I3
221	13	I5	I6
221	14	I1	I5	I8
222	0	I3
222	1	I6
222	2	I1	I6
222	3	I3	I6
222	4	I3
222	5	I1	I3
222	6	I5
222	7	I1	I3
222	8	I1	I5
222	9	I1
222	10	I3
222	11	I5
222	12	I5
222	14	I1	I3
223	0	I3
223	1	I1	I9
223	2	I3	I5	I9
223	3	I3	I5
223	4	I3
224	0	I3
224	1	I1	I3	I7
224	2	I1	I5
224	3	I5
224	4	I5
224	5	I5
224	6	I10	I5
224	7	I1	I10	I3
224	8	I3	I5	I7
224	9	I1	I7
224	10	I3
224	11	I1	I3
225	0	I3	I5
225	1	I1
225	2	I1	I2
225	3	I10	I2	I6
225	4	I1	I3	I6
225	6	I1
225	7	I1
225	8	I1	I8
225	9	I1	I3
225	10	I1
225	11	I1	I3
225	12	I3	I6
226	0	I5
226	3	I3
226	4	I3	I7
226	5	I3
226	6	I1	I6
226	8	I1
226	9	I1
226	12	I1	I3
227	0	I10
227	1	I1	I3
227	3	I3
227	4	I1
227	5	I1
227	6	I1
227	7	I1	I3
227	8	I1
227	9	I1	I3
227	10	I1	I3	I6	I7
227	11	I1	I3	I7
227	12	I3
228	0	I1
228	1	I1
228	2	I1	I3
228	3	I1	I3	I6
229	0	I1	I4
229	1	I3
229	3	I1	I3
230	0	I5
230	1	I5
230	2	I1	I3	I9
230	7	I3	I5
231	0	I5
231	1	I1	I5
231	2	I3	I5
231	3	I3	I5	I6
232	1	I1	I5
232	2	I1	I3	I5
232	3	I3
232	4	I7
232	5	I3	I7
232	6	I3	I7
232	9	I1
232	10	I2	I3	I5
232	11	I3
232	12	I3
232	13	I3	I6
233	0	I3
233	1	I3	I6
233	2	I3	I6
233	3	I3	I6
233	4	I3	I6
233	5	I1	I2
233	7	I1	I3
234	1	I5
234	2	I2	I8
234	3	I1	I6	I8
234	4	I3	I6
234	5	I1
234	6	I5
234	7	I1	I5
234	8	I3
234	10	I1
234	11	I1	I3	I6
234	12	I1	I2	I3
235	0	I3
235	1	I6	I7
235	3	I1	I3
235	4	I1	I3	I6
235	5	I3
235	6	I1	I3	I6
235	7	I3
235	8	I3
235	9	I1	I5
235	10	I1
235	11	I3
235	12	I3
235	13	I1	I5	I7
235	14	I5
236	0	I3
236	1	I3
236	2	I1	I10	I3
236	3	I7
236	4	I3
236	9	I1	I3
236	10	I1	I3
236	11	I3
236	12	I3	I7
236	13	I1	I4
236	14	I1	I3	I4
236	15	I3
237	0	I3
238	1	I3
238	2	I1	I3	I5
238	4	I3	I5	I7
238	5	I12	I3	I6
238	6	I1	I6
238	7	I3
238	8	I3	I6
239	1	I1
239	2	I1	I3
240	0	I1
240	1	I1	I3
240	2	I3
240	3	I1	I3
241	1	I1	I3
241	2	I1
241	4	I3
241	5	I1	I3	I5
241	6	I5
242	0	I7
242	1	I3
242	2	I3
242	3	I1	I3	I6
242	4	I1
242	5	I1	I3
242	6	I3	I4
242	7	I1	I3
242	8	I1
242	9	I1
242	11	I1
242	12	I3
243	0	I3
243	1	I3	I5	I7
243	2	I1	I3
243	3	I1
244	0	I3	I5
244	1	I3
244	2	I3
244	3	I1	I3
244	5	I3
245	0	I1
245	1	I1	I3
245	2	I3
246	0	I3
246	1	I5	I7
246	2	I11	I8
246	3	I3	I8
246	4	I3
247	1	I1
247	2	I1
247	3	I1
247	4	I6
247	5	I3
247	6	I3
247	7	I1	I2
247	8	I1	I2
247	9	I7
247	10	I5	I7
247	11	I4
247	12	I7
248	0	I1	I5
248	1	I5
248	2	I3	I4	I5
248	5	I5
248	6	I5	I8
248	7	I3	I5
248	8	I1	I3	I5
248	10	I1	I5
248	11	I1	I2	I5
248	12	I3
248	13	I1	I3
248	14	I1	I3
249	0	I1
249	1	I1	I6
249	2	I3
249	4	I1
249	5	I1	I3
249	6	I1	I3	I5
249	7	I1	I3
249	8	I3	I9
250	1	I3	I6
250	2	I1	I3
250	4	I3	I5
250	5	I1	I3
250	6	I1
250	7	I3	I5
250	8	I1	I10	I3	I5
250	9	I3	I4
250	10	I3	I5	I7
250	11	I7
250	12	I3
250	13	I1
250	14	I3	I5	I6
251	0	I1
251	1	I1	I2
251	2	I3	I9
251	3	I1	I3
251	4	I1	I5
251	5	I1
251	6	I1
252	0	I5
252	1	I3
252	4	I1	I3
252	6	I3
252	7	I3
252	8	I3	I4
254	0	I3
254	1	I1
254	2	I1
254	3	I1
254	4	I3
254	5	I3
254	6	I1
254	8	I1	I7
254	9	I3
254	11	I3
254	12	I5	I8
254	13	I7	I8
254	14	I5	I7	I8
255	0	I3
255	1	I1	I3	I5	I6
255	2	I1	I3	I5	I6	I9
255	3	I5	I6
255	4	I3	I6
256	1	I1	I3
256	2	I3	I5
256	3	I5
256	4	I1	I3
256	5	I10
256	6	I4	I5
256	7	I1
256	8	I1	I6
256	9	I1	I3	I5
256	10	I2	I3
256	11	I1	I3
256	12	I1	I3
257	0	I3
257	1	I3
257	2	I3
257	3	I6
257	4	I5	I6
257	6	I9
257	7	I1
257	8	I3
257	9	I1	I3
257	10	I3
257	11	I1	I5
257	12	I1	I2	I5
257	13	I1	I2	I3
258	0	I9
258	2	I3
258	3	I1	I3
258	4	I1	I2	I3
258	5	I1	I2	I7
258	7	I3	I6
258	8	I3	I6
258	9	I3
258	10	I1	I3
258	11	I6
258	12	I1	I3	I6
258	13	I3	I5	I6	I7
258	14	I7
258	15	I1
259	1	I3	I5
259	2	I1	I5	I6	I8
259	3	I3	I7
259	4	I3
259	6	I3
259	7	I3
259	8	I3
259	9	I5
259	10	I2	I5
259	11	I1
259	12	I1
259	13	I1	I3
259	14	I3
260	0	I1
260	1	I1
260	2	I5
260	4	I1	I3
260	6	I3
260	7	I3	I5
260	8	I3	I7	I9
260	9	I1	I6	I7
261	1	I3
261	2	I1	I3	I8
261	3	I1	I3
262	0	I5
262	1	I1	I5	I8
262	3	I5
262	4	I1
262	6	I1
262	7	I1	I3
262	9	I1	I5
262	10	I1	I5
262	11	I1	I3
262	12	I3
263	1	I1
263	2	I1	I7
263	3	I3	I5	I7
263	4	I5	I7
263	5	I5
263	6	I5
263	7	I10	I5
263	9	I3
263	10	I3
264	0	I1
264	1	I1	I3
264	2	I1	I3	I5	I6
264	3	I3	I6
264	5	I3
264	6	I1	I3
264	7	I3	I5
264	8	I5
264	9	I3	I5
264	10	I1
264	11	I1	I3
264	12	I1	I3
264	13	I1	I3	I6
264	14	I1
265	0	I1
265	1	I3
265	2	I3	I9
265	3	I1	I3
265	4	I1	I3	I6
265	6	I1	I3	I5
265	7	I1
265	8	I1	I3
265	9	I1	I3	I5
265	10	I10	I3	I5
265	11	I1	I10	I5
265	12	I1
265	14	I1	I6
266	0	I1	I3
266	1	I1	I3	I5
266	2	I1
266	3	I3	I5
266	4	I1	I3	I5
266	5	I1	I3	I6
266	6	I3
266	7	I3	I6
266	8	I1
266	9	I1
266	10	I1	I5
266	11	I1
266	13	I1	I3	I5
267	1	I3
268	1	I3
268	2	I3
268	4	I3
268	5	I1
268	6	I2	I6
268	7	I2	I3	I7	I9
268	8	I1	I9
268	9	I1
268	10	I1
269	0	I4
269	1	I2
269	4	I3
270	2	I3
270	3	I3	I5
270	4	I1
270	6	I6
270	7	I3	I6
270	8	I1	I3	I6
270	9	I1	I6
270	10	I1	I8
270	11	I1	I8
270	12	I1
270	13	I1	I2	I3
270	14	I2	I3
271	2	I3	I5
271	3	I1	I3	I5
271	4	I3
271	5	I1	I3	I6
271	7	I1	I3
272	0	I5
272	1	I10	I5
272	2	I1	I10	I3
272	3	I1	I2
272	5	I5
272	6	I3	I5
273	0	I3
273	1	I1	I5
274	0	I3
274	1	I3	I7
274	2	I1	I3
274	3	I1	I3	I5
274	4	I1
274	5	I1	I3
274	7	I3
274	8	I1	I3
274	9	I1	I3
275	0	I3
275	1	I1	I5	I7
275	2	I10	I5
275	3	I1	I3	I8
275	4	I3	I5	I6
275	5	I11	I5
276	2	I3
276	4	I7
276	5	I3
276	7	I3
276	8	I1	I3	I6
276	10	I1	I3
276	11	I3	I6
277	0	I3	I8
277	3	I3
277	4	I1	I3	I6
277	5	I3	I6
277	6	I6
277	7	I1	I3	I6
277	8	I1	I5
278	1	I1	I3
278	2	I3
278	4	I1	I3
278	5	I1	I3
278	6	I1
278	7	I3	I5
278	8	I8	I9
278	9	I1	I8
278	10	I1
278	11	I5
278	12	I3
278	13	I1	I3	I5
279	0	I1
279	1	I1	I3
279	3	I5
279	4	I3	I5
279	5	I5
279	6	I3
279	7	I5
279	9	I3
279	10	I1
279	11	I1	I3
279	12	I3
279	13	I1	I10
279	14	I1	I10	I3
279	15	I3
280	0	I10	I5
280	1	I10	I3
280	2	I3	I5	I7
280	3	I1	I3	I7
280	4	I1	I3	I7
280	5	I3	I5
281	0	I3
281	1	I1
281	2	I3
281	3	I3	I4
281	4	I10	I3
281	5	I3
281	6	I6
281	7	I1
281	8	I6
281	9	I3	I6
282	0	I3
283	2	I3
284	1	I1	I3
284	2	I1
284	3	I1
284	4	I2	I3	I5
284	6	I1	I3
284	7	I5
284	8	I1	I5	I9
284	9	I1	I5
284	10	I1	I3
284	11	I1
284	13	I3	I5
284	14	I1	I3	I9
285	0	I2
286	1	I5
287	0	I1
287	2	I3	I7
287	3	I3
288	0	I1	I3
288	1	I1	I3
288	2	I1	I2
288	3	I1
288	4	I1	I6	I9
288	6	I1
288	7	I1	I2	I3
288	8	I3
288	9	I1	I3
289	1	I1	I8
289	2	I4	I7
289	3	I5
289	4	I5
289	5	I6
289	6	I3	I6
289	8	I1	I3
289	9	I3
289	10	I1	I3
289	11	I1	I3
290	1	I3	I5
290	2	I1	I3	I5	I7
290	3	I1
290	4	I1	I3
290	5	I1	I3
290	6	I2	I5
290	7	I11	I2	I3	I5	I8
290	8	I11	I3	I5	I8
290	9	I10	I3	I5	I9
290	10	I1	I3	I5
290	11	I1	I3	I5	I8
290	12	I1	I2	I3	I5
290	13	I1	I3
290	14	I3
290	15	I5
291	0	I1	I3
291	1	I3
291	2	I5	I8
291	3	I5	I8
291	5	I5
291	7	I1
291	9	I1
291	10	I2	I3
291	11	I2
291	12	I3
291	13	I1	I3
292	2	I3
292	3	I1
292	4	I1	I3
292	5	I1
293	0	I3
293	1	I3
293	2	I1	I3
293	3	I3
293	4	I1	I6
294	1	I1
294	2	I1
294	3	I1	I3
294	4	I1
294	5	I3	I6
294	6	I3	I6
294	7	I5	I6
294	8	I6
294	9	I3
294	10	I1
295	0	I1
295	1	I1	I5
295	2	I5	I6
295	3	I1
295	4	I1	I3
295	6	I7
296	0	I1
297	1	I1	I3
298	3	I10
298	4	I3
298	5	I3
298	6	I3
298	7	I3
299	1	I1
299	2	I5
299	3	I3	I6	I9
299	4	I3	I5
299	5	I1	I3
300	1	I1
300	2	I3
300	5	I3
300	6	I1	I6
300	7	I3	I7
300	8	I3	I7	I9
300	9	I1	I7
300	10	I3
301	1	I1	I3
301	2	I1	I3
301	3	I1	I3	I6
301	4	I1	I6
302	0	I1	I5
303	0	I3
303	2	I1	I3	I7
303	3	I3	I5	I6
303	4	I3
303	5	I1	I3	I7
303	6	I3
303	7	I1	I3
303	8	I3
304	0	I1
304	1	I1
304	2	I1	I2	I3
304	3	I12	I3	I8
304	4	I8
304	5	I1	I2	I8
304	6	I1	I11	I6	I8
304	7	I5
304	8	I10	I5
304	9	I1	I10	I2	I3	I5
304	10	I3
304	11	I1	I3
304	12	I3	I8
304	13	I8
304	14	I8
304	15	I1	I3	I8
306	0	I3	I5
307	2	I1	I3
307	4	I3
307	5	I3	I6
307	6	I1	I3
307	7	I3	I5
307	8	I3	I6
307	9	I3
307	10	I1	I3	I5
308	0	I1	I3
308	1	I1	I3
308	2	I3	I5
308	3	I1	I5
308	4	I1	I3
308	5	I3
308	8	I2	I3
308	9	I1	I3
308	11	I1	I3
309	0	I1
309	1	I3
309	2	I3	I5
309	3	I3	I5
309	4	I1	I2	I3	I9
309	5	I12	I3	I7
309	6	I3
309	7	I2	I3
309	8	I3
309	9	I1	I3
309	10	I1	I2	I3	I5
309	11	I1	I2	I4
309	12	I1
309	13	I1
309	14	I1	I6
309	15	I3	I6
310	0	I3
310	1	I1	I3
310	2	I3	I5
310	3	I5	I8
310	4	I7	I8
310	5	I3
310	6	I1	I3
310	7	I1	I5
310	8	I2	I3	I6
310	9	I3
310	10	I1
310	11	I1
310	12	I3
310	13	I3	I7
310	14	I7
310	15	I3
311	1	I1
311	2	I3	I6
311	4	I3
311	5	I3	I7
311	6	I1	I7
311	7	I1	I3	I5
311	8	I1	I6
311	9	I3
311	10	I1	I3
311	11	I1	I3
311	12	I1
311	13	I1
311	14	I3
311	15	I3	I5
312	0	I1	I3
312	2	I1	I3
312	3	I1
312	4	I1
312	5	I1
312	6	I2	I3
313	0	I1
313	1	I4	I6
313	2	I6	I7
313	3	I2	I6	I7
313	4	I1
313	5	I3
313	6	I1
313	8	I3
314	0	I1
314	1	I3	I7
314	2	I1
314	3	I1	I3
314	4	I3
314	5	I1
314	6	I1
314	7	I1	I3
314	8	I2	I3
314	9	I2	I3
314	10	I1	I2	I5
314	11	I1	I2
314	12	I1	I3
315	2	I3	I5
315	3	I3
315	6	I1
315	7	I1
315	8	I1	I3	I6
315	9	I1	I6
315	10	I3
317	0	I3	I7
317	2	I3	I5
317	3	I1	I5
317	4	I3	I5
317	5	I3
317	6	I3
317	7	I3
317	8	I3
318	1	I3
318	2	I1	I5
318	3	I1	I5	I6
318	4	I3	I6	I7
319	1	I3	I5
319	2	I1
320	1	I1	I3	I5
320	2	I5
320	3	I1	I3	I5
320	4	I1	I3
320	5	I3
320	6	I1
320	8	I3
320	9	I3
320	10	I1	I3
320	11	I1	I3	I8
321	0	I1
321	1	I1	I3
321	3	I1	I3
321	4	I3
321	5	I1	I3	I5
321	6	I1	I3	I7
321	7	I1	I3
321	8	I3	I5
322	0	I1	I3
322	1	I1	I5
322	2	I3
322	3	I2	I3
322	4	I3
322	5	I2	I3	I5
322	6	I1	I2	I3	I4	I5
322	8	I1	I3
322	9	I3
322	10	I1	I3
323	0	I1
323	1	I1	I3	I5
323	2	I1	I5
323	3	I10	I3	I5
323	4	I1	I5
324	0	I2
324	1	I1	I2	I7
324	2	I7
324	3	I1	I3	I7
325	0	I1
325	1	I1	I2	I6
326	0	I1
326	1	I1
326	2	I1	I3	I6
326	3	I1	I3
326	4	I1
326	5	I1	I3
327	0	I7
327	1	I3	I7
327	3	I5	I7
327	4	I3	I5
327	5	I1
327	6	I3	I5
327	7	I1	I5
327	8	I1	I10	I5
327	9	I3	I5
327	10	I1	I11	I5
327	11	I1	I11	I3
327	12	I1	I11	I9
327	13	I11	I6
327	14	I3
327	15	I5	I6
328	0	I1
328	1	I1	I8
328	3	I1	I3
328	4	I1	I3	I6
328	5	I6
328	6	I3	I6
328	7	I3
328	9	I1	I3
329	1	I3
329	2	I3	I6
330	0	I3
330	1	I3	I5
330	2	I3	I5
330	3	I1	I10	I4
330	5	I1
330	6	I1
331	0	I3
332	0	I1
332	1	I1	I4
332	2	I3
332	3	I1
332	4	I1	I2
332	5	I1	I2	I3
332	6	I1	I5
333	0	I3
334	3	I5
334	4	I1	I3	I5
334	5	I3	I5	I6
334	6	I10	I6	I8	I9
335	0	I3
335	1	I1	I5
335	2	I10	I8
335	3	I10	I3	I5
335	4	I1	I3	I5	I7
335	5	I1	I3	I4
335	6	I1	I2
335	7	I12	I2
335	8	I2	I4	I7
335	9	I7
335	10	I1	I3	I7
336	1	I3	I5
336	2	I3	I5
336	3	I3	I6	I7
336	4	I7
336	5	I3	I7
336	6	I7
336	7	I7
336	8	I12	I7
336	9	I3	I7
337	0	I3
337	1	I3	I5
337	2	I1	I5
337	3	I5	I8
337	4	I1
337	5	I1
337	6	I3
337	7	I1
337	8	I3
337	9	I1	I2
337	10	I1	I6
337	11	I3
337	12	I3
337	13	I1	I3
338	0	I1
338	1	I1	I3	I5
338	2	I1	I6
338	3	I1	I3
338	4	I1	I3	I4
338	5	I1	I3	I5
338	6	I1	I5
338	7	I1	I2	I3
338	8	I3	I4	I7
339	1	I5
339	2	I3
339	3	I1	I3	I5
339	4	I2	I3
339	5	I1	I4
339	6	I3
339	7	I1	I3
339	8	I4	I6
339	9	I1
339	10	I1	I3
339	11	I1	I5	I7
339	12	I1	I4	I5
339	13	I1
340	1	I5
340	2	I5
340	3	I8	I9
340	4	I8
340	5	I1
340	6	I1	I3
340	7	I3
340	8	I1	I6
340	9	I3	I5	I6
340	10	I1	I5
340	11	I1	I3
340	12	I5
340	13	I3	I5
340	14	I3
341	0	I1	I3
341	1	I3
341	2	I3
341	3	I3	I8
342	0	I3
342	1	I3	I6
342	2	I5
342	3	I1	I10	I6
342	4	I10	I2
342	5	I1
342	6	I5
342	7	I3
342	8	I1	I5
342	10	I2	I3	I5
342	11	I11	I2	I3	I8
342	12	I4	I8
342	13	I1	I3	I8
343	0	I3
344	0	I3
344	2	I1
344	3	I1	I6
344	4	I3	I4
344	5	I1	I3
345	0	I1	I3
345	1	I1	I3	I5
345	3	I3
345	4	I1	I3	I5
345	5	I10	I4	I5
346	0	I7
346	1	I9
346	3	I1
346	4	I1	I3	I7
346	5	I3
346	6	I3	I5
346	7	I1
346	8	I1	I5
346	9	I5	I8
347	1	I3
347	2	I1	I3	I5	I9
347	3	I1	I5	I8
347	4	I3
347	5	I3
347	6	I3	I5
347	7	I3	I5
347	8	I5	I7
348	0	I1
348	1	I1	I5	I6
348	2	I1	I3
348	4	I1	I3
348	5	I3	I5
348	6	I1
348	7	I3
348	8	I1	I3	I5
349	0	I3
349	1	I5
350	0	I3
350	1	I1	I3	I5
350	2	I3	I4	I5	I6
350	3	I3
350	4	I11	I7
350	5	I1	I11	I5
350	6	I2	I3	I5
350	7	I11	I3
350	8	I3	I8
350	9	I3
350	10	I3
352	1	I1
352	3	I1	I10	I3
352	5	I3
352	6	I4	I5
352	7	I1	I2	I3
352	8	I1	I2	I3
352	9	I1	I3	I7
352	10	I1
352	11	I3	I8
353	1	I3
353	2	I1
354	2	I3
354	3	I3	I5
354	6	I3
354	7	I1	I3
354	8	I3	I6
354	9	I5
354	10	I1	I4	I5
354	11	I1	I3	I5	I8
355	0	I1
355	1	I1	I3	I5
355	2	I3	I5
355	3	I3
355	4	I1	I3
355	5	I3
355	7	I1	I3	I6
356	0	I5
356	1	I5	I9
356	2	I1	I2	I3	I4	I6
356	3	I3	I6
356	4	I1	I3
356	5	I1	I3
356	6	I1	I3
356	7	I1	I3
356	8	I3	I5
357	3	I1	I3
357	4	I1
357	5	I1	I3	I6
357	7	I1	I3	I5
358	0	I3
358	1	I3
358	2	I1
359	0	I3
359	1	I1
359	2	I3
359	3	I3
359	4	I3
360	2	I3
360	3	I3
360	4	I3
360	5	I1	I3
360	6	I3
360	8	I3
361	1	I1	I3
361	2	I6	I7
361	3	I3	I5
361	4	I5
361	5	I3
361	6	I3
361	7	I10	I6
361	8	I3	I6
361	9	I1	I3
361	10	I1	I3
361	11	I1	I3	I7
361	12	I3
361	13	I3	I7
361	14	I3	I5	I7
361	15	I1	I5	I6
362	3	I3
362	4	I1	I5	I7
362	7	I1	I3
362	8	I3
362	9	I3	I7
362	10	I7
362	11	I3	I7
362	12	I3	I7
362	13	I6	I7
362	14	I3	I6
363	0	I3
363	1	I1	I3
363	2	I1	I3
363	3	I1	I3	I5
363	4	I1	I3
363	5	I1	I3	I6
363	6	I6
363	8	I3
363	9	I3
363	10	I1
363	11	I3	I8
363	12	I1
363	13	I1	I3
364	1	I3	I5
364	2	I3	I5	I6
365	0	I3
365	1	I3	I5	I6
365	2	I3
365	3	I3
365	4	I3	I7
365	5	I2	I3
365	7	I1	I3
365	9	I5
365	10	I10	I2
366	1	I3
366	2	I3	I7
366	3	I1	I6
366	4	I6
366	5	I3	I5	I6
366	7	I5
366	8	I5
366	9	I1
366	10	I1	I3
367	1	I1	I3
367	2	I1	I3
367	3	I2	I3
367	4	I10	I2	I3
367	5	I1	I12	I7
367	6	I1	I3	I7
367	7	I1	I3	I7
367	8	I1
367	9	I3
367	10	I1	I3	I6
367	11	I1	I3
367	12	I11	I3
367	13	I5
367	14	I3
368	0	I3	I6
368	1	I3	I5	I6
368	2	I1
368	3	I5	I6
368	4	I3	I6
368	5	I1	I3
368	6	I3
368	7	I2	I5
368	9	I3
368	10	I6	I8
368	11	I3
368	12	I1
368	14	I2	I7
368	15	I10	I2	I3	I7
369	1	I3
369	3	I3
369	5	I3	I6
369	6	I3	I7
369	7	I7
369	8	I1	I7
370	0	I1
370	1	I1	I2	I6
370	2	I2	I3	I5
370	3	I3
370	5	I1
370	6	I1
371	1	I3	I7
371	2	I1	I3	I6
371	4	I5
371	5	I4	I5
371	6	I3
371	7	I1
371	8	I3
371	10	I1	I5	I7
371	11	I2	I3	I7
371	12	I6	I8
372	0	I3
372	1	I5
372	2	I1	I3
372	3	I1
373	0	I3
373	1	I1	I5
373	2	I3	I5
373	4	I1	I3
373	5	I5
373	6	I1
373	7	I5
373	10	I3
374	0	I5
375	0	I5
375	1	I5
375	2	I3	I5	I9
375	3	I1
375	4	I1	I2
375	5	I2	I7
375	6	I2
375	7	I10	I2
375	8	I3
376	1	I3
376	2	I1	I3
376	4	I3
377	0	I5
377	1	I3	I6	I8
377	2	I1	I8
377	3	I1	I6	I8
377	4	I1	I3
377	5	I1
377	6	I1
377	7	I1
377	8	I1
377	9	I1
377	10	I1	I3
377	11	I3
377	12	I10	I3
379	0	I3
379	1	I3
379	2	I2
379	3	I1	I10	I2
380	1	I1
380	2	I1	I8
380	3	I3	I8
381	0	I2	I3
381	2	I1	I3
381	5	I3
381	6	I3	I7
381	7	I3	I4	I7
381	8	I3	I7
381	9	I3
381	10	I1	I3
381	11	I3
381	12	I1	I3
381	14	I3
382	0	I3
382	1	I3
382	3	I1
382	4	I1	I3
382	5	I1	I5	I6
382	8	I5	I7
382	9	I1	I3	I7
382	10	I1	I5
382	11	I3
382	12	I1	I3	I6
382	13	I10	I3	I6	I7
383	0	I3
383	3	I1	I5
383	4	I1	I9
383	5	I1	I3
383	6	I1	I6
383	7	I1
383	8	I5
383	9	I2
383	11	I1	I3
383	12	I1	I3	I7
383	13	I1	I2	I3
383	14	I1	I10	I3
384	1	I1
384	4	I1	I3
384	5	I3
384	6	I3	I5
384	7	I1	I3	I5
384	8	I1	I3	I5	I6
384	9	I1	I10	I3	I6
385	0	I3
385	1	I1	I12	I5
385	2	I1	I2	I5
385	3	I2
385	4	I1	I2	I5
385	5	I1	I2	I3	I4
385	8	I1
385	9	I1	I3
385	10	I1	I3
385	11	I1	I3
386	1	I1
387	0	I1
387	1	I3
387	2	I1
387	3	I3
387	4	I1	I3	I5
387	5	I5	I8
387	6	I3
387	7	I2
389	0	I1	I3
389	1	I3
389	2	I1	I6
390	1	I1
390	2	I1	I3
390	3	I1	I3	I5
390	4	I3
390	5	I1	I3	I6
391	1	I5
392	1	I1
392	2	I3
392	3	I1
392	4	I3	I6
392	5	I3
393	0	I6
393	1	I3	I6
393	2	I3
393	3	I3
393	4	I1	I3
393	5	I1	I2	I3
393	7	I3	I5
393	8	I5
393	9	I1	I3	I5
393	10	I1	I5	I6
393	11	I3
393	12	I1	I3
393	13	I1	I3
394	2	I6
394	3	I1	I5	I6
395	0	I3
395	1	I1	I6
395	3	I3
395	4	I1	I3	I6
395	5	I5	I6
395	7	I3
396	0	I1	I3
396	1	I1	I3
396	2	I1	I3
396	3	I1	I3
396	5	I3
396	6	I3	I7
396	7	I1	I3	I5
396	8	I1	I5
396	9	I1	I3	I5	I7
396	10	I1	I3	I5	I8
397	1	I1	I3
397	2	I3
397	3	I5
398	0	I3
398	1	I1	I3
398	2	I1	I8
398	3	I1	I3	I8
398	4	I3
398	5	I3
398	6	I1	I3
398	8	I1	I3
398	9	I1	I3	I6
398	10	I1	I5
399	0	I1
399	1	I1	I3
399	2	I1	I7
399	3	I7	I9
399	4	I1	I7	I9
399	5	I3	I7
399	6	I3	I5
399	7	I1	I3	I5
399	8	I3	I5	I6
399	10	I1	I3
399	11	I2	I3	I7
400	1	I1	I3	I5
400	2	I3
400	3	I5	I6
400	4	I2
400	5	I12	I2
401	0	I1	I3
401	1	I1	I3	I7
401	2	I1	I3
401	3	I1	I3	I5	I6
401	4	I1	I3	I5
401	5	I1	I3	I5	I8
401	6	I6	I8
401	7	I6
401	8	I1	I7
401	9	I3	I7
401	12	I1
401	13	I1	I3
401	14	I3
402	1	I3
402	2	I3
402	3	I1	I3
402	4	I1	I3
402	5	I3	I7
402	6	I3	I7
402	7	I1	I5
402	8	I1	I2	I3	I5
402	9	I1	I3	I5
402	10	I3	I8
402	12	I3	I9
402	13	I1	I7
403	0	I1
403	1	I3
403	2	I3
403	4	I3
403	5	I1	I3
403	6	I3	I5	I8
403	7	I1	I3
403	8	I1	I2
403	9	I1	I2	I3
403	10	I1	I5
403	12	I3
403	13	I1	I3
404	1	I8
404	2	I1	I8
404	3	I1	I8
404	5	I3
404	7	I5
404	8	I3
404	9	I3
404	10	I3
404	11	I5
404	12	I1	I3
405	0	I5
405	2	I3
405	3	I1
406	1	I3	I5
406	2	I3
406	3	I1	I10
406	4	I1	I10	I3
406	7	I1	I3	I5
406	8	I3	I5
406	10	I1	I4
406	11	I6
406	12	I3	I6
407	1	I3
407	2	I1	I5	I6
407	3	I5
407	4	I2	I3	I5
407	5	I1	I2	I3
407	6	I1	I12	I2	I3	I7
407	7	I6
407	8	I6
408	0	I1
409	0	I3	I5
409	1	I3
409	2	I1	I3	I6
409	3	I3
409	4	I3	I7
409	5	I7
409	6	I3	I7
410	1	I5	I7
410	2	I1	I7
410	3	I3
410	4	I1	I3
411	0	I1
411	2	I1	I3
411	3	I3
411	4	I1	I12
411	5	I3
411	6	I1	I5
411	7	I3
411	8	I6
411	9	I3	I5	I6
411	10	I3	I6
411	11	I3
411	13	I1
412	0	I3	I4
412	1	I2
412	2	I2
412	3	I2	I8
412	4	I3	I5	I8
413	0	I3
413	1	I5
413	2	I3
413	3	I3
413	5	I3
413	6	I1	I8
414	0	I3
414	1	I3
414	2	I3
414	3	I3	I5	I6
414	4	I3	I5	I8
415	0	I1	I3
415	1	I1	I3
415	2	I3
415	3	I3	I4
416	0	I1
416	1	I1
416	2	I1	I3
416	3	I1	I5
416	4	I1
416	5	I6
416	6	I3	I6
416	7	I3	I6
416	8	I1	I5	I6
416	9	I1	I2	I5
416	10	I1	I9
416	11	I1	I3
417	0	I3
417	1	I1	I5
417	3	I3
417	4	I1	I5
417	6	I3
417	7	I1	I3
417	8	I2	I3
417	9	I1	I6
417	10	I1	I3	I6
417	11	I1
418	0	I5
418	1	I1	I5	I8
418	3	I2
419	0	I3
419	1	I5
420	0	I1
421	0	I3	I7
422	0	I7
422	1	I1
422	2	I1	I2	I3
422	3	I3
422	4	I1	I3
424	0	I1
424	1	I1	I3	I5
424	2	I1	I10	I3	I7
424	3	I1	I3	I7
424	4	I1	I6	I7
424	5	I1	I2	I3	I6
424	6	I1
424	7	I1
424	8	I3
424	9	I3
424	11	I5
424	12	I3	I4	I5
424	13	I3	I7
425	0	I3
425	1	I11	I4	I7
425	2	I7
425	3	I6	I7
425	4	I6
426	1	I3
426	2	I3	I7
426	3	I6
426	4	I1	I6
426	5	I1
426	6	I3
426	7	I1	I3
427	0	I3
427	1	I1
427	2	I1	I5
427	3	I5
427	4	I3	I5	I9
427	5	I1	I3	I4
427	7	I5
427	8	I10	I3	I4
428	1	I5
428	2	I3
429	1	I1
429	3	I1
429	4	I1
429	6	I3	I4
429	7	I3
429	8	I5
429	10	I3
429	12	I3
430	1	I3
430	2	I3
430	3	I3
430	4	I1	I3
430	5	I1	I3	I4
430	7	I1	I3
430	8	I3
431	0	I1
431	1	I1
431	2	I1	I3	I5
431	3	I1	I5
431	4	I3
431	5	I3
431	6	I1	I6
431	7	I1
431	8	I1	I3
431	9	I1	I3
432	0	I5
432	1	I1	I5
432	2	I1
432	3	I1
432	4	I1	I3
432	5	I6	I7
432	6	I1	I3
432	7	I5
432	8	I1	I3
433	1	I1
433	2	I1	I2	I3
433	3	I2	I7
433	4	I1	I10	I2
433	5	I4
433	6	I2	I7
433	7	I2
433	8	I2	I7
434	0	I3
435	0	I3
435	1	I1	I7
435	2	I1	I7
435	3	I1	I2	I3	I7
435	5	I3	I7
435	6	I5	I6	I7
435	7	I5
436	0	I3	I5
436	1	I1	I12	I2	I3	I5
436	3	I5	I7
436	4	I3
436	5	I1	I4	I7
436	6	I1	I4	I7
436	7	I3	I7
437	1	I1	I4
437	2	I3
437	3	I3
437	4	I3
437	5	I3
437	6	I1	I7
437	7	I1	I3
437	8	I1	I5	I6
437	9	I1	I6
437	10	I1	I6
437	11	I6
437	12	I3	I6	I9
438	1	I3
438	2	I3	I5
438	3	I1	I8
438	4	I3	I8
438	5	I3	I8
438	6	I3
438	7	I3	I6
438	8	I6	I9
438	9	I1	I6
438	10	I3
438	11	I3
438	12	I5
438	13	I1	I5	I6
439	1	I12	I3
439	2	I11	I3
439	3	I1	I11
439	4	I3
439	5	I3	I9
439	6	I3
439	7	I1
439	8	I1	I3
440	0	I6
440	2	I1	I5
440	4	I3	I5
441	0	I5
441	1	I10	I5
441	2	I10	I3
441	3	I3	I5
441	4	I1	I3	I5	I9
441	5	I1	I10	I3
442	2	I1	I2
442	3	I1	I3
442	4	I3
442	5	I1
442	6	I1	I3
442	9	I1
442	11	I1	I3	I5
442	12	I1	I2	I5
443	1	I3
443	3	I3
443	5	I3
443	6	I3	I6
443	7	I1	I6	I9
443	8	I1	I5
444	0	I3
444	1	I3
444	2	I3
444	3	I3	I9
444	4	I1	I3	I6
444	5	I1	I7
444	6	I2	I3
444	7	I3
444	9	I3
444	10	I1	I7
444	11	I1	I3
445	0	I3
445	1	I5	I9
445	2	I3	I5
445	3	I3	I5	I8
446	0	I5
446	1	I2	I5
446	2	I1	I5	I9
446	5	I5
446	6	I2	I5
446	7	I1
446	8	I1	I3
446	10	I1	I5
446	11	I1
446	12	I1	I3
446	13	I1	I3
446	14	I3	I5
447	0	I1
447	1	I1	I3
447	2	I3	I7
447	3	I1	I3	I7
447	4	I1	I3	I7
447	5	I1	I3	I5
448	0	I3
448	1	I3	I5
448	2	I5
448	3	I5
449	1	I1	I3	I5
449	2	I1	I3	I8
449	3	I1	I3	I7
449	4	I3	I5	I7
449	5	I5
449	6	I3	I5	I8
449	7	I1	I7
449	8	I3	I5	I7
449	9	I3
449	10	I3
449	11	I1	I5
450	0	I3
450	1	I1	I6
450	2	I1	I3	I6
450	3	I1	I3	I7
450	4	I3
451	0	I3
452	1	I3
452	2	I7
452	3	I3
452	4	I3
452	5	I1	I5
452	6	I1	I5
452	7	I3	I5	I8
452	8	I1	I5	I8
452	9	I1	I3	I5	I6
453	1	I3
453	3	I1
453	4	I3	I5
453	5	I1	I5	I7
453	7	I3	I5
453	9	I10
453	10	I3	I8
454	1	I1
454	2	I5
454	3	I3
454	4	I1	I3
454	5	I1	I3
454	6	I3	I5	I6
454	7	I4	I9
454	8	I1
455	1	I1
455	2	I2	I3
455	3	I2	I4
455	4	I3	I5
455	5	I1	I3
455	6	I1	I3	I5
455	7	I1	I3	I5
455	8	I3	I5
455	10	I3	I6
455	11	I3
455	12	I3
456	0	I9
457	0	I3
457	1	I3
457	2	I1	I3
457	3	I1
458	0	I1
458	2	I3
458	3	I3
458	4	I3
458	5	I3
458	7	I1	I3
458	8	I1	I2	I3	I5
458	9	I10
459	0	I3	I5
459	1	I10	I5
459	2	I10	I2	I3
459	3	I2	I5
459	4	I11	I7
460	0	I3
460	1	I1
460	2	I3	I5
460	3	I3	I5
460	4	I1	I3
460	5	I1	I3
460	6	I2	I3	I5
460	7	I1	I2	I5
460	8	I7
460	9	I6	I7
460	10	I2	I3
460	11	I1
461	0	I1
461	2	I3
461	3	I1	I10	I3
461	4	I2	I3
461	5	I1	I2	I3
461	6	I1	I2	I6
461	8	I1
461	9	I1	I3
461	10	I3
462	0	I3
462	2	I1	I3
462	3	I1	I2	I5
462	4	I1	I2	I3	I5
462	5	I3
462	6	I3
462	7	I2	I3	I6
462	8	I2	I3
462	9	I3
462	10	I5
462	11	I3	I5	I8
462	12	I1
462	13	I1	I5
463	0	I1
463	1	I1	I3
463	2	I3
463	3	I1	I3
463	4	I1
463	5	I1	I3
463	6	I1	I2	I3	I7
463	8	I1	I3
463	10	I3
463	11	I1	I3	I5
463	12	I3	I5	I9
463	13	I1
463	14	I1	I2
464	1	I1
464	2	I1	I5
464	5	I1	I3
464	6	I1
465	1	I3
465	2	I5
465	3	I11	I5
465	4	I1	I11
465	6	I1	I3
465	7	I3
465	8	I1	I3
465	11	I1
466	0	I1
466	1	I1
466	2	I1
466	3	I1	I2	I3
466	4	I1
467	0	I1
467	1	I3
467	2	I5
467	3	I1	I8	I9
468	0	I3
468	1	I1	I3	I7
468	2	I1	I3
468	3	I3
468	6	I5	I7
468	7	I6
468	8	I6
468	9	I7
468	10	I7
468	11	I3	I7
468	12	I1	I5
468	13	I1	I4
468	14	I3	I7
469	2	I3
469	3	I6	I8
469	5	I1
469	6	I1	I2
469	9	I5
469	10	I10	I5
469	11	I10	I3
469	13	I1	I3
470	0	I1	I3
470	1	I3	I6
470	2	I3
470	3	I1	I3	I6
471	1	I5
471	2	I5	I8
471	3	I3
472	0	I3
472	1	I1	I3	I5
472	2	I1
473	0	I3
473	1	I3	I6
473	2	I3
473	3	I1	I3
473	4	I1
473	5	I1	I3
473	6	I1
473	9	I3
473	10	I3
473	11	I1	I3
474	0	I1
474	1	I1
474	2	I8
474	3	I3	I8
475	1	I3
475	2	I3
475	3	I5	I6
475	4	I6
475	5	I3
476	0	I1
476	1	I1	I3	I6
476	3	I3
476	4	I1
476	5	I1	I6
476	7	I3
476	8	I3	I5
476	10	I1
476	11	I3
477	1	I1	I3
477	2	I1
477	3	I1	I2	I3
477	4	I1	I11	I2
478	0	I1
478	1	I1	I3
478	3	I5
478	4	I5	I7
478	5	I1	I10	I6
479	1	I1	I3
479	2	I1	I3
479	4	I3
479	5	I1	I11
479	6	I1	I3
479	8	I3
479	10	I1	I3
479	11	I3	I6
480	0	I1
480	1	I1	I6
480	2	I1	I3
480	4	I3
480	5	I3
480	6	I3
480	8	I1
480	9	I3
480	11	I1
480	12	I1	I3
480	13	I3	I4	I7
480	14	I1
480	15	I2	I3	I6
481	2	I3
481	3	I1	I3	I5
481	4	I3	I5	I8
481	5	I1	I4	I6	I8
481	6	I1	I5	I6	I8
481	7	I5
481	8	I5
481	9	I5
481	10	I1	I5
481	11	I3
482	0	I3
482	1	I1	I3
482	2	I1
482	3	I1	I6
482	4	I6
482	5	I3	I6	I7
482	6	I3	I6
482	7	I6	I7
482	8	I7
482	9	I3
483	1	I3
483	2	I3	I5
483	3	I3	I5
483	4	I1	I3	I5
483	5	I1	I3
483	9	I1
483	10	I1	I3
484	0	I4
484	1	I5
484	3	I1	I5
484	4	I1	I3
484	5	I1	I3
484	6	I3
484	7	I1
484	8	I1
484	9	I1	I3
484	10	I7
484	11	I1	I7
484	12	I7
485	0	I1
485	1	I1	I3	I5
485	2	I1	I3
485	3	I1
485	4	I1
485	5	I1	I5
485	6	I5	I8
485	7	I8	I9
485	8	I1	I4
485	9	I1
485	11	I1	I3
486	0	I1
486	2	I1
486	3	I1	I3
486	4	I3	I5
486	5	I1	I3	I5	I6
486	6	I3	I6
486	7	I1	I6
486	9	I2	I3
486	10	I1
487	1	I3
487	2	I3
487	3	I3	I6	I8
487	4	I3	I7
487	6	I1	I7
487	10	I3
487	11	I1	I3	I7
488	1	I1
488	2	I3	I4	I7
488	4	I1
488	5	I1
488	6	I1
489	0	I6
489	1	I1
489	2	I1	I7
489	3	I1	I3	I7
489	4	I7
489	5	I4
489	6	I5
489	7	I3	I5
489	8	I3	I5
489	9	I5
489	10	I1
489	11	I3
489	12	I1
489	13	I3
489	14	I1	I3	I5
490	0	I1
490	1	I1	I3
490	2	I1	I6
490	3	I5
490	5	I1	I3
491	0	I2
491	1	I2	I9
491	2	I3	I9
492	1	I1	I3
492	2	I1	I3
492	3	I1	I3
492	6	I1	I3
492	7	I1	I3	I6
492	8	I1	I3
492	10	I3
492	11	I3
492	12	I5
492	13	I5	I9
492	15	I1	I3
493	1	I3
493	2	I1	I5
493	3	I1	I3
493	4	I1	I2	I3
493	5	I1	I3
493	6	I1	I3
494	0	I3
495	0	I1
495	1	I3
495	2	I1
495	3	I1
495	4	I1	I3
495	5	I3	I5
495	7	I1	I3
495	8	I1	I3
495	9	I3
495	12	I1
495	13	I2	I3
495	14	I1	I10	I2
495	15	I10	I11	I2
496	0	I3
496	1	I1	I3	I5
496	2	I5
496	3	I3
496	4	I1	I5
496	5	I1	I5	I9
496	6	I3
497	0	I5
497	1	I3	I5
497	2	I3
497	3	I5	I6
497	5	I3	I7
497	8	I3
497	9	I1	I3
497	10	I3	I5
497	11	I5
497	13	I1	I3
497	14	I1
497	15	I6
498	1	I1	I3	I5
498	2	I3
498	3	I3	I6
498	4	I3	I6
498	5	I1
498	6	I1
498	7	I1	I2
498	8	I1
498	9	I1	I3
498	10	I3	I5
498	11	I1	I5
498	12	I11	I5
498	13	I11	I3	I7
498	14	I3	I7
498	15	I7
499	0	I3
499	1	I3
499	2	I1
499	4	I1
499	6	I3
499	7	I1
499	8	I1
500	0	I3
500	1	I1	I3
500	2	I1	I6	I7
500	3	I1	I6
500	4	I2	I3	I6
500	5	I5
500	6	I1	I3	I5
500	7	I3
500	8	I1	I8
500	9	I10	I6
500	10	I3
500	11	I11	I3	I7
501	0	I6
501	1	I1
502	1	I1	I3
502	2	I1
502	3	I1	I3
502	4	I1	I3
502	5	I1	I5	I6
502	6	I1	I3
502	7	I1	I5	I6
502	8	I1	I3	I6
502	9	I1	I8
502	10	I5	I8	I9
502	11	I1	I5
502	12	I5
502	13	I1	I10
502	14	I1	I3	I7
503	0	I3	I5
503	1	I1	I5
503	3	I1	I3
503	4	I3
503	5	I1	I3
503	8	I3
503	9	I1	I3
503	10	I2	I3	I6
503	11	I3	I6
503	12	I6
503	14	I1	I3
503	15	I5
504	0	I1
504	1	I1	I3
504	2	I3	I6
504	3	I3	I6
504	4	I1	I3	I6
504	5	I1	I3	I5
504	6	I2	I3	I5
504	7	I1	I3
504	8	I1	I3
504	9	I3	I6	I7
505	0	I3
505	1	I3
505	2	I3
505	3	I1	I3	I9
505	4	I1	I9
505	6	I3
505	7	I1	I6
505	8	I3
505	9	I12	I3
506	1	I1	I5
506	2	I1	I3	I5	I9
506	3	I5	I8
506	4	I1	I8
506	5	I1	I3
507	0	I3
507	1	I3	I6
507	3	I2	I8
507	4	I1	I2	I3	I7
507	5	I3	I7
507	6	I1	I3
507	7	I3
507	8	I1	I3
507	9	I3
507	10	I1
507	11	I2	I3
507	12	I3
508	0	I1
508	1	I5
508	2	I1	I5
508	3	I1	I3
508	4	I1	I3
508	5	I1	I2
508	6	I6
508	7	I1	I6	I7
508	8	I6
508	9	I1	I6
508	10	I1
508	11	I1	I9
509	1	I4	I6
511	0	I3
511	1	I1	I5
511	2	I1	I10	I5
511	4	I1
511	5	I1	I6
511	6	I1
511	7	I3
511	8	I1	I7
511	9	I1	I3
512	2	I3	I5
512	3	I3	I5
512	6	I1	I3
512	7	I1	I3
512	8	I1	I5
512	9	I10	I3
512	10	I1	I3	I5	I6
512	11	I3	I5
513	0	I3
514	1	I1	I3
514	2	I1	I3
514	3	I1
514	4	I1	I3
514	5	I3	I5
515	0	I3
515	1	I1	I3
516	1	I1
516	3	I3
516	4	I3	I5
516	5	I3	I5
516	6	I3	I5
516	8	I1
516	9	I1
517	0	I3
517	1	I1	I3
517	2	I1
517	3	I1	I3
517	4	I1
517	5	I7
517	6	I3	I7
517	7	I3	I7
517	8	I1	I6
517	9	I1	I3	I6
517	10	I3
518	1	I3
518	2	I1	I7
518	3	I2	I7
518	4	I3
518	6	I3	I5
518	7	I3
518	8	I3
518	9	I3
518	10	I2
518	11	I10	I2	I3
518	13	I3
518	14	I1
518	15	I7
519	0	I3
519	1	I3	I5
519	2	I1	I3	I5
519	3	I1	I3
519	4	I1	I3
519	5	I3
519	6	I1	I3
519	7	I5
519	8	I5	I8
519	9	I11	I5
519	10	I3	I6
519	11	I3
519	14	I1	I3	I5
520	1	I1
520	2	I1	I2	I3
521	0	I3	I8
521	1	I1	I3	I6
521	2	I1	I3
521	3	I3	I5
521	4	I1	I5
521	5	I1	I11	I9
521	6	I6
521	7	I5	I7
521	8	I7
521	9	I3	I7
522	0	I3
522	1	I1	I3
522	2	I1	I3
522	3	I1	I3
522	5	I3
522	6	I3
522	7	I1
523	0	I1	I3
523	1	I1	I9
523	2	I1	I3	I5
523	3	I1
523	5	I1	I3
523	7	I3	I7
523	8	I3	I7
523	9	I3
523	10	I3	I5
523	12	I5
524	0	I1
524	1	I1	I3	I5
524	2	I5
524	3	I1	I5	I8
524	4	I1	I8
524	7	I3
524	8	I3	I5
524	9	I3
525	1	I3
525	2	I3
525	3	I1	I3	I6
525	4	I5
525	5	I1	I3	I5
525	6	I3
526	0	I3
526	1	I1	I3	I5
526	2	I1	I3
526	3	I5	I6
526	4	I3	I5	I6
526	5	I1	I3	I6
526	6	I1	I3
526	7	I3	I7
526	9	I3
526	10	I3
526	11	I3
526	12	I3	I5
526	13	I1	I3	I5
527	0	I3
527	1	I3	I5	I8
527	2	I1
527	3	I1	I3
527	4	I1
527	6	I3
527	7	I1	I3
528	0	I5
528	1	I3
528	2	I3
528	3	I1	I3
528	4	I5
528	5	I1	I5	I7
528	6	I3	I7
529	1	I5
530	0	I1
530	1	I1	I5
531	1	I3
531	2	I1	I3
531	3	I3
531	4	I3
531	5	I2	I6
531	6	I1	I2	I6
531	7	I3	I7	I8
532	0	I1
532	1	I1	I3
532	4	I1	I3
532	5	I1	I3
532	6	I1	I10	I3	I5
532	7	I1
532	8	I3
532	9	I3	I6
532	10	I3	I6
532	11	I1
532	12	I1	I7
532	14	I1	I5
532	15	I1	I2
533	1	I1	I3
533	3	I1
533	4	I1	I3
533	5	I5
533	6	I4	I5
533	7	I3	I5
534	0	I1
534	1	I1	I3
534	2	I1	I5
534	3	I3	I4
534	4	I5
535	0	I1
536	1	I1	I5
536	2	I2	I3
536	3	I1	I2	I3
536	4	I1
536	5	I1
536	6	I1	I3
537	0	I3
537	2	I1
537	3	I1	I3	I7
537	4	I1
537	5	I3	I6
537	7	I3
537	8	I3	I5
537	9	I7
537	10	I7
537	11	I1	I3
538	2	I1
539	1	I3
539	3	I1	I3
539	4	I3	I5
539	5	I5
539	6	I11	I8
539	7	I3
540	1	I3
540	2	I3	I7
540	3	I3
540	4	I3
540	5	I3	I9
540	8	I3
540	9	I3	I5
540	10	I3	I5	I6
540	11	I3	I5	I8
540	12	I3	I4
540	13	I1	I10	I3	I8
541	0	I3
541	1	I2	I9
541	2	I1	I6	I9
541	3	I1
541	5	I3
541	6	I3
541	7	I5
542	1	I1	I3
542	2	I3
542	3	I3	I5
542	4	I3
542	5	I1	I2	I3
542	6	I1	I3
542	7	I1	I3	I6
542	8	I1	I6
542	9	I1	I3	I6
542	10	I1	I2	I5
542	11	I6
542	12	I1
542	13	I3
542	14	I3
542	15	I5
543	0	I3
543	1	I3
543	2	I10	I7
543	3	I10	I3	I7
543	4	I10	I3
543	6	I1
543	8	I1	I5
544	0	I3
544	1	I5
544	2	I3	I5
544	3	I3	I9
544	4	I1	I6
544	5	I1	I2
544	6	I2	I3	I7	I8
544	7	I1
545	1	I10	I5
545	2	I1	I10	I3	I7	I9
545	3	I7
545	4	I7
545	5	I5
545	6	I5	I7
545	7	I7
546	0	I3
546	1	I3
546	3	I1	I3	I7
546	4	I1	I5	I8
546	5	I3
546	7	I1	I3
548	1	I1	I5
548	2	I1	I3	I8
548	3	I2	I3
548	4	I3
548	5	I1	I3
548	6	I1	I5
548	7	I1
548	8	I1	I7
548	9	I3
548	10	I1	I3
548	12	I1
548	13	I1
549	1	I3
549	2	I3	I5
549	3	I3	I5	I8
549	4	I1	I3	I5
549	5	I1
549	6	I3
549	7	I3
549	8	I1
549	9	I1	I3
549	11	I3
549	12	I3
549	13	I3
549	14	I3
550	0	I5
550	1	I1	I3	I5
550	2	I1	I2
550	3	I2	I3	I7
550	5	I1	I3
550	6	I1	I6
551	0	I3
551	1	I1	I3	I4
551	2	I1	I2	I3	I7
551	3	I1
551	4	I1	I5
551	5	I1	I3
551	6	I1	I3	I7
552	0	I1
552	1	I3	I5
552	2	I1	I3	I5
553	1	I7
553	2	I5	I7
553	3	I7
553	4	I3	I7
553	5	I5	I8
553	6	I2	I3	I8
553	7	I3
553	8	I3
553	9	I3
553	10	I1	I5
554	0	I1
554	1	I3
554	3	I1
554	4	I3
554	5	I1	I11
554	6	I1	I11
554	8	I3	I5
554	9	I1	I2	I3	I5
554	10	I1	I12	I2	I3	I6
554	11	I1	I2	I3	I6
554	12	I1	I3	I6
554	14	I1	I3
554	15	I3	I6
555	0	I3
555	2	I3
555	3	I1	I3
555	4	I1	I3
555	5	I1	I6
555	6	I1	I3	I6
556	0	I6
556	1	I2	I3
556	2	I1	I10	I2	I7
556	3	I3
556	4	I3	I5
556	5	I1	I3
556	6	I3
556	7	I3	I6
556	8	I3
556	9	I1	I3
556	10	I1	I3	I6
556	11	I1	I5
557	0	I1
557	1	I1	I2
557	2	I1	I10	I12	I3
557	3	I1	I5
558	0	I1
558	1	I1	I3
558	2	I3	I5
558	3	I10
558	4	I1	I10	I3
558	5	I3
558	6	I1	I3
558	7	I1	I3
558	8	I3
558	9	I6
558	10	I3
558	11	I1	I3	I6
559	1	I3
560	0	I3
560	3	I3
560	4	I1
560	5	I3
560	6	I5
560	7	I5
560	8	I3	I7	I9
560	9	I3
561	1	I1
561	2	I1	I3	I6
562	1	I1	I3
562	2	I1	I6
562	3	I1	I3	I6
562	4	I3
562	5	I1
562	6	I3	I5
562	7	I5
562	9	I3
562	10	I1	I10	I6
562	11	I1	I3
562	12	I2
563	0	I7
563	2	I1
563	4	I3
563	5	I1
563	6	I1
563	7	I8
563	8	I3
563	9	I3	I6
563	10	I1
563	11	I1	I3
565	0	I5
565	1	I1	I7
565	3	I1	I3
565	4	I1	I5
565	5	I1	I3	I5
566	1	I1	I3
566	2	I1
566	3	I1	I4
566	4	I3
566	5	I3
566	6	I3
566	9	I3
566	10	I1	I5
566	11	I3
567	0	I3
567	1	I3
567	3	I3
567	4	I1	I6
567	5	I1	I3	I6
567	6	I1	I5
567	7	I1	I2	I5
567	8	I1
567	9	I1	I3
567	10	I1	I3
567	11	I3
568	0	I6
568	1	I6
568	2	I6
568	3	I3	I6	I7
569	0	I3
569	1	I3
569	2	I11	I3	I5
569	3	I6
569	4	I1	I6
569	5	I1	I3	I4	I6
569	7	I7
569	8	I7
569	9	I3
569	10	I1	I3	I5
569	11	I1	I3
570	3	I5
570	4	I5	I6
570	5	I3
570	6	I1	I3
570	8	I5
570	10	I3
570	11	I1	I3	I6
571	0	I1
571	1	I1	I3
571	2	I1	I10
571	3	I3
572	2	I1
572	3	I1
572	6	I1	I3
572	7	I3	I5	I6
572	8	I5
572	9	I1
573	0	I3
573	1	I1	I5
573	2	I1	I3	I5
574	1	I1	I3
574	2	I1
574	3	I3	I5
574	4	I8
574	5	I6
575	1	I3	I6
575	2	I1
575	3	I1	I11	I3
576	0	I3
576	1	I3	I6
576	2	I10	I3
576	3	I3	I9
576	4	I1
576	5	I1	I3
576	6	I3
576	7	I5
576	8	I1	I3	I8
576	9	I7
576	10	I3
576	11	I3
576	12	I1
576	13	I1	I4
576	14	I1	I6
577	0	I1
577	1	I1
577	2	I1	I5
577	3	I3
577	4	I2	I3
577	5	I2	I6
577	6	I12	I2	I3
577	7	I5
577	8	I1	I3
577	9	I1	I7
577	10	I3	I7
578	0	I8
578	1	I6	I8
578	2	I1	I3	I8
578	3	I1
578	5	I1
578	6	I6
578	8	I1	I3
578	9	I5
578	10	I3	I5	I8
578	11	I3	I7
579	0	I3
579	1	I3	I5
579	2	I1	I3
579	4	I3	I8
579	5	I6	I8
579	6	I3	I5	I6
579	7	I5
579	8	I3
579	9	I1	I3
579	10	I5
579	11	I3	I5	I8
579	12	I3
580	1	I3
580	2	I3	I5
580	3	I1	I3	I5
581	2	I3
582	0	I3	I5
582	1	I3
582	2	I3	I4
583	0	I3
583	1	I1	I10
583	2	I10	I3
583	3	I2	I3	I5
583	4	I3	I5
583	5	I3	I5	I7
584	0	I3
584	1	I6	I8
584	4	I3
584	5	I1	I3	I5
584	6	I1	I3
585	0	I1
585	1	I1	I3
585	2	I1	I10	I3
585	3	I10	I3	I6
585	4	I3
585	5	I7
585	6	I3	I7
585	7	I1	I3	I9
585	8	I1	I5
585	9	I1	I3	I5
585	10	I5	I7
585	12	I3
585	13	I1	I3	I5
585	14	I1	I2	I5
585	15	I1	I2	I3	I5
586	1	I3	I5
586	2	I1	I4	I5	I8
587	0	I2
587	1	I1	I2	I3
588	0	I1
588	1	I1
588	2	I1
588	3	I3	I5	I7
588	4	I3	I9
588	5	I1	I3	I6
588	6	I1	I3	I7
588	7	I7
588	8	I7
588	9	I7
588	10	I3	I7
588	11	I1	I5
589	0	I3	I6
589	2	I1	I3
589	3	I1	I3
589	4	I3	I5
589	5	I1	I10
589	6	I10	I5
589	7	I3	I5
589	8	I1
589	9	I3	I5
589	10	I1
589	11	I1	I3
589	12	I3
589	13	I3
590	0	I5
590	1	I11	I3	I8
590	2	I5
590	3	I5
590	5	I3
590	6	I3
590	7	I1
590	8	I10	I3
590	9	I1
590	10	I1	I5
590	11	I1	I3
591	0	I1
591	1	I1	I3	I5
591	2	I3	I5
591	5	I3
591	6	I3	I6
591	7	I3	I6
591	8	I1	I9
591	9	I1	I2	I3
591	11	I5
592	0	I1
592	1	I1
592	2	I3	I5
592	3	I1	I5
592	4	I1	I10	I3
593	1	I1	I3
593	2	I1	I3
593	3	I1	I3
593	6	I1
593	7	I1
593	8	I1	I3	I6
593	9	I1	I3	I6
593	12	I3
593	13	I3
593	14	I3
594	0	I3
595	0	I6
595	2	I1
595	3	I1	I2
595	4	I1
595	5	I1	I3
595	6	I3
595	7	I4
595	8	I8
595	9	I8
595	10	I6	I8
596	0	I1
597	1	I1	I3
597	2	I1
597	3	I2	I4
597	4	I5	I8
597	5	I5	I8
597	6	I5
597	7	I1
597	8	I3
597	9	I3	I5
597	11	I1	I3	I5
597	12	I1	I5	I8
597	13	I8
597	14	I3	I8
598	2	I3
598	3	I1	I3
598	4	I3	I6
598	5	I11	I6
598	6	I3	I6
598	7	I3
598	8	I10	I3
598	9	I1	I3
598	10	I1	I5
598	11	I3	I6
598	12	I1	I3	I5	I6
599	0	I3
599	1	I1	I3
599	2	I3
599	3	I1	I3
600	1	I1	I2	I3
600	2	I1	I2	I3	I6
600	3	I1	I3	I6
600	4	I3	I7
600	5	I2	I5	I6
600	6	I1	I3
600	7	I3	I5
600	8	I1
600	9	I1	I3	I6
600	12	I2	I3
601	1	I1
601	2	I8
601	3	I3	I5	I8
602	0	I3
603	0	I1	I3
603	1	I1	I6
603	2	I6
603	3	I3
603	4	I3	I7
603	5	I1	I3	I5	I7
603	6	I1	I5	I7
603	7	I1	I3	I7
603	8	I1	I3	I7
603	9	I1	I11	I3	I7
603	12	I5	I6
603	14	I3
603	15	I1
604	1	I1	I5
604	2	I1	I10	I3	I5	I6
604	3	I1	I10	I3	I6
604	4	I5
604	5	I1	I5
604	6	I1	I2	I5
604	7	I1	I2
604	8	I1	I6
604	9	I1	I3
604	10	I3
604	11	I1	I5	I7
605	0	I3
605	1	I3	I5
605	2	I3	I5	I7
605	3	I1	I3	I5
605	4	I3	I5
605	5	I10	I5
605	7	I1	I5
605	8	I1	I6
605	9	I1
605	10	I1
605	11	I3
605	12	I6
605	13	I3	I6
605	14	I3	I5	I9
605	15	I10	I3	I7	I8
606	0	I3
606	1	I3	I6
607	1	I1
607	2	I1	I3
607	3	I10	I3	I5
607	4	I1	I3	I4	I7
607	5	I1	I3
607	6	I1	I3
607	7	I1	I3
607	8	I5	I7
608	0	I3
608	1	I3
608	2	I1	I3
608	4	I5
608	5	I1	I5
608	6	I1	I10	I2	I5	I6
608	7	I3	I5
608	8	I3
609	1	I3	I7
609	2	I1
609	3	I1	I11	I3	I5
609	4	I5
609	5	I1	I3	I5
609	6	I1	I3
609	7	I1	I3
609	8	I5
609	9	I1	I5
609	10	I7
609	11	I1	I3	I7
609	12	I1	I3	I6	I7
610	0	I3
610	1	I1	I3
610	2	I11	I5
610	3	I4	I5	I7
610	4	I3	I5	I7
610	5	I1	I5
610	6	I1	I8
610	7	I5	I8
610	8	I1
611	1	I3
611	2	I1
611	3	I3
611	4	I1	I3
612	1	I3
612	2	I3
612	3	I3	I6
612	4	I1	I10	I6
612	5	I1	I3
612	6	I1
612	7	I3	I5
612	8	I1	I11	I3
612	9	I3	I5	I6
613	0	I1
613	1	I1	I3
613	2	I1	I6
613	3	I3	I5
613	4	I1	I3	I5
613	5	I1	I3
613	6	I3	I5
613	7	I3
614	0	I3
614	1	I1	I3	I6
614	3	I5
614	4	I1	I2	I5
614	5	I1	I5
614	6	I1	I3
614	7	I3
614	8	I3
614	9	I1	I3
614	10	I1
614	11	I1
614	12	I5
614	13	I3	I5
615	0	I3
615	1	I5
615	2	I1	I11	I5
615	3	I1
615	4	I1
615	5	I1	I3
615	6	I3
615	7	I1	I3	I9
615	9	I3
615	11	I1
615	12	I1
616	0	I1
616	1	I1	I3	I5
616	2	I1
616	4	I4
616	5	I1
616	11	I1
616	12	I1	I3
617	1	I3
617	2	I1
617	3	I1	I3
617	4	I3
617	5	I5
617	6	I1	I10	I5
617	7	I3
617	8	I1
617	9	I1	I3
617	10	I8
618	0	I3
618	1	I1
619	2	I3
619	3	I1	I3
619	4	I1	I2	I3
619	5	I2
619	6	I1	I12
619	7	I3
620	2	I1
620	3	I1	I3
620	4	I2	I6
620	5	I1
620	6	I1	I3
620	7	I3	I5
620	8	I3
620	9	I3	I7	I8
621	0	I1
621	1	I3
621	2	I3
621	3	I1	I3
621	4	I1	I3
621	5	I3
621	6	I3
621	7	I3	I5
621	9	I1	I5	I6
621	10	I3	I6
621	11	I5	I6	I7
622	0	I3
622	1	I3	I5
622	2	I1	I3
622	3	I10	I3	I5
622	4	I1	I3
622	5	I1	I3
622	8	I1	I3
622	9	I2	I3
622	10	I1	I3
622	12	I1	I3
622	13	I6	I7
623	1	I3	I5
623	2	I1
624	0	I5
624	1	I1	I5
624	2	I1	I5
624	3	I1	I3
624	4	I1	I3
624	5	I1
624	6	I2
624	7	I1	I2
624	8	I7
624	9	I3	I7
624	10	I3	I6
625	0	I3	I7
625	1	I1	I6	I7
625	2	I1
625	3	I3
625	5	I1	I5
625	6	I1	I3	I5
625	7	I3	I5
625	8	I1	I10	I11	I3
625	9	I5
625	10	I3	I5
625	11	I1	I10	I3	I5	I7
625	12	I10	I3
625	13	I1	I10	I3
627	0	I4
627	1	I3
627	2	I1	I3
627	3	I1	I3	I5
627	4	I1	I3
627	5	I1
627	6	I3	I7
627	7	I6	I7
627	8	I1	I7
627	9	I3
628	0	I3
628	2	I5
628	3	I3
629	1	I5
629	2	I8
629	3	I6
629	4	I3
629	5	I1
629	6	I1	I2
629	7	I3
629	8	I1	I3	I7
629	9	I3	I5
629	10	I3	I5
629	11	I10	I3	I5
629	12	I1	I10	I3	I5
630	0	I1
630	1	I1
630	2	I10
630	3	I10	I6
630	4	I1
630	5	I1	I3
630	6	I1	I3
630	8	I3
630	9	I3
630	10	I1	I6
630	12	I1	I3
630	13	I1	I3	I5
631	0	I3
631	1	I1
631	2	I1	I5
631	3	I1	I3
631	4	I1
631	5	I1	I8
631	6	I1
631	7	I4
631	8	I5
632	0	I1
632	1	I3
632	2	I1	I3
632	3	I10	I5
632	5	I1
632	6	I1	I6
632	7	I1
632	8	I1	I3
632	9	I7
633	0	I3
633	1	I3	I7
633	2	I2	I7
633	3	I2
633	4	I1	I11	I2	I3
633	5	I3
633	6	I1	I3
633	7	I1	I3	I5
633	9	I3
633	10	I3
633	11	I2	I5	I6
633	12	I1	I3	I5	I6
634	0	I3
634	1	I5
634	2	I1
634	3	I1	I3
634	4	I1	I3
634	5	I1	I3	I6
634	6	I1	I3
634	8	I1	I3
634	9	I1	I3
636	2	I1
636	3	I2	I5
636	4	I1
636	6	I1	I4
636	7	I1	I3	I4	I6
636	8	I3	I5	I6
636	9	I5
636	11	I3
637	1	I1
637	2	I1
637	3	I1	I3
637	4	I3	I5
637	5	I7
637	6	I7
637	7	I3	I7
637	8	I7
637	9	I1	I7
637	10	I1	I3
637	11	I1	I3
637	12	I3	I5
637	13	I1
637	14	I1	I11	I6
638	0	I3
638	1	I1	I5
638	2	I10	I2	I3	I5
638	3	I10	I3	I7
638	4	I1	I3	I6	I7
638	5	I1	I3	I7
638	6	I3	I6
638	7	I1	I6
638	8	I3
638	9	I1	I6
638	10	I1	I6
639	1	I6
639	3	I3
639	4	I1	I3
639	5	I1	I3
639	6	I1	I10	I3
639	7	I3
639	8	I5	I7
639	9	I1	I10	I3	I7
640	0	I3
640	1	I5	I6
640	2	I2	I5	I6
640	3	I2	I6	I7
640	4	I1	I2	I3
641	1	I1	I3
641	2	I1	I3	I6
641	4	I3
641	5	I3
642	3	I1
642	4	I2	I3
642	5	I12	I6
642	6	I1	I3
643	1	I5
643	2	I10	I5
643	3	I2	I3
643	4	I2
643	5	I1	I2
643	6	I1	I3
643	8	I1	I2
643	10	I3
643	11	I3	I6
643	13	I1
643	14	I1	I5
644	0	I1
644	1	I1	I3
644	3	I3
644	5	I1	I5
644	6	I1	I3	I5	I9
644	8	I1
644	9	I1
644	11	I1	I3	I4
644	13	I1	I3	I7
644	14	I3
644	15	I3
645	0	I3
645	1	I1	I3
645	2	I3
645	3	I1
645	4	I5
645	5	I3	I8
645	6	I3
645	7	I1	I3	I5
645	8	I5
645	9	I3	I6
646	0	I5
646	1	I1	I10	I5
646	3	I1	I3
646	4	I3
646	5	I1
646	6	I1
646	7	I1	I11	I3
647	0	I1
648	0	I1	I3
648	1	I1
648	2	I1	I3
648	3	I1	I2	I3
648	4	I1
648	5	I1	I5
648	6	I1
648	7	I1
648	8	I1	I3
648	9	I3
648	10	I3	I4	I6
648	12	I3
648	13	I3	I6	I7
648	14	I3	I6	I7
649	1	I5
649	2	I1	I3	I5
649	3	I1
649	4	I1	I2	I3
649	5	I3
649	6	I1	I6
649	7	I6	I8
650	0	I3	I5
650	1	I3
650	2	I5	I6
650	3	I6
650	4	I1
650	5	I1	I3
650	6	I2
650	7	I2	I7
650	9	I1
651	0	I1
651	1	I1	I5
651	4	I3
651	5	I1
651	7	I1	I3
651	8	I1	I3
651	9	I1	I3	I6
651	10	I1
652	0	I1
652	1	I3
652	2	I1	I3
652	3	I1	I5	I7
652	4	I1	I2	I3	I5	I6
652	5	I10	I2	I6	I7
652	7	I7
652	8	I3
652	9	I2
652	10	I2	I3
652	12	I1
652	13	I1	I6
653	1	I1
653	2	I1	I3
653	3	I1	I3
653	4	I3
653	5	I3
653	6	I1
653	7	I1
653	8	I3	I6
653	9	I1	I6
653	10	I1	I3
653	11	I3
653	13	I1
653	15	I3
654	0	I1
654	1	I1
654	2	I3
654	3	I6
654	4	I5	I6
654	5	I11	I3	I6
655	0	I3
655	2	I3
655	3	I3
655	4	I1	I3
655	5	I3
656	1	I1	I5
656	2	I3
656	3	I3
656	4	I1
656	5	I1
656	6	I3
656	7	I1	I3	I5
656	8	I3
656	9	I1	I3
656	11	I1
656	13	I3
656	14	I1	I7
656	15	I11	I3	I7
657	0	I1
657	1	I1	I6
658	0	I1
658	1	I4	I5
658	2	I10	I3	I5
658	3	I4
659	0	I8
659	1	I5
659	2	I2	I3	I9
659	3	I1	I2	I6
659	4	I3	I5	I6
659	5	I2	I3	I7
659	6	I6
659	7	I1	I6
659	8	I3	I6
659	9	I3	I5
660	0	I1
660	1	I1	I3	I6
660	2	I1	I3	I5
660	3	I1	I3	I5	I9
660	4	I1	I3	I9
660	5	I3	I5	I6
660	6	I3	I6	I7
661	0	I1
661	1	I1	I5
661	2	I2
661	3	I1
661	4	I1	I3	I8
661	5	I1	I5
662	0	I1	I3
662	1	I3
662	2	I3
662	3	I3
662	4	I3
662	5	I1
662	6	I1	I3
663	1	I1
663	4	I3
664	0	I1
664	1	I1	I3
664	2	I1
664	3	I3	I6
664	4	I6
665	0	I1
665	1	I3	I6
665	2	I1	I3
665	4	I3	I5
665	5	I1
665	6	I1
665	7	I3	I5
665	9	I3	I5
665	10	I5	I8
665	11	I11	I3	I5
665	12	I1	I5
665	14	I1	I3
665	15	I1
666	0	I7
666	2	I1	I5
666	3	I5	I8
666	4	I1	I7	I9
666	5	I7
666	6	I7
666	7	I1	I7
666	9	I1
667	0	I1	I3
667	1	I3
667	4	I1	I3
667	5	I3
667	6	I3
667	7	I3
667	8	I1	I3
667	9	I3
667	10	I1	I3
667	11	I1	I3
667	12	I3
667	13	I3
667	14	I3
668	1	I3	I8
668	4	I1
668	5	I1	I3
668	6	I1
668	7	I3
668	8	I1	I3	I5
668	9	I3	I5
668	10	I3	I5	I7
668	11	I1	I5
668	12	I1	I2	I3	I6
668	13	I1	I12	I2	I5
668	14	I1	I3	I8
669	0	I3
669	1	I3
669	3	I3
669	4	I2	I3
670	0	I3
670	1	I2	I3	I5
670	3	I3
670	4	I3
670	5	I1	I3	I7
670	6	I1
671	0	I3
671	1	I3	I5
671	2	I1
671	3	I1	I3	I5
671	5	I1	I3
671	6	I1	I3
671	7	I1
671	8	I1	I3	I8
672	0	I1
672	1	I1	I3
672	2	I1	I3
672	3	I3	I7
672	4	I5
672	5	I3	I9
672	6	I3	I5	I6
672	7	I1	I3	I6
672	8	I1
672	9	I1	I3
672	10	I1	I3	I6
673	1	I2	I5	I7
673	2	I3	I5
673	3	I5
673	4	I3	I5
673	5	I1	I3	I7	I8
673	6	I3	I7
675	0	I1
675	1	I1
675	3	I3
675	4	I3
675	5	I3	I6
676	0	I3
676	1	I1	I3
676	2	I1	I3
676	3	I3
676	4	I3	I5
676	5	I1	I9
676	6	I3
676	7	I3	I5
677	1	I1	I3	I8
677	2	I1	I3
677	3	I1	I3
677	4	I1	I3	I6
677	5	I1	I3	I6
677	6	I1	I3	I6
677	7	I3
677	9	I1
677	10	I3	I6
677	11	I1
678	0	I1
678	1	I1	I4	I5
678	2	I1	I5	I6	I7
678	3	I3
678	5	I1	I3
678	6	I3
678	7	I3
678	8	I3
678	9	I1	I3
678	10	I1
678	11	I1	I5
679	0	I1
679	2	I1	I5
679	4	I3
679	5	I3
679	6	I1	I3
679	8	I1
679	9	I1	I3	I6
679	10	I1	I5
679	11	I5
679	12	I5	I9
679	13	I3	I5
679	14	I1	I5	I7
680	0	I3
680	1	I3	I6
680	2	I3
680	3	I1	I3
680	4	I1	I3	I6
680	5	I3
680	6	I1	I3
681	0	I1
681	1	I3	I7
681	4	I1
681	5	I1
681	6	I3
681	7	I3	I7
681	8	I1	I3	I6	I7
682	1	I3
682	3	I1	I3	I5
682	4	I2	I5	I6
682	5	I10
682	6	I10	I6
682	7	I3	I6
682	8	I1	I6
682	10	I3
682	11	I3	I5
682	12	I1	I3
682	13	I1	I3
682	14	I3
683	0	I1
683	1	I3	I6
683	2	I3	I7
683	3	I1	I6
683	4	I1	I10
683	5	I3	I5
683	6	I1	I10	I3	I8
683	7	I1	I10	I3
683	8	I3
683	9	I3
683	10	I1	I3
683	11	I1
683	13	I3
684	1	I3
684	2	I1	I3
684	3	I1
684	4	I1	I3	I6
684	5	I1	I6
684	6	I3	I6
684	7	I3	I6
684	8	I1	I6
684	9	I5
684	10	I1	I4
685	1	I3
685	2	I3
685	3	I1	I3
685	5	I1
686	0	I1	I3
686	1	I3	I5	I7	I8
686	2	I3
686	3	I7
686	4	I5	I7
686	5	I3	I8
686	8	I3
686	9	I3
686	10	I1
686	11	I1
686	12	I1
686	13	I1	I3	I6
686	15	I1	I2	I3	I6
688	2	I3	I9
689	1	I3
689	3	I3
689	4	I1	I3
689	5	I3
690	3	I1	I3	I4
690	4	I1	I5	I7
690	5	I3	I5
690	6	I2	I5
691	0	I3
691	1	I1	I3
691	2	I1
691	3	I1	I2	I3	I5
691	4	I1	I2	I7
691	5	I3
691	6	I7
691	7	I3	I7
691	8	I12	I7
692	1	I5
692	2	I1	I3
693	0	I6
693	1	I1	I3	I6
693	2	I3
693	4	I1
693	5	I1
693	6	I1	I2
693	7	I1	I3
693	8	I3
693	9	I3
693	10	I3
693	12	I3
693	13	I1
693	14	I1
694	0	I5
694	1	I3
694	2	I1
694	3	I1	I6
694	4	I1	I3	I5	I6
694	5	I6
694	6	I3
695	1	I1	I7
695	2	I2	I3	I7
695	3	I2	I6
695	4	I1	I10	I2	I6
696	0	I12
696	1	I1
697	1	I1	I3
697	2	I1	I3
697	3	I1	I3	I8
697	4	I3	I8
697	5	I10	I7
697	6	I3
697	7	I1	I5
697	8	I3	I4
697	9	I1	I5
697	10	I1	I3	I5	I8
697	11	I12
697	12	I12	I3
697	13	I1	I12	I3
697	14	I1	I3
698	0	I1
698	1	I1	I3	I7
698	2	I1	I3
698	3	I1
698	4	I1	I3	I5
698	5	I1	I3	I5
698	6	I1	I3
698	9	I1	I3
698	10	I1	I3
698	11	I1
698	12	I1	I5
699	0	I1
699	2	I3
699	3	I3
699	4	I3	I5
699	5	I1	I4
700	1	I1
700	2	I1	I3
700	3	I1	I3
700	4	I3	I9
700	5	I1
701	0	I3
701	1	I1
701	2	I1	I3
701	3	I1
702	1	I1	I3
702	2	I1	I3	I7
702	3	I3	I5	I7
702	4	I1	I3
702	5	I1	I3
703	1	I1
703	2	I1	I3
703	3	I3	I6
703	5	I1
704	0	I1	I3
704	1	I1	I2	I3
704	2	I2	I3
704	3	I12	I2	I3	I5
704	4	I3	I5	I8
704	5	I1	I3	I5
704	6	I1
704	7	I1	I3
705	2	I1
705	3	I1	I3
705	4	I1	I3
705	5	I1
705	6	I1	I6
705	7	I1	I3
705	8	I3
705	9	I3
705	10	I1	I3
705	11	I1
705	12	I3	I5
706	0	I3
706	1	I7
706	2	I6	I7
706	3	I6
706	4	I1	I3	I6
706	5	I1
706	6	I3
706	7	I1
706	8	I1	I3	I5	I8
707	1	I5
707	2	I3
707	3	I3
707	5	I3
707	6	I1	I3
707	7	I3
707	8	I6	I7
707	9	I1	I3	I6
707	11	I1	I3	I7
707	12	I3	I6
707	13	I6
707	14	I6
708	0	I3
708	1	I3
708	2	I3	I5
708	3	I3
708	4	I1	I7
708	5	I1	I3
708	6	I1	I3	I5
708	7	I1	I3	I5
708	8	I3
708	9	I1	I10	I3
708	10	I1	I3
709	0	I1
709	1	I1	I3
709	2	I1	I3	I5
709	3	I1	I3
710	3	I3
711	1	I1	I3
711	2	I1	I3	I5
711	3	I1
711	4	I3
711	5	I1	I3
711	6	I1
711	7	I2	I3	I5
711	8	I1	I5
711	10	I1	I2	I5
711	11	I1
711	12	I1	I3	I6
712	0	I5
712	1	I1	I11	I3	I7
712	2	I1	I5
712	3	I3	I5
712	4	I5	I8
712	5	I1
712	6	I3
712	7	I1
712	8	I1	I3
712	9	I1
713	0	I5
713	1	I3	I5
713	2	I3	I5
713	3	I1	I3	I6
713	4	I1	I2
713	5	I1	I2	I3	I5	I8
713	6	I3	I8
713	7	I3
713	8	I3
713	9	I3
713	10	I3	I5
713	11	I1
714	0	I3
714	1	I1
714	2	I1	I3
714	3	I3
714	4	I3
714	5	I1	I5
714	6	I1
714	7	I1	I3
715	1	I1
715	2	I5	I6
715	3	I1	I3	I5
715	4	I4
715	5	I1	I3
715	6	I1	I3
715	7	I1	I3
715	8	I1
715	9	I3	I5
715	10	I1	I4
715	11	I1	I3
716	1	I1	I3
716	2	I1	I5
716	3	I5	I8
716	4	I1	I3	I6
716	5	I1
716	6	I1	I3
716	7	I1
716	8	I3
716	9	I3
716	10	I1	I3
716	11	I3	I5
717	2	I5
717	3	I1	I8
717	4	I5
717	5	I3	I5
717	6	I1	I3	I5
717	7	I5	I8
717	8	I3
717	9	I3	I7
717	10	I3	I6
717	11	I6
717	12	I3	I6	I8
717	13	I3
718	0	I5
718	1	I1	I10
718	2	I1
718	4	I1	I3
718	5	I3
718	6	I3	I5
718	7	I1
718	8	I5
718	9	I3	I5
718	10	I5	I7
718	11	I5
718	12	I5	I8
718	13	I3	I5	I8
718	15	I2
719	0	I3
719	1	I1	I3
719	3	I3
720	1	I1	I3
721	0	I1
721	1	I1	I3
721	2	I1	I3
721	3	I3	I5
721	4	I1	I3	I5
721	5	I1	I3	I6
722	0	I3
722	1	I3
722	5	I3
722	6	I3
723	0	I1	I3
723	1	I3	I5
723	2	I2	I3	I5
723	3	I3
723	5	I3
723	6	I1	I6
723	7	I6
723	9	I1
724	0	I1
724	1	I1	I3
724	2	I1
724	3	I1	I3	I5
724	4	I3	I4	I5	I8
724	5	I1	I4	I5	I8
724	6	I3	I5
724	8	I1
724	9	I10
724	10	I3
724	12	I10	I3
725	1	I1	I3
725	2	I2	I6
725	3	I11	I2	I3	I6
725	4	I1
725	5	I1
725	6	I1	I3	I5
725	8	I3	I7
725	9	I1	I3
725	10	I1
725	11	I3
725	12	I1	I3	I6
725	13	I1	I3	I5
725	14	I1	I3	I5
726	1	I1	I3
726	2	I1
726	3	I3
726	4	I3
726	5	I1	I3
726	6	I6	I7
726	7	I7
726	8	I1
726	9	I1	I3
727	1	I1	I3
727	2	I3	I4
727	3	I10	I5
727	5	I1
727	6	I8
727	7	I8
727	8	I2
727	9	I2	I3	I7
727	10	I1	I3	I7
727	11	I6	I7
727	12	I6	I7
727	13	I3
727	14	I4	I5
727	15	I1	I6
728	1	I3	I5
728	2	I3	I5
728	4	I1
728	5	I3
728	7	I1	I3
728	8	I5
728	9	I3
729	0	I3
729	1	I1	I3
730	1	I3
730	2	I1	I3	I5
731	0	I3
731	1	I1	I7
731	2	I3
731	3	I3
731	4	I1
731	5	I1
731	6	I1
731	7	I3
731	8	I1	I3	I5
731	10	I3
731	11	I1	I3
731	12	I1	I3	I5
732	1	I3	I4
732	2	I1	I8
733	1	I3	I5
733	2	I1	I3	I9
733	3	I1	I3
733	4	I3	I5	I7
733	6	I3	I5
733	7	I3	I5
733	8	I3	I7
733	9	I3	I6
733	10	I3	I6
734	0	I1
734	1	I3
734	2	I1	I6
734	3	I1	I2	I3	I6
734	4	I1	I3
734	5	I1	I3
734	6	I1	I6
734	7	I1
734	8	I1	I3
734	10	I3	I4
735	1	I1	I7
735	2	I1	I3
735	3	I1	I3
735	4	I1
735	5	I1
735	6	I3	I4
735	7	I1	I3
735	8	I1	I3	I5
735	9	I1	I3	I4
735	10	I1	I3
735	11	I3
735	12	I3
736	1	I3
736	2	I1	I11
736	3	I3
736	4	I3	I6
736	5	I1	I5
736	6	I1	I3
736	8	I1	I3	I5	I7
736	9	I3	I7
736	10	I3	I6	I7
736	11	I1	I5	I6
736	12	I6
736	13	I6
737	0	I3	I4
737	1	I5	I6
737	2	I5	I6	I9
737	3	I6
737	4	I3	I6
737	6	I3
737	7	I1	I3
737	9	I3
737	10	I3
738	0	I3
738	1	I1	I3
738	2	I1	I3	I7
738	4	I2	I3
738	5	I2	I3
738	6	I2	I7
738	7	I1	I10	I2	I7
738	8	I3
738	9	I3
739	0	I7
739	1	I1	I7
739	2	I1	I3	I7
739	3	I1	I6
739	4	I1	I6
739	6	I5
740	1	I1	I3
740	2	I1	I3
740	3	I3	I5
740	4	I1	I7
740	5	I1	I5	I7
740	6	I3
740	9	I1
740	10	I3	I4
740	11	I3
741	1	I3	I5
741	2	I1	I3	I8
741	3	I3
741	4	I3
741	5	I3
741	6	I1
741	7	I3
741	8	I3
741	9	I1	I3
742	2	I1
742	3	I1	I3	I6
742	4	I10
742	5	I1	I3	I6
742	6	I1	I4
742	7	I1
742	9	I1
742	11	I1	I5
742	12	I10	I3	I8
742	13	I10	I3	I6
743	0	I12	I7
743	2	I1
743	4	I1	I3
743	5	I1	I11
743	6	I1	I3	I5
743	8	I1
743	9	I5
743	10	I1
744	1	I1	I3	I5
744	2	I3
744	5	I3
744	6	I1	I3
745	0	I3
745	1	I3	I5	I7
745	2	I5	I9
745	3	I1	I3	I9
745	4	I1	I3	I5
746	2	I2	I3	I4
746	4	I3	I5
746	5	I1	I2
746	6	I12	I2	I3
746	7	I3
746	8	I3	I5
746	9	I1	I5
747	0	I3
747	1	I3
747	2	I1	I3
747	3	I1	I3	I5
747	4	I2	I4
747	5	I2
747	6	I7
747	7	I1	I3	I7
747	9	I3	I5
747	10	I3	I5	I6
747	11	I1	I3	I5
747	12	I5
747	13	I3	I5
747	14	I1	I2	I5
747	15	I5
748	0	I3
748	1	I1
748	2	I1
748	3	I1
748	4	I1
748	5	I3	I4
748	6	I1	I3
748	7	I1	I3
748	8	I1	I2
748	9	I11	I2	I3
749	0	I3	I5
749	1	I1	I3	I7	I8
749	2	I1	I10
749	3	I1
749	4	I3
749	5	I1
749	6	I1
749	7	I3
749	8	I7
749	9	I1	I7
750	0	I1	I6
750	1	I3
750	2	I3	I6
750	3	I3	I6
751	0	I1
751	1	I1	I5
751	2	I8	I9
751	3	I1
751	4	I1	I3
751	6	I3
751	7	I3	I5
752	0	I3
752	1	I3
752	2	I1	I3	I4
752	4	I1
752	5	I1
752	6	I1	I6
752	7	I7
752	8	I5
752	9	I1
752	10	I1
753	0	I5
753	1	I5
753	2	I3
753	3	I3
753	4	I3
753	5	I1	I3
753	6	I1	I3	I5
753	7	I3	I5	I9
753	8	I1	I2	I3
754	0	I5
754	1	I2
754	2	I2	I3	I4
755	0	I1
755	2	I1	I3	I5
755	4	I1	I3
755	5	I6
755	6	I7
755	7	I1	I7
756	0	I1	I3
757	0	I5
757	1	I1
757	2	I1	I3
757	3	I1	I6
759	2	I1	I3
759	3	I5
759	4	I1	I3
759	5	I3	I5	I6
759	6	I3	I7
759	7	I3
759	9	I1	I3
759	10	I3	I5
760	0	I1
760	1	I5
760	2	I5	I9
760	3	I3	I5	I7
760	4	I3	I7
760	5	I3
760	6	I1	I3
760	9	I1	I3
760	10	I1	I3
761	1	I1	I3
761	2	I1
761	3	I1
761	6	I1	I3
761	7	I1	I3
761	8	I3
761	10	I3	I7
761	11	I1	I7
761	12	I2	I7
761	13	I2
762	1	I1	I3	I7
762	2	I1
762	5	I5
763	0	I1
763	1	I1
763	2	I1
763	3	I1
764	0	I3
764	1	I5
764	3	I3	I5
764	4	I1	I5	I6	I8
764	5	I1	I2
764	6	I4
764	7	I1
764	8	I3
765	0	I3
765	1	I1	I3
765	2	I1	I2	I3
765	3	I1	I3
765	4	I1	I3	I5
765	5	I1	I5
765	6	I1	I3	I5	I8
765	7	I3
765	8	I1
765	9	I1	I3
765	10	I1
766	2	I3
766	3	I1	I2
766	4	I3
766	5	I1	I3
767	2	I3
768	0	I1
768	2	I5
768	3	I1	I5
768	4	I1	I3
768	5	I1
769	0	I1
769	1	I1
769	2	I1	I3
769	3	I3	I5
769	4	I5
769	5	I5	I7	I8
769	6	I7
769	7	I1	I7
769	9	I1
769	10	I1	I3
769	11	I7
770	0	I3
770	1	I1	I6
770	2	I1	I6
770	3	I3
770	4	I10	I3	I5
770	5	I1	I5
770	6	I1	I6
770	8	I1	I3
770	9	I1	I2
771	1	I1
771	2	I3	I7
771	3	I4	I8
771	4	I3	I5	I8
772	0	I3
772	2	I1	I3
773	0	I1	I3
773	5	I3	I7
773	6	I3
773	9	I3	I7
774	1	I3
774	2	I1
774	3	I1	I3
774	4	I1	I3	I6
774	5	I1	I3
774	6	I1	I2	I3
774	7	I3	I5	I6	I7
774	8	I3	I5	I6
774	9	I3
774	10	I1
774	11	I1
774	12	I1
775	1	I1
776	1	I10
776	2	I3	I5
776	3	I3	I7
777	1	I5
778	2	I3
778	3	I1	I3
778	4	I5
778	6	I5
778	8	I5
778	9	I5
778	10	I1	I3
778	11	I3	I5
778	12	I3	I5	I6
779	0	I3
779	1	I3
779	2	I6
779	3	I1	I6
779	4	I1	I2	I3
779	5	I3	I5
779	6	I2	I3	I6	I8
779	7	I3	I6
779	10	I3
780	1	I3
780	2	I1	I3
780	3	I1	I3	I4
780	4	I1	I2	I5
780	5	I1	I5
780	6	I1
781	0	I1	I3
781	1	I1	I6
781	2	I1	I6	I7
781	6	I5
781	7	I1	I5
781	9	I1	I3
781	10	I1	I3
782	0	I1	I3
783	2	I5
783	3	I3	I5
783	4	I3
783	5	I3
783	6	I1
783	7	I1	I2	I3
783	8	I3	I7
783	9	I1	I3	I7
783	10	I1	I3
783	11	I3
783	12	I1	I3
783	13	I1
783	14	I1
783	15	I1
784	2	I3
784	3	I3	I7
784	4	I3	I7
784	5	I1	I3
784	6	I3
784	7	I1	I3
784	8	I1	I3
784	9	I1	I3
784	10	I3	I5
784	11	I3	I5
784	12	I1	I3	I8
785	0	I3
786	1	I1
786	2	I1	I3	I8
787	2	I3
787	3	I1	I3	I6
787	4	I1
787	5	I3
787	6	I6	I9
787	8	I1
787	9	I1	I3
787	10	I3
787	12	I1
787	13	I1	I4
788	0	I5
788	1	I5	I7
788	2	I1
788	3	I1
788	4	I1	I3
788	5	I1
788	6	I1	I2
788	7	I1	I12	I2
788	10	I1
788	11	I1
788	12	I1	I2
788	13	I1
789	0	I3
789	1	I1	I5
789	2	I3
789	3	I1	I3
789	4	I1	I3	I6
789	5	I6
789	6	I3	I6	I7
790	0	I1
790	1	I1
790	3	I1	I5
791	1	I4
791	2	I1	I3
791	3	I1	I3
791	4	I1	I3	I6
791	6	I3
791	7	I1	I2
791	8	I1	I11
791	9	I1	I3
792	1	I1	I3	I5
792	2	I1
792	3	I1	I3
792	4	I8
792	5	I3	I8
792	6	I1	I3	I6	I8
792	7	I1
792	8	I3	I7
792	9	I1	I3	I5
792	10	I1
792	11	I1	I3
793	0	I7
793	1	I7
793	2	I1	I7
793	3	I1
793	4	I1	I3
793	5	I1	I3
793	6	I3
793	7	I1
793	8	I1	I3
793	9	I1	I3
793	10	I1	I3
793	11	I1	I6
793	12	I3
793	13	I3	I5
793	14	I1	I5
793	15	I1	I11
794	0	I3
795	0	I3
795	1	I3	I6
795	2	I6
795	3	I1	I6
796	1	I1
798	0	I1	I7
799	0	I1
799	1	I1	I5
799	3	I1	I3
799	4	I10	I3	I6
799	5	I3
799	6	I3	I5	I6
799	8	I1	I4	I6
800	1	I3	I5
800	2	I1	I3
800	3	I1	I6
800	4	I5
800	5	I1	I10	I2	I3
800	6	I10	I3	I7
800	7	I6
800	10	I1	I6
800	11	I1	I3
800	12	I1
800	13	I1
800	14	I3	I6
801	0	I5
801	1	I5
801	2	I7
801	3	I7
801	4	I1	I7
801	5	I6
801	6	I6
801	7	I1
801	8	I1
801	9	I1	I3
801	10	I1	I3
801	11	I3
801	12	I1	I3
801	13	I5
801	14	I6
802	0	I3
802	1	I1	I3
802	3	I3
802	4	I3	I7
802	7	I1	I3
802	8	I1	I3
802	9	I3
802	10	I3
802	11	I1	I3
803	1	I1	I3	I4
803	2	I3	I8
803	3	I3
804	1	I3	I6
804	2	I1	I6
804	4	I3
804	6	I1
804	7	I3
804	8	I1	I5
804	9	I1	I3
804	10	I1
805	0	I3
805	1	I6	I7
805	3	I3
805	4	I1	I3
805	5	I3
805	6	I1	I3
805	7	I3	I5	I7
805	8	I2	I3	I5	I6
805	9	I5
805	10	I7	I9
805	12	I1
806	0	I1	I3
807	0	I5
807	1	I5
807	2	I1
807	3	I3
807	4	I3
807	5	I5
807	6	I1
808	1	I1
808	3	I1
808	4	I1	I3	I5
809	0	I3
809	1	I1	I3
809	2	I1	I3	I6
809	3	I1	I3	I5
809	4	I3
809	5	I1	I3
809	7	I4
809	9	I3
809	10	I1	I3	I5
810	0	I1
810	1	I1	I3
810	2	I3	I5
810	3	I3	I5
810	5	I3	I5
810	6	I2	I3
810	7	I2	I7
810	8	I7
810	9	I7
811	1	I1
811	2	I1	I3
811	3	I10	I3
811	4	I1
811	6	I3
811	7	I11
811	8	I1	I11
811	9	I1	I3
811	10	I1	I7
812	0	I1
812	1	I3
813	1	I3	I7
813	2	I1	I3
813	3	I1
813	4	I1
813	5	I3
813	6	I6
813	8	I3
813	9	I3
813	10	I3
813	11	I1	I4
813	12	I3	I5	I6
814	1	I1	I3
814	2	I3
814	3	I5
814	4	I3	I8
814	5	I3
815	1	I3
815	2	I6
815	3	I3	I6
815	4	I3	I6
815	5	I3	I5	I6
815	6	I1
815	7	I3
815	8	I1	I3	I5
815	10	I3
815	11	I3
815	12	I1	I3
816	0	I3
816	1	I3	I5
816	2	I10	I3	I9
816	3	I2
816	4	I10
816	5	I1	I10
816	6	I1	I3
816	7	I1	I3
816	8	I3	I5
816	9	I3
816	10	I2
816	11	I1
816	12	I3
816	13	I3	I5
816	14	I3
817	0	I1
817	1	I1	I3
817	4	I3
817	5	I1	I3	I9
817	6	I1	I3	I6
817	7	I1	I6
817	8	I6
817	9	I1	I6
817	10	I1
818	2	I1
818	3	I1	I6
818	4	I1	I3	I6
818	5	I5	I6	I9
818	6	I1	I3	I6	I8
818	7	I1
818	8	I3
819	0	I3
819	1	I3	I7
819	2	I7
819	3	I7
820	1	I1	I3
820	2	I1	I5
820	3	I5
820	4	I1	I5
820	5	I3
820	6	I1	I3
820	7	I1	I3	I5	I7
821	1	I3	I5
821	2	I10	I8
822	3	I1	I3
822	4	I1	I5
822	6	I1	I3
823	0	I3
823	1	I3
823	2	I1	I3
824	1	I3
824	2	I5
824	3	I1
824	4	I3
824	6	I3
824	8	I3
824	9	I1	I3
824	10	I1	I2	I3	I6
824	12	I1	I3
824	13	I3
824	14	I1	I3	I7
825	0	I1
825	1	I1
825	2	I1
825	3	I1
825	8	I3
825	9	I7
826	0	I3
826	1	I1	I3	I6
826	2	I5	I6
826	3	I1	I6
826	4	I1	I3	I6
826	6	I1	I2	I3
826	7	I3	I5	I6
827	0	I5
827	1	I3	I5
827	2	I3	I5	I6
827	3	I6
827	4	I1	I6
827	6	I1
827	7	I3
827	8	I3	I6
828	0	I1	I3
828	1	I3
828	2	I2	I3
828	3	I1
828	4	I3
828	5	I1	I3
828	6	I1	I5
828	7	I1	I10
828	8	I1	I6
828	9	I1	I3	I5
828	10	I1	I3	I5	I7
828	11	I3
828	12	I3
828	13	I5
828	14	I3
829	1	I1	I6
829	2	I1	I5	I6
829	3	I3	I6
829	4	I6
829	5	I3	I6
829	6	I1	I6
829	7	I1	I3	I6
829	8	I1	I3
829	9	I2	I3
829	10	I1	I10
829	11	I1	I5
829	12	I1	I2	I3	I8
829	13	I1	I3	I7
830	0	I1
830	1	I1	I3
830	2	I1	I3
830	3	I3
830	4	I3	I5	I6
830	5	I1	I3	I5	I8
830	6	I1	I3	I5	I7
830	7	I7
830	8	I3	I7	I8
830	10	I1
831	0	I3	I7
831	2	I3
831	3	I3
831	5	I1	I7
831	6	I7
831	8	I3
831	9	I1
831	10	I1
831	11	I1
831	13	I3	I7
831	14	I1	I3	I7
831	15	I1	I3	I5
832	1	I3
832	3	I2
832	4	I2
832	5	I1	I3
832	6	I1	I3
832	7	I1	I3	I6
832	8	I3
832	9	I3
832	10	I3
832	11	I3	I9
832	12	I1	I5
832	13	I1	I2	I3	I5
832	15	I3
833	0	I9
833	1	I1	I5
833	2	I3
833	3	I3	I6
834	1	I3
834	2	I1	I3	I5
834	3	I1
834	4	I6
835	0	I1
835	1	I1
836	0	I3
836	1	I3
836	2	I1	I5	I6
836	3	I3	I5
836	4	I1	I3
836	5	I3	I7
836	6	I1
836	7	I1	I2	I3
836	8	I3
836	9	I1	I3
836	10	I1
836	11	I1	I3
836	12	I1	I3
836	13	I1	I3	I6
836	14	I3
836	15	I3
837	0	I1
837	1	I1
837	2	I1	I2
837	3	I1	I3
837	4	I1	I3
837	5	I1	I3
838	0	I3	I6
838	1	I3	I6	I8
838	2	I1	I8
838	3	I3
838	4	I3
838	5	I1	I3
839	2	I2	I3
839	3	I1	I3	I6
839	4	I1
839	5	I1	I3
839	6	I1
839	7	I3
839	8	I3
839	9	I1	I3
840	0	I1
840	1	I3
840	2	I1	I3
841	1	I1
841	2	I1	I3
841	3	I1	I3
841	4	I1	I3
841	5	I3	I6
841	6	I1	I3
841	7	I1	I5
841	8	I1	I3
841	10	I3
842	0	I1
842	1	I3
842	2	I5
842	3	I5	I8
842	4	I2	I3	I4	I5	I8
842	6	I1	I3
843	0	I1
843	1	I1	I7
843	2	I2	I3	I7
843	3	I10	I11
843	4	I3
843	5	I2
843	6	I1	I2	I3
843	7	I3
843	9	I1
843	11	I3	I5
843	12	I1	I3
843	13	I3
844	0	I1
844	4	I1	I3
844	5	I5
844	6	I1	I5
844	7	I1	I3	I5	I9
845	0	I1
845	1	I3
845	2	I1
845	4	I3
845	6	I3
845	8	I1
845	9	I1
845	10	I1
845	11	I1
846	0	I3
846	1	I3	I5
846	2	I1	I5
846	3	I3
846	4	I3	I5
846	5	I3	I5
846	7	I5
847	1	I3
847	2	I3
847	3	I1	I2	I3
847	4	I3	I6	I8
847	5	I1
847	6	I1	I2	I6
847	7	I11	I3
849	0	I1
849	1	I2	I3
850	0	I1
850	1	I1
850	2	I1
850	3	I3
850	4	I3
851	0	I4
851	1	I2	I8
851	2	I6	I8
851	3	I3	I5	I6
852	0	I6
852	1	I6
853	1	I1	I3
855	0	I3
855	1	I3
855	3	I3
855	4	I1	I3
855	5	I3
855	7	I1
855	8	I1	I3
855	9	I1	I3
855	10	I1	I3
855	11	I3
855	12	I3
855	13	I4
855	14	I1	I5
856	0	I3
856	1	I3
856	2	I1
856	4	I3
856	5	I3	I4
856	6	I1	I3
856	7	I3	I7	I8
856	8	I3	I8
856	9	I1	I8
857	0	I3
857	1	I3
857	2	I1	I5
857	3	I1	I3	I7
857	5	I3
857	6	I1	I3
857	7	I3	I7
857	8	I3	I7
857	9	I1	I6
857	10	I3	I6
858	1	I1	I3
858	2	I1
858	3	I1	I3
858	4	I1	I3	I5
858	6	I1	I3
858	7	I1	I6
858	8	I6
859	2	I3
859	3	I1	I6
859	4	I1	I6
859	5	I1	I6
859	6	I3	I4
859	7	I1	I7
859	8	I1	I3	I7
859	9	I7
859	10	I1	I7
859	11	I3	I5	I7
859	12	I1	I3	I7
860	1	I3
860	2	I3	I9
860	3	I1	I3
861	0	I3
861	1	I1	I6
862	0	I1	I7
862	1	I1	I7
862	2	I1	I3	I6
862	3	I1	I3
862	4	I3
862	5	I3	I9
862	6	I1	I3
862	7	I1	I3
862	8	I1	I3
862	9	I3	I5
862	10	I1	I3	I5
862	11	I3	I5
863	0	I1
863	1	I1	I3
863	2	I1	I3
863	5	I3
864	0	I3
864	1	I3	I5
864	2	I3	I5
864	3	I5	I9
864	4	I1	I5	I9
864	5	I1	I3
864	6	I1	I2
865	0	I5
865	1	I5
866	0	I3
866	1	I1	I3	I5
866	2	I1	I10	I3	I5
866	3	I5
866	4	I7
866	5	I3
866	6	I3	I5	I7
866	7	I3	I7
866	8	I1
867	0	I3
867	1	I1	I6
867	3	I3
867	4	I3	I5
867	5	I1	I3	I5
868	0	I1
868	1	I3
868	2	I11	I5
868	5	I1	I3
868	6	I1	I3
868	7	I1	I3
868	8	I1	I3
868	9	I1	I3	I5
868	10	I1
868	11	I1
868	12	I1	I2
868	13	I1
869	1	I1	I3
869	2	I1	I3
870	0	I3
870	1	I1	I3
870	2	I3
870	3	I5
870	5	I1	I3
871	0	I1
871	2	I3
872	0	I1	I3
872	1	I1	I3	I7
872	3	I3
872	4	I1
872	5	I1	I3	I5
872	6	I3	I5
872	7	I11	I3	I5
872	8	I1	I3
872	9	I1	I2	I5
872	10	I1
872	11	I1	I3
872	12	I1	I3
872	13	I3
872	14	I3
872	15	I3
873	0	I1	I3
873	1	I1	I3	I7
873	3	I5	I7
873	4	I1	I3
873	5	I1
873	6	I3
873	7	I1	I2	I9
873	8	I3
873	9	I1	I3
873	10	I3	I4
873	11	I1
873	12	I1	I3
873	13	I1	I3
873	14	I1	I3	I6
873	15	I3
874	0	I1
874	1	I3	I5
874	2	I5	I9
874	3	I3
874	4	I11	I3	I6
874	5	I1
874	6	I1
874	7	I1	I3	I5
874	8	I1	I11
874	9	I1	I3
874	10	I3	I5
874	11	I1	I3
874	12	I1	I3	I5
874	13	I1
874	14	I1	I6
875	0	I1
875	1	I5	I6
875	2	I11	I5	I9
875	3	I9
875	4	I3	I5
875	5	I1	I3
875	6	I3	I7
875	7	I2
875	8	I1	I10	I3
876	0	I3
876	1	I3
876	2	I1
877	2	I3
877	3	I1	I3
877	4	I3
877	5	I5	I8
877	6	I3
877	7	I5
877	8	I1	I5	I9
877	9	I3	I8	I9
877	10	I6	I8
877	11	I3	I6
878	0	I3
879	0	I1
879	1	I1	I3
879	2	I3	I6
879	3	I3
879	4	I3	I6
879	5	I3	I6
879	6	I1
879	7	I1
879	8	I1	I6
879	9	I11	I6
879	10	I1	I11
879	11	I1	I3	I5
879	12	I3	I5
879	13	I1	I5	I8
879	14	I1
880	0	I1
880	1	I1	I2	I3	I5
880	2	I12	I8
880	3	I12	I9
880	4	I1	I12
880	6	I1	I3	I5
880	8	I1
880	9	I1	I2
880	10	I1	I3
881	1	I6
881	2	I3
881	3	I1	I5
881	4	I2
881	6	I3
881	7	I1	I3
881	8	I1	I3
881	9	I4	I5
882	0	I1
882	1	I1	I3
882	2	I1	I3	I5	I6
882	3	I2	I3	I5
882	4	I10	I2	I9
883	1	I1
883	3	I1
883	4	I1	I6
883	5	I5
883	6	I3	I5
883	7	I1	I5
883	8	I3	I8
883	9	I1	I3
883	10	I1	I3
883	11	I3	I5
883	12	I1	I3	I5
883	13	I1	I11
884	0	I1
884	1	I1	I3
885	1	I3
885	2	I1	I3
885	3	I1
885	4	I3	I6
885	5	I3
885	6	I1	I6
885	7	I1	I6
885	11	I3
885	13	I3
885	14	I3	I5
886	1	I3
886	2	I1
886	3	I1	I3	I5
886	4	I1	I3
886	5	I3
886	6	I3
886	9	I1
886	10	I1
886	11	I1
886	12	I3	I7	I8
887	1	I1
887	2	I1
887	3	I3
887	4	I3
887	5	I1	I3
887	6	I1	I3	I5
887	9	I1	I3
887	10	I1	I3	I5
887	12	I1
887	13	I1	I3
887	14	I1	I3
888	0	I3
888	1	I11	I3
888	2	I1	I11
888	4	I1
888	5	I6	I9
888	6	I3
888	7	I3
888	8	I7
889	1	I1	I12
889	2	I5	I9
889	3	I1
889	4	I3
889	7	I1	I3
889	8	I1
889	9	I3
889	10	I3
889	11	I1	I7
889	12	I3
889	13	I1	I3
889	15	I5
890	0	I7
890	1	I5	I7
890	2	I1
891	0	I1
891	1	I3
891	2	I3
891	3	I1	I5	I6
891	4	I3	I6
891	5	I1	I7
891	6	I1	I3
892	0	I1
892	2	I5
892	3	I1
892	4	I1	I3
892	5	I1	I5
892	6	I1	I3	I5
892	7	I1	I3	I5	I8
892	8	I3
892	9	I1
892	10	I3	I5
892	11	I1
892	12	I1	I2	I3
892	13	I1	I3
892	14	I1	I5
893	2	I1
893	3	I3
893	4	I1
893	5	I5
893	6	I5
893	7	I11	I3
893	8	I1	I9
893	9	I1	I3
894	2	I1
894	3	I1	I3
894	4	I1	I3
894	5	I3	I5	I6
894	6	I1	I6
894	7	I3
894	8	I3	I5
895	0	I1
895	1	I1	I2	I3
895	2	I3
895	3	I1	I4
895	4	I1	I3	I5
896	0	I3
896	1	I1	I3
896	2	I3
896	3	I3	I6
896	4	I3	I6
896	6	I3
897	0	I1
897	1	I3	I5
897	2	I1	I3	I7
897	3	I1	I7
897	4	I1	I3	I5
897	5	I3
898	0	I3
898	1	I1	I7
898	2	I1
899	0	I1
899	1	I1	I3
899	2	I1	I3
899	4	I1
899	5	I1
899	6	I1	I5	I6
899	7	I5
899	8	I1	I12	I5
899	9	I1
899	11	I5
899	13	I1	I3
899	14	I1	I3
899	15	I3
900	0	I1
900	1	I3
900	2	I3
900	3	I3
900	4	I7	I9
900	5	I3
900	6	I1
900	7	I1	I3
901	0	I3
901	1	I1	I3
901	2	I1
901	3	I1	I2
901	4	I1	I3	I6
901	5	I1	I3	I6
902	0	I1
903	0	I9
903	1	I3	I6	I9
903	2	I1	I6
903	3	I1	I3	I5
903	4	I1	I10	I9
903	5	I3
903	6	I1	I10
903	7	I1	I3	I7
904	0	I1
904	1	I1	I3	I9
904	2	I5
904	3	I1	I5
904	4	I1
904	5	I1
904	6	I1	I3	I5
904	7	I1	I3
904	8	I1	I3	I6
904	9	I1	I3	I6
905	0	I1
905	1	I1
905	2	I10
905	3	I6
905	4	I3	I6
905	5	I1	I3	I5
905	7	I3
905	8	I1	I7
905	9	I3
905	10	I1	I3
906	2	I7
906	3	I1	I6	I7
906	4	I2	I3
906	5	I1	I12	I2	I3	I5
907	0	I3
908	0	I8
908	1	I8
908	3	I1	I5
908	4	I1	I3	I5	I6	I7
908	7	I1	I3
908	8	I1	I3
909	0	I3
909	1	I10	I3	I7
909	2	I3
910	0	I3
911	1	I1	I3
911	2	I1
911	3	I3	I5
911	5	I3	I5
912	0	I3
912	1	I1	I5
912	2	I1	I6	I8
912	3	I1
912	4	I1
912	5	I1	I3	I6
912	6	I3	I6
912	7	I1	I3	I6
912	9	I1
912	11	I3
912	12	I10	I3
912	13	I3	I7
912	14	I3	I5
912	15	I1	I3	I7
913	0	I4
913	1	I3
913	2	I3
913	3	I3
913	4	I1
913	5	I1
913	6	I1	I2
913	7	I1	I11	I9
913	8	I1	I11
913	10	I1
913	12	I1	I3
913	13	I10	I5	I6
914	1	I3
914	2	I1	I3
914	5	I3
914	6	I3
915	0	I1
915	1	I1	I5
915	2	I1	I11	I5
915	3	I3
915	4	I3	I7
915	5	I1	I3	I7
915	7	I3
915	10	I1	I3
915	11	I1	I3
915	12	I1
915	13	I1
916	0	I1	I3
916	1	I1	I3
916	2	I3
916	5	I2	I3
916	6	I3	I4	I7
916	7	I7
916	8	I6	I7
917	0	I3
917	1	I1
917	2	I1	I3
917	3	I3	I7
917	4	I1	I7
917	5	I5
917	6	I3	I5
917	7	I1	I3
917	8	I1	I11	I3
917	10	I1
917	11	I3	I5
917	12	I1	I5
917	13	I1	I3
917	14	I1	I6
918	0	I1
918	1	I3	I5	I7
918	2	I3
918	3	I3
918	4	I3
918	5	I6
918	6	I5	I6
918	7	I1
918	8	I1	I3
918	9	I3	I5	I9
918	10	I3	I6
918	11	I1
918	12	I5	I7
918	13	I3	I7
918	14	I6	I7
918	15	I1	I3	I6
919	0	I1
919	1	I1	I3	I5
919	2	I3
919	3	I1	I3	I5
919	4	I1	I3	I6
919	5	I1	I3
919	6	I3	I6
919	8	I3
919	9	I1	I3	I7
920	0	I1	I3
920	1	I1	I7
921	0	I5
921	1	I1	I4	I5
921	2	I1	I3
921	3	I1
921	4	I3	I5
921	6	I1
921	7	I3
921	8	I3	I8
921	9	I2
921	10	I1	I2	I5
921	11	I2	I5
921	12	I2	I3	I4
921	13	I1	I5
921	14	I3
922	1	I3	I5
922	2	I1	I5	I7
922	3	I1	I2	I7
922	4	I1	I2	I5	I8
922	5	I1	I5
922	6	I1	I5	I7	I8
922	7	I12	I3	I5
922	8	I3	I5
922	9	I3	I5
922	11	I3
923	0	I1
923	1	I1	I3
923	2	I1	I5
923	3	I1	I2	I3	I6
924	0	I6
924	1	I1	I3	I6
924	2	I3	I6
924	3	I1	I5
924	4	I1	I5
924	5	I3	I5
924	7	I1
924	8	I3
924	10	I5
925	2	I5
925	3	I1
925	4	I7
925	5	I7
925	6	I5	I7
925	7	I3	I7
925	8	I4
925	9	I1	I3
925	10	I1	I3
925	11	I1	I10	I7
926	0	I5
926	1	I3	I5	I8
926	2	I1	I5
927	0	I5
927	1	I2	I3
927	2	I1	I2	I3
927	3	I1
927	4	I1	I3	I6
927	5	I1	I3	I6
927	6	I3	I6
928	0	I1
928	1	I1
928	2	I3
928	3	I1	I3
928	4	I5	I6
928	5	I1	I6
928	6	I1
928	7	I3
928	8	I1	I3	I5
928	9	I5
928	10	I5	I8
928	11	I5	I9
928	12	I5
928	13	I5
929	1	I7	I8
930	0	I3
930	1	I3	I5
930	2	I1	I3	I6
931	0	I3
931	1	I3	I7
931	2	I1	I7
931	3	I3	I7
931	4	I7
931	5	I1	I3
931	6	I7
931	8	I1	I7
931	9	I1	I3	I7
931	11	I3
932	1	I3
932	2	I3	I6
932	3	I5
932	5	I3
932	6	I1	I3	I7
933	0	I1	I3
933	1	I3
934	1	I1
934	2	I1
934	3	I1	I3	I5
934	4	I1	I3
934	5	I1
935	1	I1
935	3	I3	I5
935	4	I8
935	5	I1
935	6	I1	I2
935	7	I1	I3	I6
935	8	I1	I3	I6	I7
935	9	I3
935	10	I1	I3	I5
935	11	I1	I3	I5
935	12	I1	I5
935	13	I1	I5
937	0	I7
937	1	I5	I7
937	2	I5
937	3	I1
937	4	I1	I3	I6
938	1	I3
938	2	I3	I5
938	3	I1	I3
938	4	I6
938	5	I3	I6
938	6	I3
938	7	I1	I2
938	8	I2	I3
938	9	I1	I5
938	10	I1	I6
938	11	I3
939	0	I3
939	1	I3
940	1	I3
940	2	I3	I4
940	3	I1	I3	I5
940	4	I1	I3	I5
940	5	I1	I3
940	6	I3
940	7	I1	I3
940	8	I1	I5
940	9	I1
941	1	I3
941	2	I2
941	3	I1	I7
941	6	I3
941	7	I3	I5
941	8	I1
941	9	I1
941	10	I1
941	11	I3	I5
941	12	I1	I3
941	13	I1
941	14	I1
941	15	I1	I3
942	1	I3
942	3	I3
943	0	I1
943	2	I3
943	3	I3	I9
943	4	I1	I6	I7	I8
943	5	I6
943	6	I6
943	7	I3
943	9	I1
943	10	I11	I3
944	0	I1
944	1	I1	I6
944	2	I1	I3	I6
944	4	I1
944	6	I1	I2	I4
944	7	I1	I3
944	8	I5
944	9	I5	I9
945	0	I1
945	1	I3	I6
945	2	I1
945	4	I4	I9
945	5	I1	I5
946	1	I1	I3
946	2	I1	I3
946	3	I1	I3
946	5	I1	I3
946	6	I1
946	7	I6
946	8	I1	I6
946	9	I1	I2	I3	I6
946	10	I1	I6
946	11	I1	I3
946	12	I1
947	1	I1
947	2	I1
948	0	I3
948	1	I3	I5
948	4	I1
948	5	I3
948	6	I1	I3
948	7	I1	I6
948	8	I1
948	9	I1	I4	I5
948	10	I3	I5	I6
948	11	I1	I3
948	12	I1	I3
950	1	I3
950	2	I1	I3
950	4	I5
950	5	I1	I3	I5
950	6	I3
950	7	I1	I7
950	8	I3	I7
950	10	I3
951	0	I1	I3
951	1	I3
951	2	I1	I3	I5
951	3	I1	I3
951	4	I1	I3	I6
951	5	I3	I5	I6
951	6	I3	I6
951	7	I1	I5	I6
951	8	I2	I5
951	10	I3
951	11	I3	I7
951	12	I3	I7
951	13	I3
951	14	I3	I6
952	1	I5
952	2	I3	I5
952	3	I3
952	4	I3
952	5	I3
952	6	I1
952	7	I1
953	0	I1
953	1	I3
953	2	I3	I7
953	3	I3	I7
953	4	I1	I4	I7
953	5	I3
953	6	I1	I3
953	7	I3
953	8	I1
953	9	I1	I5
954	0	I3
954	1	I5	I6
954	2	I1	I3	I5	I6
954	3	I1	I5
954	6	I3
954	7	I1	I4	I8
954	8	I3
954	9	I1	I3	I5	I6
954	10	I5	I7
954	12	I1	I3
954	13	I1	I3
955	0	I3
955	1	I6	I9
955	2	I1	I9
955	3	I3	I6	I9
955	5	I3
955	6	I3
955	7	I3	I5
955	8	I5
955	11	I3
955	12	I5	I7
955	13	I1	I9
955	14	I1	I3	I5	I9
955	15	I1	I5	I6
956	1	I3
956	2	I1	I3	I5
956	3	I1	I3	I6
956	4	I1
956	5	I3	I6
956	7	I1	I3	I5
956	8	I3	I7
956	9	I3
956	10	I1	I5	I6
957	1	I1	I3
957	2	I1	I6
957	3	I3	I6
957	5	I3
957	6	I1	I3	I5
957	7	I1	I5	I8
957	8	I1	I3	I5	I8
957	9	I1	I11	I9
958	1	I3	I5
958	2	I1	I3
958	3	I1	I6
958	4	I1	I3
958	5	I3
958	8	I1
958	9	I3	I7
958	10	I1	I7
958	11	I1	I3
959	1	I1
959	2	I3	I8
959	3	I1	I3	I8
959	4	I1
959	5	I1	I6
959	6	I1	I3	I5	I6
959	7	I1
960	0	I3
961	2	I7
962	0	I5
962	1	I1	I5
963	0	I1	I5
963	1	I1	I3	I8
963	2	I8
963	3	I1	I3	I7
963	5	I1	I3
963	6	I1	I3	I5
963	8	I5
963	9	I1	I3
963	10	I3
963	11	I1	I3	I6
964	1	I1
965	1	I3
965	3	I9
965	4	I2	I9
965	5	I1	I3
965	8	I3
965	9	I3	I6	I7	I8
965	10	I1	I3	I6
965	11	I3
965	12	I3
965	13	I1
965	14	I1	I3
965	15	I1	I3	I5
966	0	I1	I3
966	1	I3
966	2	I1	I3	I5
967	1	I1
967	2	I1	I2
967	3	I2	I3
967	4	I1	I2	I5
967	5	I3	I6	I8
967	6	I5	I6
967	7	I1	I3	I5	I6
967	8	I3
967	9	I1	I5
967	10	I1	I4	I5
967	11	I5
967	12	I3	I5
967	13	I1	I5
967	14	I3	I5
968	0	I3
969	0	I9
969	3	I3
969	4	I3	I6
969	5	I3
969	6	I1
969	7	I1	I3
969	8	I1	I3
969	9	I3
969	10	I3
969	11	I1
969	12	I3
969	13	I3
971	2	I3	I5
971	3	I3	I5
971	4	I10	I3	I5
971	5	I1	I3	I5
971	6	I1	I5	I6
971	7	I6
972	0	I1
972	1	I3	I5
972	2	I1	I5	I8
972	3	I5
972	4	I1	I5	I8
972	5	I1	I11	I3
972	6	I3	I7
972	7	I3	I6	I7
973	0	I5
973	1	I10	I5
973	2	I1	I10
973	3	I10
973	5	I3
974	0	I1
974	1	I1	I7	I8
974	2	I1	I6	I8
974	3	I1	I3	I6
974	4	I1
974	5	I1	I3
974	6	I5
974	7	I1
974	8	I1	I3
974	9	I3	I6
974	10	I1
974	11	I1
974	12	I2
974	13	I1	I2
974	14	I1	I7
974	15	I1	I3	I7
975	0	I3
976	0	I1
976	1	I1	I3
976	2	I1	I3
978	0	I1
978	1	I1
978	2	I3	I6
979	1	I1
979	2	I1	I3
979	3	I7
979	4	I3	I7
979	5	I3
979	6	I3
979	7	I1
979	8	I3
979	9	I1	I2	I3	I6
979	13	I3
980	0	I1
980	1	I3
980	3	I1
980	4	I1	I2
980	5	I2	I3
980	7	I3	I6
980	8	I3
980	9	I1	I3	I6
980	11	I3
980	13	I1	I3	I5
980	14	I3
980	15	I1	I3	I7
981	1	I1	I3
981	2	I3
981	4	I2	I5
982	0	I1
982	1	I1	I3
982	4	I3	I5	I7
982	5	I1	I3
982	6	I1	I10	I3
982	7	I4
983	1	I3
983	2	I3	I7
983	3	I3
983	4	I1
983	5	I1	I11
983	6	I1	I11
983	7	I1	I11	I3	I5
984	1	I1	I3
984	2	I1	I2
984	3	I1	I3
984	4	I1	I4
984	5	I1
984	6	I3	I7
984	7	I7
985	0	I1	I3
985	1	I2	I3	I5	I6	I9
985	2	I5	I6
985	3	I11	I6
985	4	I1	I11	I6
985	5	I6
985	6	I3
985	7	I5
986	1	I1	I5
987	1	I1
987	2	I3
987	5	I3	I5
987	6	I3
987	7	I1	I11
988	1	I1	I3
989	0	I3
989	1	I6
989	2	I3	I6
989	3	I3
989	4	I3
989	5	I1	I3
989	6	I3
989	8	I1	I3
989	10	I3
989	11	I3
990	0	I1
990	1	I1	I3
990	2	I3
990	3	I1	I3	I5
991	0	I1
991	1	I1	I3
991	2	I3	I5
991	3	I1	I2	I3	I5
991	5	I1	I2
991	6	I1	I2	I3
991	7	I3	I4
991	8	I11	I3	I6
992	0	I5
992	1	I1	I3	I5
992	3	I1
992	6	I1	I3
992	7	I1	I3
992	8	I2	I3	I7
992	9	I1	I2	I3
992	10	I3	I5
992	11	I1	I5
992	12	I5
992	13	I1
992	14	I1	I3
992	15	I1	I3
993	0	I3
993	2	I3
993	3	I1	I3	I5
993	4	I1	I3
993	5	I5
993	6	I1	I5
993	8	I6
993	9	I1
993	10	I3
993	11	I1
993	12	I4
993	13	I5
993	14	I1	I8
993	15	I1	I6	I8
994	0	I1
994	1	I1	I3	I5
994	2	I1	I3
994	3	I8
995	0	I1
996	1	I1	I3
996	2	I3	I7
996	3	I3	I7
996	4	I1	I3	I6	I7
996	5	I1
996	6	I1	I3	I5
996	7	I1	I3	I5
996	8	I1	I3
996	9	I1	I3	I5
996	11	I1
996	12	I1	I3
996	13	I3
997	0	I3
997	1	I1	I3
998	0	I3
998	1	I3
998	2	I1
998	3	I1
998	4	I1	I3
998	5	I1	I3
998	6	I1	I7
998	7	I3
998	9	I1
999	1	I3
999	2	I1	I2	I3
999	3	I3	I5
999	5	I1
999	6	I1	I3	I5
999	7	I7	I9
999	8	I7
999	9	I3	I7
999	11	I5
999	12	I1	I3	I5
1000	0	I6
1000	1	I1	I3	I6
1000	2	I5	I6
1000	6	I1	I3
1000	9	I3	I6
1001	0	I7
1001	1	I7
1001	2	I7
1001	3	I3	I7
1001	4	I1	I3	I5
1001	5	I1
1001	6	I1	I3
1001	7	I1	I3
1001	8	I1
1001	9	I3	I5
1001	11	I5	I6
1001	12	I1	I3
1001	13	I1	I10	I3
1001	14	I1	I10	I5
1002	0	I3
1002	1	I3	I5
1002	2	I1
1002	3	I3	I5
1002	4	I1	I3	I5
1002	5	I1	I3
1002	6	I1	I11	I7
1002	9	I1
1002	10	I2	I3	I4
1002	11	I1
1002	12	I3
1003	0	I5
1003	1	I3	I7
1003	2	I3	I7
1003	4	I1	I8
1003	5	I1	I3	I7	I8
1003	6	I1	I3	I8
1003	7	I1	I3
1003	8	I3	I6
1003	9	I3	I5	I6
1003	10	I5
1003	11	I5	I7
1003	12	I10	I3
1004	0	I1
1004	1	I1
1004	2	I1	I3
1004	3	I1	I7
1004	4	I1
1004	5	I1	I3
1004	6	I2	I3	I5
1004	7	I5
1004	8	I5	I9
1005	0	I5
1005	1	I1	I8
1005	2	I5	I7
1005	3	I5	I7
1005	4	I10	I7
1005	6	I3	I5
1005	7	I1	I5
1006	0	I1	I5
1006	1	I1
1006	2	I1	I2	I5
1006	3	I2	I3
1006	4	I3
1006	5	I1	I5
1006	6	I1	I3
1006	7	I1	I3	I6
1006	8	I3
1006	9	I1	I5
1006	10	I2	I3
1007	1	I1	I3	I6
1007	2	I1	I2	I3
1007	3	I1	I3
1007	5	I3
1007	6	I1	I12	I3
1007	7	I1	I12	I3	I6
1008	0	I8
1008	1	I1	I8
1008	2	I1	I3	I8
1008	3	I1	I3	I5
1008	5	I1	I3
1008	6	I3	I6
1008	7	I1	I3
1008	8	I1	I6
1008	9	I1	I3
1008	11	I3
1008	12	I3	I5
1008	13	I3	I9
1008	14	I3
1008	15	I3
1009	0	I3
1009	1	I1	I3
1009	2	I1
1009	4	I5
1009	5	I3
1009	6	I1
1009	7	I1	I3
1009	8	I1	I7
1009	9	I7
1009	10	I7
1009	12	I3
1009	13	I1	I3
1009	14	I1	I6
1009	15	I1
1010	0	I3
1010	1	I3	I5	I7
1010	2	I1	I3
1010	3	I3
1010	4	I5
1010	5	I3
1010	6	I3	I6
1010	7	I3
1010	8	I3	I6
1010	9	I5	I6	I7
1010	10	I3	I6
1011	0	I3	I8
1011	2	I1
1011	3	I1
1011	4	I6
1011	5	I10	I6
1011	6	I1
1011	7	I2	I3
1011	8	I1	I3	I5
1011	10	I3
1011	11	I1	I2	I3
1011	12	I1	I2	I3	I6
1011	13	I1	I2
1012	0	I1
1012	1	I1	I3
1012	3	I3
1012	5	I1	I3	I7
1012	6	I1	I3	I5
1012	7	I1	I5
1012	8	I1	I3
1012	9	I6	I7
1012	10	I1	I2	I7
1012	11	I1	I3
1012	12	I1	I3	I5
1013	0	I3
1014	1	I3
1014	2	I3
1014	3	I3
1014	5	I3
1014	6	I1	I3	I4
1014	7	I1
1014	8	I1	I2
1014	9	I2	I3
1015	1	I1	I3
1015	2	I1	I3
1015	3	I3
1015	4	I7
1015	5	I6	I7
1015	6	I5	I6	I7
1016	1	I3	I7
1016	3	I1	I3
1016	4	I3
1017	0	I1
1017	2	I3
1017	3	I1	I6
1017	4	I3	I6
1017	5	I3	I6
1017	6	I3	I5
1017	7	I3
1017	8	I3
1017	9	I1	I3	I7
1017	10	I2	I3	I6	I7
1017	11	I10	I6
1017	13	I1	I3
1018	0	I1	I8
1018	1	I1	I11
1018	3	I3	I5
1018	4	I1	I3
1018	5	I1	I4
1018	6	I1	I5	I7
1018	7	I1	I3
1018	8	I1	I3
1018	9	I1	I5
1018	10	I1	I3	I5
1018	11	I5
1019	0	I3
1019	1	I1	I3
1019	2	I3
1019	3	I3	I5
1019	4	I3
1019	5	I4	I9
1019	6	I1	I3	I5	I8
1019	7	I8
1019	8	I3
1019	9	I1	I5
1019	10	I1	I2	I3
1019	11	I1	I5
1020	0	I2
1020	1	I2	I3
1020	2	I3
1020	3	I1
1020	4	I1	I5
1020	5	I1	I3	I5	I8
1020	6	I1
1020	7	I1	I3
1020	8	I1	I3
1020	10	I6
1021	0	I1	I10
1021	1	I3	I6
1021	2	I3
1022	1	I3	I5	I6
1022	4	I1
1022	5	I3
1022	6	I1	I3
1022	7	I1
1023	0	I1
1023	1	I3
1023	2	I1
1023	3	I1
1023	4	I1	I5
1024	0	I3
1024	1	I2
1024	2	I2
1024	3	I1	I10	I2
1024	4	I3
1024	5	I1
1024	6	I1
1024	7	I2	I3
1024	8	I5
1024	9	I5
1024	10	I3	I5
1024	11	I3
1024	12	I1
1024	15	I3
1025	0	I3
1025	2	I3
1025	3	I3	I5	I6
1025	4	I5
1025	5	I1	I5
1025	6	I1
1025	7	I1	I3
1025	8	I3
1026	0	I3
1026	1	I2	I3	I6
1026	2	I3
1026	3	I1	I3	I5
1026	4	I11	I3
1027	0	I1	I3
1027	1	I1	I3
1027	2	I1
1027	3	I1	I3	I6
1027	4	I1	I3	I6
1027	5	I3	I6
1027	6	I1	I3
1028	0	I1	I5
1028	1	I1
1028	2	I3
1028	3	I3
1030	1	I1	I3
1030	2	I1	I3
1030	3	I1	I3	I6
1030	4	I1	I3
1030	5	I3	I8
1030	6	I1
1030	7	I1	I5
1030	8	I5	I9
1030	9	I1	I10	I3	I7
1030	10	I1	I10	I2	I3
1031	1	I1	I3
1034	1	I1	I3
1034	2	I6
1034	3	I1
1034	4	I3	I6
1035	0	I1
1035	1	I1	I3
1036	1	I3	I5
1037	0	I7
1037	1	I3	I7
1037	3	I5
1037	4	I1	I2	I5
1037	5	I3	I5	I8
1037	7	I1
1037	8	I1	I3
1037	9	I1	I3
1037	10	I1	I4
1037	11	I1	I3
1037	12	I2
1037	13	I1	I2
1037	14	I1	I2	I3
1038	0	I1
1038	1	I3
1038	2	I3	I5
1038	4	I1
1039	0	I5
1039	1	I1	I5	I8
1039	2	I1
1039	3	I7
1039	4	I1	I3
1039	6	I1	I5
1039	7	I1	I3
1040	2	I3
1040	3	I1	I3
1040	6	I1	I3
1041	0	I5
1041	1	I3	I5	I8
1042	0	I1	I3
1042	1	I2	I3
1042	3	I1	I3
1042	4	I3
1042	5	I3	I4
1043	2	I5	I6
1043	3	I1	I5	I9
1043	4	I3
1043	5	I3	I5	I6
1043	6	I1	I3	I6
1043	7	I1	I3	I6
1044	1	I3
1044	2	I3	I5
1044	3	I7
1044	4	I7
1044	7	I3	I5
1044	8	I11	I3	I5	I6
1044	9	I1	I3	I6
1044	10	I1	I6
1044	11	I6
1044	13	I3	I5
1044	14	I1	I7	I9
1044	15	I1
1045	1	I3
1045	2	I3	I5
1045	3	I1	I3
1045	4	I1	I3	I6
1046	1	I1	I2	I3
1046	2	I1
1046	3	I5	I6	I9
1046	4	I1	I2	I3	I5
1046	5	I1	I3
1046	6	I1	I5
1046	7	I3	I8
1046	8	I6	I8
1047	1	I1	I6
1047	2	I1
1047	3	I1	I3	I6
1047	4	I1	I3
1048	0	I3
1049	1	I2
1049	2	I2
1049	3	I12	I7
1050	0	I3
1051	0	I5
1051	1	I1	I6
1051	2	I6
1051	3	I5	I6	I9
1051	4	I6
1051	6	I1	I3
1051	7	I3	I8
1052	1	I1
1053	0	I6
1053	1	I6
1053	2	I6
1053	3	I6
1053	4	I3
1053	5	I3	I6
1053	6	I6
1053	7	I5
1053	8	I1
1053	9	I3
1053	10	I3	I5	I6
1054	1	I1
1054	3	I1	I3
1054	4	I1	I3	I9
1054	6	I1	I3
1055	0	I1
1055	1	I3
1055	2	I1	I3
1055	4	I1
1055	5	I3	I5
1055	6	I3
1055	7	I3	I6
1055	8	I6
1055	9	I1	I6
1055	10	I3	I6
1055	11	I3	I5	I6
1055	12	I3	I5	I6
1056	0	I1
1056	1	I1
1056	2	I1
1056	3	I1	I3
1056	4	I3
1056	5	I1	I3
1056	6	I1
1056	7	I1	I3
1057	1	I3
1057	2	I1	I7
1057	3	I3
1057	4	I1
1057	5	I1
1057	6	I1
1057	7	I1	I3
1057	8	I1	I3
1057	9	I1	I3
1057	10	I10
1058	1	I3
1058	3	I3	I5
1058	4	I1	I10	I5
1058	5	I3
1058	6	I1
1058	7	I1
1059	1	I1	I3	I5
1059	2	I3
1059	3	I3	I5
1059	4	I1	I5
1059	5	I1	I3
1059	6	I5
1059	7	I1	I10	I12	I3
1060	0	I3
1060	3	I1
1060	4	I2
1060	5	I2	I3	I5
1060	6	I10	I5
1061	0	I5
1061	1	I5
1061	2	I1	I5	I8
1061	4	I6
1061	5	I1	I6
1063	0	I1
1063	1	I1
1063	2	I1	I5
1063	3	I1	I5
1063	4	I1
1063	5	I1	I4
1063	6	I3
1063	7	I3
1063	8	I3	I5
1063	9	I1	I3	I5
1064	0	I1
1064	1	I1	I3
1064	3	I1	I3
1064	4	I1
1064	5	I3
1064	6	I1	I3
1064	7	I1	I3
1064	8	I3
1064	9	I1	I3
1064	11	I5
1064	12	I1
1064	13	I3
1064	14	I1	I10	I3
1065	1	I3
1065	2	I1	I6
1065	3	I1	I5
1065	4	I1	I3	I5
1065	5	I1	I3
1065	6	I5
1065	7	I1	I5	I8
1065	8	I3	I6	I8
1065	9	I3	I6
1065	10	I1	I3
1065	11	I3
1065	12	I10	I6
1065	13	I3	I6	I7
1065	14	I1	I3
1066	1	I1
1066	2	I1
1066	3	I1	I7
1066	4	I1
1066	5	I1
1066	6	I3
1066	7	I1	I3
1066	8	I3
1067	0	I5
1067	1	I5	I8
1067	2	I1	I3	I7
1067	3	I1	I3	I5	I7
1067	4	I1	I5
1067	5	I1	I10	I5	I8
1067	7	I1	I10
1067	8	I3	I6
1067	9	I1	I3	I5	I6
1067	10	I1	I5
1067	11	I3
1067	12	I1	I3	I6
1069	0	I1
1069	1	I1	I3
1069	2	I1	I3	I5	I6
1069	3	I3	I5
1069	4	I1	I5
1069	5	I1	I6
1069	6	I1	I3
1069	7	I8
1069	8	I3
1069	9	I1
1069	10	I1
1069	11	I1	I2
1070	0	I7
1070	1	I3
1070	2	I3
1070	5	I1
1070	7	I1	I3
1070	8	I1	I3	I4
1070	9	I1	I2	I3	I7
1070	10	I1
1071	0	I3
1071	1	I3
1071	2	I3	I6
1071	3	I1
1072	1	I1	I3
1072	2	I1	I3
1072	3	I3
1072	4	I1	I3	I5
1072	7	I1
1072	8	I1	I5
1072	9	I1	I3	I5
1073	0	I3
1073	1	I3	I5	I6
1073	3	I1
1073	4	I1
1073	5	I1
1073	6	I1	I2	I6
1073	8	I3
1074	0	I3
1074	1	I1
1074	2	I3	I8
1074	3	I1	I10	I3	I8
1074	4	I1	I10	I3
1074	5	I1	I3
1075	0	I5
1075	1	I5
1075	4	I3
1075	5	I1
1075	6	I1	I3
1075	8	I1	I3
1075	9	I5
1075	10	I5
1075	12	I1	I3
1076	2	I1
1076	3	I1	I3
1076	4	I1	I3
1076	5	I1	I3
1076	6	I1
1076	7	I1	I6
1076	8	I6
1076	11	I1
1076	12	I1	I3	I5
1076	13	I1	I4	I7
1077	0	I1	I3
1077	1	I3
1078	0	I3
1078	1	I1
1078	2	I1
1078	4	I3
1078	6	I1	I3	I5
1078	7	I1	I3	I5
1078	8	I1	I3
1078	9	I1	I5
1078	10	I3
1078	11	I1
1079	1	I1	I3	I5
1079	3	I3
1079	4	I3	I9
1079	5	I1	I4
1080	1	I1	I3
1080	2	I1	I3
1081	1	I1	I3
1081	2	I3	I4
1081	3	I1	I5
1082	0	I7
1082	1	I3
1082	2	I3	I5
1082	4	I1
1083	0	I1
1083	1	I3
1083	2	I3	I6	I7
1083	3	I1	I3	I7
1083	4	I7
1083	5	I1	I7
1083	6	I3	I5
1083	7	I1
1083	8	I1	I3
1084	0	I3
1085	0	I1
1085	1	I3	I5
1085	2	I6	I9
1085	3	I1	I3
1085	4	I1	I3	I5
1085	5	I1	I5
1085	6	I3
1085	7	I3
1086	0	I1
1086	1	I1
1087	0	I3
1087	1	I1	I3
1087	2	I1
1087	3	I1	I3	I6
1087	4	I1
1087	5	I1	I3
1088	0	I3
1088	1	I1	I3
1088	2	I1	I3
1088	3	I1	I3
1088	4	I3	I6
1088	5	I5
1088	6	I5	I8
1088	7	I6	I8
1088	8	I1
1089	0	I3
1089	1	I1	I8
1089	2	I6
1089	3	I1	I3
1089	4	I3	I9
1090	1	I3
1090	2	I2	I3	I5
1090	3	I1
1090	4	I1	I3
1090	5	I1
1090	6	I3
1090	7	I3
1090	8	I3	I6
1090	9	I3
1090	10	I1	I3
1090	11	I1	I6
1090	12	I6
1090	13	I5
1090	14	I1	I5	I7
1090	15	I10	I3	I5
1091	0	I3	I5
1091	1	I10	I2	I5	I7
1091	2	I3	I6	I7
1091	3	I3
1091	4	I1	I3	I7
1092	0	I3	I5
1093	1	I5
1093	2	I1	I3	I5
1093	3	I3
1093	4	I3
1093	5	I1	I3
1094	0	I3
1094	1	I1
1094	2	I1
1094	4	I1	I3
1094	7	I7
1094	8	I3
1094	9	I1	I6	I7
1094	10	I3	I7
1094	11	I3
1094	12	I1	I3	I5
1094	13	I1	I2	I6
1094	14	I6
1095	0	I1
1096	2	I3	I5
1096	3	I3
1096	4	I5
1096	5	I1
1096	6	I1	I3
1096	7	I1
1096	8	I1
1096	10	I1	I8
1096	11	I1	I5
1096	12	I5
1096	13	I5	I7
1096	14	I7
1097	1	I1	I3
1097	2	I1	I3	I5
1097	3	I3
1097	4	I1	I3	I7
1097	6	I1
1097	7	I1
1098	0	I1
1098	2	I1	I2	I3
1098	3	I2	I3	I6
1098	6	I5
1098	7	I5
1098	8	I1	I5
1098	9	I3	I5
1098	10	I3	I6
1098	11	I3
1098	12	I1	I3	I6
1100	0	I3
1100	1	I1	I7
1100	2	I3
1100	3	I3	I5
1100	4	I1	I2	I3	I5
1100	6	I1
1100	7	I1
1100	8	I1	I5
1100	10	I7
1101	0	I10
1101	1	I3
1101	2	I5
1102	0	I1
1102	1	I3	I5
1102	2	I1	I5	I6
1102	3	I1	I3
1102	4	I1	I3
1102	5	I1	I3
1102	6	I1
1103	0	I5
1103	1	I3
1103	2	I1	I3	I9
1103	3	I5
1103	4	I2	I5
1103	5	I3
1103	6	I3	I5
1103	7	I1
1103	8	I1	I3
1103	9	I3
1103	10	I5
1103	11	I1	I5	I9
1104	0	I3
1104	1	I1	I3
1104	3	I5
1104	4	I2	I7
1104	5	I3
1104	6	I1	I10
1104	8	I3
1104	9	I3	I6
1104	10	I3
1104	11	I1	I10
1105	1	I1	I5
1105	2	I1
1105	3	I1
1105	4	I3
1105	5	I3
1105	6	I3
1105	7	I1	I3
1105	8	I1	I3	I7
1105	9	I1
1105	11	I1	I3
1105	12	I3
1106	1	I3	I6
1106	2	I5	I8
1106	3	I5
1106	4	I3	I8
1106	5	I1	I3	I4	I6
1106	6	I3	I6
1106	7	I1	I6	I7
1106	8	I3
1106	9	I3	I5
1106	10	I1	I3	I5
1106	11	I3	I5
1106	12	I1
1107	0	I1	I5
1107	2	I1	I3
1107	3	I1	I3
1108	1	I3	I5
1108	2	I1
1108	3	I11	I3
1108	4	I1	I11	I3	I6
1108	5	I11
1108	6	I11
1108	7	I11	I5
1108	8	I3
1108	9	I1	I12	I3	I6
1109	2	I1
1109	3	I2	I3
1109	4	I1
1109	5	I1	I3
1109	6	I1	I3	I5
1109	7	I3	I5
1109	8	I6
1110	0	I1
1110	1	I3
1110	2	I5
1110	3	I4	I5
1110	4	I1	I3	I4
1110	5	I1	I3
1111	0	I1
1111	1	I1	I3
1111	3	I1	I9
1111	4	I1	I5
1111	5	I3	I5
1111	6	I1	I3	I5
1111	7	I1	I2	I3
1111	8	I5
1111	9	I1	I5	I9
1111	10	I1
1111	12	I3	I5
1111	13	I3
1112	3	I1	I5	I7
1112	4	I1	I2	I7	I8
1112	5	I1	I5	I7
1112	6	I3	I5	I7	I8
1112	7	I3	I9
1112	8	I3
1112	9	I1	I7
1112	10	I1	I3
1112	11	I3
1112	12	I1	I3	I7
1112	13	I1	I3
1113	0	I3	I7
1113	1	I1	I7
1113	2	I1	I2
1113	4	I1
1113	5	I1
1114	1	I1	I5
1114	2	I1
1114	3	I3	I5	I6
1114	4	I1
1114	5	I1	I3
1114	6	I1	I3
1114	8	I1	I4
1114	9	I1	I3
1114	10	I1	I10	I3	I5
1114	11	I3
1114	12	I5	I6
1114	13	I1	I5	I7
1115	0	I3
1115	1	I1	I3
1116	3	I1
1116	4	I1	I3
1117	0	I1
1117	1	I3	I6	I8
1117	2	I1	I3
1117	3	I5
1117	4	I3	I5	I9
1117	5	I1	I5
1117	6	I1	I3
1117	7	I10	I3	I5
1117	8	I1
1117	9	I1	I3
1117	11	I2	I3	I5
1117	12	I1	I3
1118	0	I3
1119	2	I1	I7
1119	5	I3	I5
1119	6	I3
1119	7	I1
1119	8	I1	I3
1119	9	I1	I3
1120	1	I3
1120	4	I3
1120	5	I1	I3
1120	6	I1	I3
1121	1	I1
1121	2	I1	I3
1121	3	I1	I5
1122	0	I3	I5
1122	1	I1	I3
1122	2	I1
1122	3	I1	I3	I7
1122	4	I7
1122	5	I7	I8
1122	6	I1	I3	I7
1122	7	I3	I7
1122	8	I1	I7
1122	9	I5	I7
1122	10	I3	I5	I7
1122	11	I3	I6
1122	12	I1	I3
1122	13	I1	I2
1123	0	I8
1123	1	I3
1123	2	I1	I3
1123	3	I1	I3
1123	4	I1	I3
1124	2	I4	I5
1124	3	I1	I5
1124	4	I5
1124	5	I2	I5
1124	6	I1	I2	I7
1124	7	I1	I3	I5
1124	8	I1	I8
1124	9	I1	I8
1124	10	I3	I5	I8
1124	11	I11	I3
1124	12	I3	I5
1124	14	I3
1125	1	I1
1125	2	I2	I3
1126	0	I3
1126	1	I3
1126	2	I1
1126	4	I1	I3
1126	5	I1	I3	I7
1126	6	I1	I7
1127	1	I5
1127	2	I1	I5
1127	3	I1
1127	4	I1
1127	5	I3
1127	6	I1	I3
1127	9	I1
1127	10	I1	I3	I6
1127	11	I1	I3
1127	12	I3	I6	I7
1127	13	I1	I3	I7
1128	0	I1
1129	0	I3
1129	1	I1
1129	2	I1	I3
1129	3	I1	I2	I3	I5
1129	4	I1	I2
1129	5	I1	I2
1129	8	I12
1129	9	I1	I12	I3
1129	10	I1	I3	I6
1129	11	I3	I5	I6
1130	0	I1
1130	1	I1	I3
1131	0	I3
1131	1	I1	I3
1131	2	I1	I3	I7
1131	3	I1	I3	I5
1131	5	I3	I5
1131	6	I1	I5
1131	7	I1
1131	8	I1
1131	9	I1	I2	I5
1132	1	I1	I3
1133	1	I1	I3	I9
1133	2	I1	I3
1133	3	I1	I3
1133	4	I3
1133	5	I1	I5
1133	6	I1	I3
1133	8	I3	I5
1133	9	I3	I5
1133	10	I3	I5	I6
1134	0	I5
1134	1	I5	I8
1134	2	I2	I3	I8
1134	3	I1	I2
1134	4	I1	I10	I2
1134	5	I11	I2
1135	1	I3
1135	2	I1	I3
1136	0	I3
1136	1	I5
1136	2	I4	I5
1136	3	I1	I3	I5
1136	4	I1	I5
1136	5	I3
1136	6	I1	I5
1136	7	I1	I3	I5
1136	8	I3
1136	9	I7
1136	10	I3
1136	11	I1	I3
1137	0	I3
1137	1	I1	I3
1137	2	I6
1138	1	I3
1138	3	I3
1138	4	I1	I10	I3
1138	5	I1	I3	I5
1138	6	I3
1138	8	I1	I3
1138	9	I1	I10	I3
1138	10	I3
1139	0	I1	I3
1139	1	I1	I3
1139	2	I3
1139	4	I3
1139	5	I1	I5
1139	6	I1	I5
1139	8	I1
1139	9	I1	I3	I5
1139	10	I2	I3	I5
1139	11	I1	I3	I5
1140	0	I7
1140	1	I7
1140	2	I3
1140	3	I3
1140	5	I1
1140	7	I1	I3
1140	8	I3	I5
1140	9	I10	I3	I6
1140	10	I1	I6
1141	1	I1	I3
1141	2	I1
1141	3	I1
1141	5	I3	I5
1141	7	I1
1142	0	I3
1142	1	I3	I8
1143	0	I3
1144	1	I1	I5
1144	2	I10	I5
1144	3	I10	I5
1144	4	I10	I3
1144	5	I1	I5
1144	7	I1	I3
1144	8	I1
1144	9	I1	I5
1144	10	I1	I5	I6
1144	11	I1
1145	0	I1
1145	1	I6
1145	2	I3	I6
1145	3	I3	I6
1145	4	I3
1145	5	I1	I5
1145	6	I1	I3	I8
1145	7	I1
1146	0	I3
1146	1	I3
1147	2	I1	I3
1147	3	I3
1147	4	I1	I6	I7
1147	5	I1	I7
1147	6	I6	I7
1147	7	I3	I6
1147	8	I3	I6
1147	9	I1	I6
1147	10	I5
1147	11	I11	I3	I5	I6
1147	12	I3	I5
1147	13	I3	I5	I7	I8
1148	0	I3
1148	1	I1
1148	4	I3
1148	5	I1
1148	6	I1
1148	7	I1	I3	I5
1148	8	I3	I5
1148	9	I3	I5
1148	10	I1	I6
1149	1	I1
1149	2	I2	I3	I6
1149	3	I3	I5	I6
1149	4	I3	I5
1151	0	I3
1151	1	I1
1151	2	I1
1151	3	I1	I3
1151	4	I3
1151	5	I1	I3
1151	6	I1	I3
1151	7	I3	I5
1151	8	I3	I5	I9
1152	1	I3
1152	2	I3	I7
1152	3	I3
1152	4	I3
1152	5	I1	I3
1152	6	I1	I6
1152	7	I2
1152	8	I3
1152	9	I1	I5	I7
1152	10	I1	I7
1152	11	I7
1152	12	I1	I6	I7
1153	1	I1
1153	2	I1	I5
1153	3	I1	I3
1153	4	I1	I7
1155	1	I3
1155	2	I3
1155	3	I1
1155	4	I3	I8
1155	5	I5	I7
1155	6	I1	I5	I7
1155	7	I3
1155	8	I1
1156	0	I3
1156	1	I3	I6
1156	3	I3	I5
1156	4	I1	I3
1156	5	I5
1156	6	I1	I3	I7
1156	7	I3	I6
1156	9	I1	I3
1157	0	I3
1157	1	I3	I5
1157	2	I1	I3	I5
1157	3	I10	I7
1158	0	I1	I5
1158	1	I1	I3
1158	2	I1	I3
1158	3	I1	I5
1158	4	I1
1158	5	I1	I3	I6
1158	6	I1	I5
1158	7	I3
1159	0	I1
1159	1	I3
1160	0	I3	I9
1160	1	I1
1160	2	I1
1160	4	I1	I3
1161	2	I3
1161	3	I3
1162	0	I4
1162	1	I5
1162	2	I1	I3	I8
1162	3	I1	I5	I6
1163	0	I1
1163	1	I1	I5
1163	2	I1	I5
1163	3	I1	I3
1163	4	I3	I6
1163	5	I1	I10	I3
1163	8	I1	I7
1163	9	I1	I7
1163	10	I3	I7
1163	11	I7
1163	12	I3
1163	13	I3	I4
1164	0	I3
1164	2	I6
1164	4	I3
1164	5	I1	I5
1165	0	I3
1165	1	I1	I3
1165	2	I1	I3	I6
1165	3	I1	I3	I5	I7
1165	4	I1	I3
1165	5	I1	I3	I6
1165	7	I1	I3
1165	8	I3
1165	9	I1	I10	I6
1165	10	I1
1165	11	I1	I3
1165	13	I1	I3
1165	14	I1
1165	15	I1
1166	2	I3	I5
1166	3	I3	I6
1166	4	I1
1166	5	I1
1166	6	I1
1167	1	I3
1167	2	I10	I3
1167	3	I3
1167	4	I1	I5
1167	5	I3	I4	I5
1167	6	I10
1167	7	I1	I3
1167	8	I5	I8
1167	10	I1	I3	I5
1167	13	I4	I5
1168	0	I1
1168	1	I1	I5
1168	2	I5
1168	3	I3
1169	1	I3	I5
1171	0	I3
1171	1	I1
1171	2	I1	I3
1171	3	I1	I8
1171	6	I3	I4	I5
1171	7	I3	I7
1173	1	I1
1173	2	I1	I3
1173	3	I1
1173	4	I1	I3
1173	5	I1
1173	6	I1	I5
1173	8	I3	I6
1173	9	I1	I3	I6
1173	10	I1	I3	I6
1173	11	I1	I3
1173	12	I1
1173	15	I3
1174	0	I3
1174	1	I1	I3
1174	2	I1	I3
1174	4	I1	I3
1175	2	I3
1175	3	I1	I3	I6
1175	4	I3
1175	5	I1
1175	7	I1	I3
1175	8	I1	I3
1175	9	I3	I6
1175	10	I3	I6
1175	11	I1	I3	I6
1175	12	I1
1175	13	I11	I3
1176	0	I1
1177	1	I1
1177	2	I1	I5	I6
1177	3	I3
1177	4	I3	I6
1177	5	I3
1177	6	I3
1177	7	I3	I6
1177	8	I2	I3	I5
1177	9	I2	I3	I4
1177	10	I7
1177	11	I3	I7
1177	13	I3
1177	14	I3	I6
1177	15	I3	I6
1178	1	I1
1178	2	I1
1178	3	I3	I5
1178	4	I1	I3	I4	I5
1178	5	I5
1178	6	I1	I3	I5
1178	7	I1	I3
1178	8	I3	I5
1178	9	I1	I3	I5
1178	10	I1	I3	I5	I6
1179	0	I1
1179	1	I1	I2
1179	2	I1
1179	4	I1	I5
1179	5	I2	I5
1179	6	I1	I2	I5
1179	7	I1	I3
1180	0	I3
1180	1	I1
1180	3	I1
1181	1	I2
1181	3	I3
1182	0	I3
1182	1	I1	I5
1182	3	I3
1182	4	I3
1182	5	I1	I3
1182	7	I1	I3
1182	11	I1
1182	12	I1
1183	2	I1
1183	3	I1	I3
1183	4	I1	I3
1183	5	I1	I3
1184	1	I1
1184	3	I1
1184	4	I1	I3
1184	5	I1	I6
1184	6	I3
1185	0	I5
1185	1	I3	I5
1185	2	I11	I5
1185	3	I3
1185	4	I3	I5	I6
1185	5	I5	I9
1185	6	I1	I3	I5	I6
1185	7	I3	I5
1185	9	I1	I3
1185	10	I3	I5	I7
1185	13	I1
1186	0	I3
1187	1	I1	I3
1188	2	I3	I7
1188	4	I10
1188	5	I5
1188	6	I3	I5	I9
1188	7	I7
1188	8	I7
1188	9	I7
1188	10	I7
1188	11	I1	I7
1188	12	I1
1188	13	I3
1188	14	I1	I3
1188	15	I1
1189	1	I3
1189	2	I3	I6
1189	3	I1	I3
1189	4	I1	I7
1189	5	I2	I3
1189	6	I2	I3	I6
1189	7	I1	I2	I5
1189	10	I1	I3
1189	11	I3	I5
1189	12	I3	I6
1189	13	I1	I7
1190	0	I1	I7
1190	1	I1	I3	I7
1190	2	I1	I3
1190	4	I1
1190	5	I3
1190	6	I5	I6
1190	8	I3
1190	9	I1	I3
1190	11	I1
1190	12	I1	I3
1190	13	I3
1191	0	I1
1191	1	I1	I3
1191	2	I1	I3	I5
1191	3	I1	I5
1191	4	I3
1191	5	I1
1191	6	I1	I2	I9
1191	7	I1	I3
1192	0	I1	I3
1192	1	I1
1192	2	I1
1192	4	I3	I6
1192	5	I1	I5
1192	6	I5	I9
1192	7	I1	I3	I5
1192	8	I3
1192	9	I1	I3
1193	0	I1	I3
1193	1	I1	I3	I5
1193	2	I12	I8
1193	3	I2	I7	I8
1193	4	I1	I3	I7
1193	5	I3
1193	6	I3
1193	7	I5	I6
1193	8	I1	I6
1194	1	I3	I7
1195	0	I3	I4
1195	1	I4	I5	I6
1195	2	I1	I5
1195	3	I3	I5
1195	4	I1	I3	I7
1195	5	I3	I7
1195	6	I1	I7
1195	9	I1	I3	I6
1195	10	I1	I6
1195	11	I6
1196	1	I1	I5
1196	2	I3	I5
1196	3	I1	I3	I5
1196	5	I1
1196	6	I1
1196	8	I3
1196	9	I1	I3
1196	11	I2
1196	12	I11	I2
1197	0	I3
1197	1	I3	I7
1197	2	I1	I3	I7
1197	3	I7
1197	4	I1	I7
1197	5	I1	I5	I7
1197	7	I3
1197	8	I1	I3	I8
1197	9	I3
1197	10	I1	I3	I5
1198	0	I1
1198	1	I1	I3
1198	2	I1	I3	I6
1198	3	I1	I3
1198	4	I1	I3	I7
1198	5	I3	I6
1198	7	I3
1199	0	I5
1199	1	I1	I5
1199	2	I2	I3	I9
1199	3	I1
1200	0	I3
1200	1	I1
1200	2	I1	I2
1200	3	I1
1201	1	I1
1201	2	I1	I3
1201	3	I1	I3	I5
1201	4	I1
1201	5	I1	I2
1201	6	I1	I3
1201	7	I5
1201	8	I3	I9
1202	2	I3	I5
1202	4	I3
1202	5	I1	I3
1202	6	I3	I6
1202	7	I1	I3
1202	8	I3	I4
1202	9	I4
1202	10	I1	I5
1202	11	I2	I5	I6
1202	12	I2	I3
1202	13	I3	I6
1202	14	I3
1202	15	I1	I6
1203	0	I3
1203	1	I3
1203	2	I1	I3	I5
1203	3	I1	I3	I7
1203	4	I1	I3
1203	5	I1
1204	0	I5
1204	1	I3	I5
1204	2	I1	I5
1204	3	I3
1204	4	I3
1204	5	I1	I3	I5
1204	6	I11	I3	I5
1204	7	I11	I7
1204	8	I3
1205	0	I3
1205	1	I6
1205	3	I3
1205	6	I3
1205	7	I3
1205	8	I10	I5	I6
1205	9	I1	I10	I11	I3
1206	1	I3
1206	2	I3
1206	3	I1	I3	I5
1207	1	I1	I5
1207	2	I5	I7
1207	4	I1	I3
1207	5	I1
1207	6	I1	I3
1207	7	I1	I3
1207	9	I3	I8
1207	11	I3	I5
1207	12	I1	I3	I5
1207	13	I1	I5
1208	0	I3
1208	1	I3	I7
1208	2	I1	I7
1208	3	I3
1208	4	I1	I5
1208	5	I3
1208	6	I3
1208	7	I1	I5
1208	10	I3
1208	12	I1	I3
1208	13	I1	I11	I7
1208	14	I1	I7
1209	0	I6
1209	1	I11	I6
1209	2	I1	I11	I6
1209	3	I1	I6
1209	4	I1	I6	I8
1209	6	I1
1209	7	I1	I3
1209	8	I3	I4
1209	9	I3
1209	10	I3
1209	11	I1	I7
1209	12	I3	I5
1209	13	I1	I3	I8
1209	14	I8
1210	0	I5
1210	1	I10	I5
1210	2	I10	I5
1211	0	I8
1211	1	I1	I8
1211	2	I5	I6	I8
1211	3	I5	I6	I7
1211	4	I5
1212	0	I3
1212	1	I1	I7
1212	2	I3
1212	3	I3	I6
1212	4	I6
1212	5	I3
1212	6	I5	I7
1213	0	I1
1213	1	I1
1213	2	I10	I3	I5
1213	3	I10
1214	1	I1
1214	2	I3
1214	3	I6
1214	6	I3
1214	7	I3
1214	8	I1	I3
1214	10	I1	I3
1214	11	I1	I3
1214	12	I1	I3
1215	0	I1
1215	1	I1	I3
1216	1	I1
1216	2	I1
1216	3	I7
1216	4	I1	I7
1216	5	I2	I3	I7
1216	6	I3	I7
1217	2	I1	I5
1217	3	I3	I5
1217	4	I3	I9
1217	6	I3	I5
1217	7	I1
1217	8	I1
1217	9	I1	I7
1217	10	I3	I7
1217	11	I3
1217	12	I1	I3
1218	2	I1
1218	3	I1
1218	4	I3	I8
1218	5	I1	I3	I5
1218	6	I1	I3	I8
1218	7	I3	I7	I8
1219	0	I1
1219	1	I1
1219	2	I1	I3
1219	4	I7
1219	5	I7
1219	6	I1	I7
1219	7	I3
1219	8	I3	I5
1219	9	I11	I5
1219	10	I5
1219	11	I3	I5
1220	1	I3
1220	2	I3
1220	3	I2	I3
1220	4	I1	I3
1220	5	I1	I3
1220	7	I1	I3
1221	0	I3
1221	2	I4
1221	3	I3
1222	0	I3
1222	1	I1
1222	2	I1	I3
1222	3	I3	I6
1223	0	I1
1223	3	I1
1223	4	I1	I6
1223	5	I3	I5
1223	6	I3	I6	I7
1223	7	I3	I6
1223	8	I3	I4
1223	9	I1	I3	I7
1223	10	I3	I5
1223	11	I4
1224	0	I5
1224	1	I1	I5
1224	2	I1	I5
1224	3	I1	I5	I8
1224	4	I1	I3	I5
1224	5	I3	I5
1224	7	I3
1224	8	I1	I5	I6
1224	9	I1
1224	11	I1	I3
1225	0	I3	I5
1225	1	I1	I3	I6
1225	2	I6
1226	0	I1	I3
1226	1	I1	I3
1226	2	I1	I3
1226	3	I1
1226	4	I3
1227	1	I3
1228	1	I1	I3
1228	2	I1	I11	I3
1228	4	I1	I3	I4	I7
1228	5	I1	I3	I4	I5
1228	7	I1	I3
1229	0	I1
1229	2	I1
1229	3	I1	I3	I5
1229	4	I1	I3	I5
1229	5	I5	I6	I7	I9
1229	6	I1	I7
1229	8	I10	I3
1229	11	I5
1229	12	I10	I8
1229	14	I1
1229	15	I3
1230	0	I1
1230	1	I1	I3
1230	2	I1	I3	I6
1230	3	I3	I6
1230	4	I1	I11	I3	I5	I6
1230	5	I1	I3	I5
1230	6	I1	I5	I9
1230	7	I1	I3
1230	8	I1	I3
1230	9	I1	I3	I7
1230	10	I1	I3	I6
1230	11	I3
1231	0	I1	I9
1231	1	I1	I3	I5
1231	3	I1
1231	4	I3
1231	5	I8
1231	6	I3	I8
1231	7	I3
1231	8	I1	I3
1231	10	I2
1231	11	I5
1231	12	I8	I9
1232	1	I1
1232	2	I3
1232	4	I1
1232	5	I3
1232	6	I3	I5
1232	7	I1	I3	I6
1232	8	I1	I3	I5
1232	9	I1	I5	I7
1232	10	I3	I5
1232	11	I3	I5
1232	12	I5	I8
1232	13	I3	I7
1232	14	I1	I3	I7
1232	15	I3	I5
1233	0	I1
1233	1	I1
1233	2	I1	I3
1233	3	I6
1234	1	I3	I7
1234	2	I1	I7
1234	3	I1	I3
1234	4	I1	I3	I5
1234	5	I6
1234	7	I1
1234	8	I1	I2
1234	9	I1	I5
1234	10	I5	I8
1234	11	I1	I2	I5
1234	12	I3	I5	I6
1234	13	I3	I6
1234	14	I1	I6
1234	15	I1
1235	1	I1	I3
1235	2	I1	I3
1235	3	I3
1235	4	I1	I7
1235	5	I3
1236	0	I3
1236	1	I3	I5
1236	2	I1	I2
1236	3	I1	I2
1237	0	I4
1237	1	I2	I3
1237	2	I1
1237	3	I1
1237	4	I1	I3
1237	5	I1	I3	I4	I5
1237	6	I1	I10	I3	I5
1237	7	I3
1238	1	I3
1238	4	I1
1238	5	I1
1238	6	I1	I3	I6
1238	7	I3
1238	8	I1	I8
1238	9	I1	I6	I8
1238	10	I1
1238	12	I1
1238	13	I7
1238	14	I3	I7
1239	0	I1
1239	1	I1	I3	I8
1239	3	I1	I3
1239	4	I1	I3
1239	5	I3	I6
1239	6	I1	I2	I3
1239	7	I1	I7
1239	8	I3
1239	9	I3
1239	10	I1
1240	0	I3
1240	1	I1	I3	I7
1240	2	I7
1240	4	I3
1240	5	I3
1240	6	I3	I7
1241	0	I7
1241	1	I7
1241	2	I5
1241	3	I5
1241	4	I2	I3	I9
1241	5	I2
1241	6	I2
1241	7	I1	I2	I3
1241	8	I3
1242	0	I1
1242	2	I7
1242	3	I1	I7
1242	5	I1
1242	6	I1	I5
1242	7	I12	I5
1242	8	I5
1243	1	I1	I3
1243	2	I1
1243	3	I1	I5
1243	5	I5
1243	6	I1	I4	I5
1243	7	I3
1244	0	I1
1244	1	I5
1244	3	I3
1244	4	I3	I5
1244	5	I1
1244	7	I1
1244	8	I1	I3	I6
1244	9	I3	I6
1245	1	I1
1245	2	I1	I2
1245	3	I2	I5
1245	4	I2	I7
1245	5	I11	I3	I7
1245	6	I6	I7
1245	7	I7
1245	8	I3	I7
1245	9	I9
1245	10	I1
1245	11	I1	I3	I5
1245	12	I1	I5
1246	2	I1	I3
1246	3	I5
1246	4	I1	I3
1246	5	I1	I2	I3
1246	6	I1	I2	I3	I7
1246	7	I1	I2	I5
1246	8	I1	I3	I5
1246	9	I1	I3
1246	10	I1
1247	0	I1
1247	3	I3
1247	4	I5
1247	5	I1	I5
1247	6	I3
1247	7	I10	I3	I6
1247	9	I1	I3	I5
1247	10	I3
1247	11	I1
1247	12	I1
1247	13	I1	I5	I6
1247	14	I3	I6
1247	15	I3	I6	I7
1248	0	I1
1248	1	I1	I5
1248	2	I1	I6
1248	3	I6
1248	4	I3
1248	5	I1	I3	I7
1248	6	I3
1248	9	I5	I6
1249	1	I5
1249	2	I1	I5
1249	3	I3
1249	4	I3
1249	5	I1
1249	8	I5
1249	9	I2
1249	10	I3
1249	11	I1	I5
1249	12	I1	I3
1249	13	I1	I3
1250	2	I1	I5
1250	3	I3	I5
1250	4	I5
1250	5	I5
1250	7	I1	I3
1250	8	I1	I5
1250	9	I1	I10	I3	I5
1250	11	I1	I3
1250	12	I1
1250	13	I1	I5
1251	2	I1
1251	3	I1	I5
1252	1	I5
1252	2	I3	I5	I7
1252	4	I5
1252	5	I5
1252	6	I1
1252	7	I1	I3
1252	8	I1	I3	I5
1252	9	I1	I3	I5	I8
1253	1	I1
1253	2	I2	I3
1253	3	I1
1253	4	I4
1253	5	I3
1253	7	I1
1253	8	I3
1253	9	I1	I4
1254	0	I5
1254	1	I2	I5
1254	2	I1	I11	I5
1254	3	I3
1254	4	I3
1254	5	I3
1255	1	I1	I3
1255	2	I1	I3	I6
1255	3	I1	I3
1255	5	I3
1255	7	I1
1255	8	I3
1256	2	I3	I7
1256	3	I1	I6
1256	4	I1	I5
1256	5	I7
1256	6	I7
1256	7	I1	I2	I6	I7
1257	1	I1	I2
1257	2	I11	I2	I3
1257	3	I11
1257	4	I1	I3
1257	5	I1
1257	8	I1	I3
1257	9	I4	I7
1257	10	I5
1257	11	I5
1257	12	I5
1258	0	I1	I6
1258	1	I1	I3	I6
1258	2	I3	I6
1258	3	I1	I5
1258	4	I1	I5
1259	1	I1
1259	3	I3
1259	4	I3	I6	I7
1259	5	I7
1259	6	I7
1259	7	I7
1259	8	I7
1260	0	I3
1260	1	I1
1260	2	I3
1260	3	I1	I3	I5
1260	4	I1	I3
1261	1	I1
1261	2	I1	I2	I5
1261	3	I3
1261	4	I1	I6
1261	5	I1	I3
1261	6	I3
1262	0	I1
1262	1	I3
1263	0	I3
1263	1	I1	I5
1263	2	I1	I3
1263	3	I1	I3
1263	4	I1	I3	I5
1263	8	I1
1263	9	I3	I5
1263	10	I1	I3	I5	I8
1263	11	I3	I6	I8
1264	0	I3
1264	1	I3	I6
1264	2	I3
1264	3	I1	I2
1264	4	I1	I11
1264	5	I1	I6
1265	0	I1
1265	1	I3
1265	2	I1	I3	I7
1265	3	I3	I7
1265	4	I1
1265	5	I2	I3
1265	6	I1	I2
1265	7	I3
1265	8	I1	I5	I7
1265	12	I1	I3	I5
1265	13	I3	I5
1265	14	I3
1266	0	I5
1267	1	I1
1267	3	I1	I3
1267	4	I1	I7
1267	5	I1
1267	6	I3
1267	7	I3	I6
1267	8	I3	I5	I6
1267	9	I1	I6
1267	10	I5	I6
1267	11	I6
1267	12	I3	I6
1267	13	I3	I6
1267	14	I6
1268	0	I1
1268	1	I1	I3
1268	2	I3
1268	3	I1	I3
1268	4	I1
1268	5	I1	I3
1268	6	I3
1269	0	I1	I5
1269	1	I5
1269	2	I10	I3	I5
1269	3	I1	I3	I5	I6
1269	5	I3
1269	6	I1	I10
1270	0	I3
1270	1	I1	I3
1270	2	I3	I6
1271	0	I3
1271	1	I1	I4
1271	2	I1	I3
1271	3	I3	I5
1271	4	I1
1271	5	I3	I5
1271	6	I1	I5
1271	7	I2
1271	8	I1	I2
1272	1	I1	I3
1272	2	I3
1272	3	I3
1272	4	I1	I5
1273	0	I1
1273	1	I1	I3
1273	2	I3
1273	3	I3
1273	6	I1
1273	7	I1	I3	I5
1273	8	I1	I8
1273	11	I1	I6
1274	1	I3
1274	2	I1	I3
1274	3	I3
1274	4	I3	I6
1274	6	I1	I3
1274	7	I1
1274	8	I1
1274	9	I5
1274	10	I1	I5
1274	11	I1	I2	I5
1275	0	I1
1275	1	I1	I3
1276	1	I1
1276	2	I1
1276	3	I1	I3
1276	4	I1
1276	6	I3
1276	7	I1
1276	8	I1
1276	10	I1	I3	I5
1276	11	I5
1276	12	I3
1276	13	I1
1276	14	I1	I3
1276	15	I1	I2	I9
1277	1	I3
1277	2	I1
1277	3	I2	I3
1277	4	I1	I2	I5
1277	5	I2
1277	6	I2	I3
1277	7	I3
1277	8	I1	I3
1277	10	I4	I5	I9
1277	11	I3
1277	12	I3	I5	I6
1278	0	I1	I3
1278	1	I1	I3
1278	2	I1	I3
1278	3	I3
1278	4	I1	I3	I5
1278	5	I1	I2	I3
1278	6	I2
1278	7	I2
1278	8	I1	I2	I6
1278	9	I1	I2	I6
1279	0	I3
1279	1	I1	I3	I6
1279	2	I2	I5
1279	3	I2
1279	4	I2	I3
1279	5	I1	I3
1279	6	I1	I3
1279	7	I3	I7
1279	9	I1	I3
1279	10	I3
1280	0	I5
1280	1	I1	I5
1280	2	I1
1280	3	I1	I3
1280	4	I1	I3
1281	0	I3
1281	1	I3
1281	2	I1	I3	I8
1281	3	I1	I3	I8
1281	4	I1
1282	1	I1	I3
1282	2	I3
1282	3	I1	I3	I5
1282	5	I3
1282	6	I3	I6	I7
1282	7	I7
1282	8	I3	I5	I7
1282	9	I5	I6	I7
1282	11	I1	I3
1282	12	I1	I3	I6
1282	13	I1	I10	I7
1283	0	I3
1283	1	I3	I5	I7
1283	2	I1	I5	I7
1283	3	I3	I4	I5	I7
1284	1	I1	I3	I5
1284	2	I1
1284	3	I1
1284	4	I1
1284	5	I3
1284	6	I3
1284	7	I3	I5	I8
1284	8	I1	I3	I7
1284	9	I1	I7
1284	10	I3	I5	I7
1284	11	I3	I7
1284	12	I3
1284	13	I6
1284	14	I3	I6
1284	15	I1	I5	I7
1285	1	I10	I3
1285	2	I3
1285	3	I3
1285	4	I3
1285	5	I3
1285	6	I1	I3
1286	0	I3
1286	1	I1	I3
1286	2	I1	I3	I5
1286	3	I1
1286	4	I1	I5
1286	5	I3	I6
1286	6	I3
1286	7	I1	I3
1286	8	I3
1286	9	I3	I7
1286	10	I5
1286	11	I1	I5
1286	12	I3
1286	13	I1
1286	14	I1
1286	15	I5
1287	0	I3	I5
1287	1	I1	I2	I3	I5
1287	2	I1	I4	I6	I9
1287	3	I1	I3	I9
1287	4	I1	I2	I3	I8
1287	5	I1	I8
1287	6	I1	I3	I5	I8
1287	7	I1	I2	I3	I8
1287	8	I3
1287	9	I5
1288	1	I3
1288	3	I1	I3
1289	0	I1	I3
1289	1	I1	I3	I6
1289	2	I3	I5
1289	5	I3
1289	6	I1	I3	I5
1289	7	I1	I10	I11	I3
1289	9	I5
1290	1	I1	I5
1290	2	I1	I3
1290	3	I1	I5
1290	4	I11	I5	I6
1290	5	I1	I5
1290	6	I5
1291	0	I3
1291	2	I5
1291	3	I1	I10
1291	5	I5
1291	6	I1	I11	I5
1291	7	I5
1291	8	I5	I9
1291	9	I1
1291	10	I5
1291	11	I3
1291	12	I3
1291	13	I1	I3
1292	0	I1
1292	1	I2	I3
1292	2	I1	I3
1292	3	I1	I2
1292	4	I1	I2	I3
1292	5	I1	I9
1292	6	I1	I6
1292	7	I1	I11	I7
1292	8	I1	I11	I2	I3
1293	1	I1	I3
1293	2	I1	I3	I5
1294	1	I1
1294	2	I3	I5
1294	5	I2
1294	6	I3
1294	7	I1	I3	I6
1294	8	I1	I6
1294	10	I1	I3
1294	11	I1	I3	I5
1294	12	I1	I3	I6	I9
1294	13	I1	I6	I9
1294	14	I2	I3
1295	2	I3
1296	0	I3
1296	1	I3	I5	I8
1296	2	I3
1296	3	I5
1296	4	I5
1296	5	I1	I5
1296	6	I1	I3	I8
1296	7	I5	I8
1296	10	I3	I7
1296	11	I3	I7
1296	12	I3	I6
1296	13	I3
1296	15	I1	I5
1297	0	I1	I3
1297	1	I1
1297	3	I1	I5
1297	4	I1	I5
1297	5	I1	I10	I5
1297	6	I3
1297	7	I3
1297	9	I3
1298	1	I3
1298	2	I3	I5
1298	3	I5
1298	4	I5	I8
1298	5	I1	I3
1298	6	I1	I3
1298	7	I1
1299	1	I3
1299	2	I5
1299	3	I3	I5
1299	4	I3
1299	5	I1	I3	I5
1299	6	I5
1299	8	I5
1299	10	I1	I3	I7
1299	11	I5	I7
1299	12	I5	I8
1299	13	I5
1299	14	I3	I5
1299	15	I3
1300	0	I1	I3
1300	1	I1	I3	I5	I6
1300	2	I10
1301	0	I3
1301	1	I3	I5
1301	2	I3
1301	3	I1
1301	4	I3
1301	5	I1	I3
1301	6	I1	I3	I5	I7
1301	7	I7
1301	8	I7
1301	9	I3	I7
1301	10	I3	I6
1301	11	I5
1301	12	I1	I3	I8
1301	13	I1	I3	I5
1301	14	I1	I3	I5
1301	15	I1	I5
1302	0	I3
1302	1	I3	I5
1302	3	I3	I6
1302	4	I3	I6
1302	5	I3
1302	6	I1
1302	7	I3
1303	0	I1	I3
1303	1	I1	I3
1303	2	I1	I3
1303	3	I5
1303	4	I1
1303	5	I1	I2	I3	I5
1303	6	I1
1303	7	I1
1303	8	I1
1303	9	I1
1303	10	I1
1303	11	I1	I3
1303	12	I1
1303	14	I1
1304	1	I1	I3
1304	2	I3
1304	4	I1
1304	5	I1	I6
1304	6	I3
1304	7	I3	I5
1304	8	I3	I5
1304	9	I1	I3	I5	I6
1305	0	I5
1305	1	I3	I5
1305	2	I11
1305	3	I11	I3
1305	4	I1	I11	I3
1305	6	I3
1305	7	I1	I3
1305	8	I1
1306	0	I3
1306	1	I1	I3
1306	3	I1
1306	4	I3
1306	5	I7
1306	6	I2	I3	I7	I9
1306	7	I1	I3
1306	8	I1
1306	9	I3
1306	10	I3
1306	11	I3	I5
1307	1	I3
1307	2	I1	I3
1307	3	I1	I3	I6
1307	4	I3
1307	5	I1
1307	6	I1
1307	7	I5
1308	0	I3
1308	1	I3	I7
1308	2	I7
1309	0	I1
1309	1	I1
1310	1	I3
1310	2	I3
1310	4	I5
1310	5	I5
1310	6	I6
1310	7	I1	I6
1310	8	I1	I3
1310	9	I1	I3	I6
1310	10	I1	I3
1311	0	I1	I3
1311	2	I3
1311	3	I3
1311	4	I7
1311	5	I1	I6	I7
1311	6	I1	I3	I7
1311	10	I3
1311	11	I1	I3
1311	12	I1
1311	13	I3	I6
1311	14	I1	I6
1312	0	I1	I3
1312	1	I1
1312	2	I1
1312	3	I1	I3
1312	4	I3
1312	5	I1	I3
1312	6	I5
1312	7	I10	I5
1312	9	I3
1312	10	I1
1312	11	I3
1312	12	I1	I3
1312	13	I1	I6
1313	1	I1
1313	3	I1
1313	4	I1	I3
1313	5	I3
1313	6	I1	I5
1313	8	I1
1313	9	I1	I3
1313	11	I3	I6
1313	13	I3
1314	0	I3
1314	1	I5	I6
1314	2	I1	I5	I6
1315	0	I1
1315	1	I1	I3
1315	3	I3	I7
1315	4	I2	I5	I7
1315	5	I3
1315	6	I1	I3	I8
1315	7	I3	I5
1315	9	I1
1315	10	I3	I5	I6
1315	11	I6
1315	12	I1
1315	13	I1
1315	14	I3
1315	15	I1	I3
1316	1	I1
1316	2	I1	I3
1316	3	I1
1316	4	I5
1316	5	I3
1316	6	I5	I7
1317	0	I5
1317	1	I5	I7
1317	2	I3	I5	I7
1317	3	I5
1317	4	I3
1317	5	I3
1317	6	I1	I3	I5
1317	7	I1	I5
1317	9	I3	I5
1317	10	I3	I5	I9
1318	0	I3
1318	1	I1
1318	2	I3	I6
1318	3	I3	I5
1318	4	I3	I6
1318	5	I8
1318	7	I3
1318	8	I1	I3
1318	9	I1	I3
1318	10	I3
1318	11	I1	I3	I5
1319	0	I3
1319	1	I1
1319	3	I3
1319	4	I3	I5	I7
1319	5	I1	I3	I7
1319	6	I1	I10	I3
1320	0	I3	I5
1320	1	I5
1320	2	I1
1320	3	I6
1320	4	I1
1320	6	I1	I3
1320	8	I1
1320	10	I3
1320	11	I1	I3	I5
1320	12	I5	I6
1322	0	I3
1322	1	I1	I4	I6
1322	2	I1	I3
1322	3	I1	I3
1322	4	I10	I2	I3
1322	5	I10
1322	6	I3
1322	7	I1	I3	I5
1322	8	I1	I3	I6
1322	9	I1	I11	I6
1322	10	I1	I11	I3	I6
1322	11	I2	I3
1322	12	I1	I2	I3	I5
1322	13	I1	I11	I2	I8
1322	14	I1	I2	I7	I8
1323	1	I3	I6	I8
1323	2	I3
1324	0	I3
1324	1	I1	I3
1325	1	I1	I5
1325	2	I1	I2	I3
1325	3	I3
1325	4	I1
1325	5	I1
1325	6	I2	I3
1325	8	I3
1325	9	I1
1325	10	I3	I4	I6
1325	11	I1
1326	0	I6
1326	1	I6
1326	2	I3	I6
1326	3	I3	I6
1326	4	I5	I6
1326	5	I5	I6
1326	7	I1	I3
1326	8	I1	I3
1326	9	I1	I3
1327	0	I3
1327	1	I1	I10	I7
1327	2	I1
1327	3	I3	I8
1327	4	I8
1327	6	I1	I3
1327	7	I3
1327	8	I3
1327	9	I1	I3	I5	I9
1327	10	I4	I5
1327	12	I2	I3
1327	13	I2	I3	I6
1327	14	I3
1327	15	I6
1328	0	I1	I3
1328	1	I1	I4	I5
1328	4	I1
1328	5	I1	I2	I5
1328	6	I1	I3	I6
1328	7	I3	I6
1328	8	I1
1328	9	I3	I5	I6
1328	10	I3	I5	I8
1328	11	I7
1328	12	I1	I7
1329	0	I3	I5
1329	1	I5	I8
1329	2	I2
1329	3	I1	I3
1329	4	I1	I3	I5
1329	5	I1	I2	I3
1329	6	I3
1329	7	I1	I3	I6
1329	8	I1	I2	I3
1329	10	I1	I3
1330	0	I1
1330	1	I1	I3
1330	2	I5
1330	3	I1	I12
1330	4	I7
1330	5	I1	I3	I7
1330	7	I1	I3
1330	8	I1
1330	9	I1	I5
1330	10	I1	I3	I5
1330	11	I1	I3
1330	12	I1	I3
1330	13	I1
1330	14	I1	I5
1330	15	I1	I5
1331	0	I1	I3
1331	1	I1	I3	I7
1331	2	I1	I3	I6
1331	3	I6
1331	4	I6	I7
1331	5	I1	I6
1331	7	I6
1331	8	I6
1332	1	I3	I5
1332	2	I3	I5
1332	3	I1	I10	I6
1333	0	I1
1333	1	I2	I3
1333	2	I3
1333	3	I3
1333	4	I1	I3
1333	6	I1	I3
1333	7	I1	I3
1333	8	I1	I3
1333	9	I1	I3	I6
1333	10	I10	I3	I6	I9
1333	11	I3
1333	12	I3
1333	13	I3
1333	14	I3
1334	0	I5
1334	2	I4
1334	3	I1
1334	4	I3
1334	6	I3	I7
1334	7	I1	I3
1334	8	I1
1334	9	I1	I3
1335	0	I1
1335	1	I3
1335	2	I1	I3
1335	4	I1
1335	5	I1	I3
1336	0	I1
1336	1	I1	I2	I6
1337	0	I3
1338	0	I10
1338	1	I3
1338	2	I3
1338	3	I5
1338	4	I1
1338	5	I2	I6
1338	6	I1	I11	I6	I7
1339	1	I1
1339	2	I1	I3
1339	3	I1	I3
1339	4	I1
1339	5	I1
1339	6	I1	I3
1339	7	I5
1339	8	I3
1340	1	I1	I3	I7
1340	2	I3
1340	3	I1
1340	4	I1	I6	I7
1340	5	I2	I5
1340	6	I3
1340	7	I1	I3	I6
1341	0	I5
1341	2	I1	I3
1341	3	I3	I4	I5
1341	4	I5	I7
1341	5	I1	I3
1341	6	I3
1341	7	I1	I3
1341	8	I3	I5
1341	10	I3
1341	11	I2	I3	I7
1342	2	I1
1342	3	I1	I3	I6
1342	4	I2	I6
1342	5	I2
1342	6	I3
1342	7	I1	I2	I3
1342	8	I1
1343	1	I1
1344	0	I1
1344	1	I1	I3	I5
1344	3	I1	I3	I5
1344	4	I1	I3
1344	5	I1	I7
1344	6	I6	I7
1344	8	I1	I2
1344	9	I1	I2	I3
1344	10	I1	I2	I3	I5	I7
1344	11	I2	I3
1344	12	I1	I5	I7
1344	13	I1	I3	I7
1344	14	I3
1345	0	I1
1345	1	I1
1345	2	I1	I6
1345	3	I1	I5
1345	4	I1	I3	I5
1345	5	I1	I7
1346	1	I1
1346	2	I1	I2
1346	3	I2	I9
1346	4	I1
1346	5	I3
1346	6	I3	I6
1347	1	I3
1347	2	I5
1347	4	I8
1347	5	I3	I8
1347	6	I8
1347	7	I1
1347	8	I3
1347	9	I3
1347	10	I3	I9
1347	11	I5
1348	0	I1
1348	1	I1	I3
1348	2	I5
1348	3	I1	I5
1348	4	I1	I3
1348	5	I1	I3
1348	6	I1	I3
1349	0	I1
1349	1	I1	I3
1349	2	I1	I3	I5
1349	3	I3
1349	4	I1	I3
1349	5	I1
1349	7	I1	I3	I5
1349	8	I1	I10	I3	I6	I8
1349	9	I3	I5
1349	10	I3	I5
1349	11	I1	I5
1349	12	I1	I5
1349	13	I1
1349	14	I1	I3
1350	0	I3
1350	1	I3
1350	3	I2
1350	4	I1	I3
1350	5	I3
1350	8	I3
1350	12	I3	I5
1351	0	I3
1351	1	I1	I5
1351	2	I5
1351	3	I3
1352	1	I2	I5
1352	2	I1	I5
1352	4	I1	I3	I6
1352	5	I1	I6
1352	6	I3
1352	7	I1	I6
1352	9	I3	I9
1352	10	I1	I3	I8
1352	11	I8
1352	12	I3
1352	13	I1	I3
1352	14	I3	I5
1353	1	I1
1353	2	I1	I3
1353	3	I1	I3	I5
1353	4	I1	I3	I5
1353	6	I5
1353	7	I5	I7
1354	1	I6
1354	3	I1	I3
1354	4	I3	I6
1355	0	I3
1355	1	I1	I3
1355	2	I6
1355	3	I3	I6
1355	4	I6	I8
1355	5	I8	I9
1356	2	I1
1356	3	I1	I5
1356	5	I1	I3
1356	6	I3	I6
1356	7	I6
1356	8	I5
1357	1	I5
1357	2	I2	I3	I8
1358	1	I3
1358	2	I1
1358	3	I1	I11
1359	1	I1	I3
1359	3	I1	I8
1359	4	I1	I5
1359	5	I1	I5
1359	6	I1
1359	7	I6
1360	0	I5
1360	1	I5	I8
1360	2	I8	I9
1360	3	I1	I3	I8
1360	4	I3
1360	5	I1	I5
1360	6	I3	I5
1360	7	I5	I6
1360	8	I3	I4	I6
1360	9	I8
1360	10	I5
1360	11	I2	I5	I8
1360	12	I3	I6
1360	13	I6
1361	0	I3
1361	1	I1	I3
1361	2	I1	I3
1361	3	I5	I6	I7
1362	0	I1
1362	1	I5
1362	2	I5
1362	3	I7
1363	0	I5
1363	1	I3
1363	2	I5
1363	3	I1
1363	4	I3
1364	1	I1	I12	I3	I5
1364	2	I8	I9
1364	3	I1	I3	I9
1364	4	I1	I3
1364	5	I3	I5	I6
1365	1	I1
1365	2	I1
1365	3	I3	I4
1365	4	I1	I3
1365	5	I1
1365	6	I1	I3	I5
1365	7	I1	I2
1365	9	I3
1365	10	I1	I3
1365	11	I1	I3
1365	12	I3
1365	13	I3
1365	14	I1	I3
1366	0	I1	I3
1366	1	I1	I5	I7
1366	2	I3	I7
1366	3	I1	I3	I6	I7
1366	4	I3	I6
1366	5	I3	I6
1367	0	I5
1367	1	I5
1367	2	I1	I5
1367	3	I3
1367	5	I3
1367	6	I3
1367	7	I4	I7
1368	0	I3
1368	1	I1	I3
1369	0	I1	I3
1369	1	I1	I8
1369	2	I1	I8
1369	3	I1	I3	I5
1369	4	I5
1369	5	I1	I10
1369	7	I3
1369	8	I3	I5
1369	9	I3
1369	10	I3
1369	11	I1	I5
1370	0	I3	I5
1370	1	I1
1370	2	I3	I5
1370	3	I1	I3	I5
1370	4	I2	I9
1370	5	I1
1370	6	I1	I3
1370	7	I3
1370	8	I3
1370	9	I1	I11	I3
1370	10	I11	I3	I5
1370	11	I3
1370	12	I3	I6
1370	13	I1	I3
1370	14	I3
1370	15	I3
1371	0	I7
1371	1	I7
1371	2	I1	I3	I5	I7
1371	4	I1	I3
1371	5	I3	I6
1371	7	I1
1371	9	I1
1371	11	I1
1372	0	I3
1372	1	I1	I3
1372	2	I1	I3
1372	3	I5	I7
1372	4	I1	I5
1372	5	I1
1372	6	I1	I2
1372	7	I1	I10	I5	I7
1372	8	I1	I6
1372	9	I1	I10
1372	10	I1
1373	0	I2
1373	1	I2
1373	2	I1	I3
1373	3	I3
1373	4	I5
1373	5	I3
1374	0	I3
1374	1	I3	I5
1374	2	I3
1375	0	I3
1375	1	I1	I3
1375	2	I1	I3
1375	3	I1	I3
1375	4	I5
1375	6	I3
1375	7	I3
1375	8	I1
1376	2	I3
1376	3	I5
1376	4	I1	I10
1377	0	I1
1377	1	I1	I3
1377	2	I2	I3
1377	3	I6	I7
1378	0	I3	I5
1378	1	I4	I5	I7
1378	3	I1	I7
1378	4	I12	I2	I5
1378	6	I2
1378	7	I2	I5
1378	8	I3	I5
1378	9	I1	I3
1378	10	I3	I7
1378	11	I5
1379	1	I7
1380	0	I3
1380	1	I1	I3
1380	2	I1	I3
1380	3	I1	I3
1381	0	I1
1381	1	I1	I3
1381	2	I3	I6
1381	3	I3
1381	4	I3	I4
1381	5	I3
1381	6	I3
1381	8	I3
1381	9	I1
1382	1	I3
1382	2	I3	I7	I9
1382	4	I3	I5
1382	5	I1	I5
1382	6	I3	I5
1382	7	I3	I5
1382	8	I3
1382	9	I1	I3	I5
1383	1	I6
1383	3	I3
1383	4	I3
1383	5	I1	I3
1383	6	I3	I5
1383	7	I3
1383	8	I3	I6
1383	9	I1	I3
1383	10	I1	I3
1384	1	I1	I3
1384	2	I1	I3
1384	3	I1	I6
1384	4	I6
1384	7	I3
1384	8	I2	I3
1385	1	I3
1385	2	I3	I7
1385	3	I3
1385	4	I3
1385	5	I1
1385	6	I3	I6
1385	8	I3
1385	9	I6
1385	11	I3
1385	12	I5
1385	13	I3
1387	0	I3
1387	1	I1	I3
1387	2	I1	I3
1387	3	I1	I3
1387	4	I1	I5
1387	5	I1	I11
1387	6	I3
1387	8	I1
1387	9	I1
1387	11	I3	I6
1387	12	I6
1387	13	I6
1387	15	I6
1388	1	I1
1388	2	I1	I6
1388	3	I3	I6
1388	4	I3
1388	5	I1
1388	6	I1
1388	7	I1	I5
1388	8	I3
1388	9	I1
1388	10	I3
1388	11	I5
1388	12	I1	I3	I5
1388	13	I1	I5
1388	14	I1	I5
1388	15	I1	I3	I5
1389	0	I3
1389	1	I3	I5
1390	1	I1
1390	3	I1
1390	5	I3	I5
1390	6	I5
1390	7	I1	I5	I8
1391	0	I1
1391	1	I1	I3
1391	2	I2	I5	I6
1391	3	I6
1391	4	I3	I5
1391	5	I1	I3	I6
1392	0	I3
1392	1	I3
1392	2	I3
1392	3	I4	I6
1392	4	I1	I5
1392	5	I1
1392	6	I1	I3
1392	7	I1	I3
1392	9	I1
1392	10	I1	I7
1392	12	I1
1393	0	I1
1393	1	I1	I3
1393	2	I3
1393	3	I3
1393	4	I3
1393	5	I1	I3
1393	6	I1	I3
1393	7	I1	I3	I7
1393	8	I3	I5
1393	9	I2	I5	I8
1393	10	I8
1393	11	I7	I8
1393	12	I3	I6	I7	I8
1394	1	I3
1394	2	I1	I5
1394	3	I1	I3	I6
1394	4	I2	I3	I6	I8
1395	0	I1
1395	1	I1
1395	2	I1	I3
1395	3	I1
1396	0	I3
1397	0	I3
1397	1	I1	I3	I6
1397	2	I1	I3	I6
1398	0	I1	I3
1398	1	I1	I3
1398	2	I1	I10	I5
1398	3	I1
1398	4	I1
1398	5	I1
1398	6	I1
1398	7	I2
1399	0	I1
1399	1	I1	I7
1399	2	I1	I3
1399	3	I3
1399	4	I1	I3
1399	5	I1	I3	I5
1399	6	I3
1399	7	I3
1399	9	I3	I5
1399	10	I3
1399	11	I1
1399	12	I1	I6
1399	13	I1
1399	14	I3
1400	0	I3	I5
1400	1	I3
1400	2	I3	I6
1400	3	I1	I3	I6
1400	4	I1	I3	I5	I6
1400	5	I1	I10	I3
1400	6	I3	I5
1400	7	I3	I6
1400	8	I1	I3	I5
1400	9	I1	I6
1400	10	I1	I3	I6
1400	12	I3
1400	13	I3
1400	14	I1	I3
1400	15	I3
1401	0	I3
1401	1	I1	I3
1401	2	I1	I3	I5
1402	1	I1
1402	2	I1
1402	3	I3	I6
1402	4	I1	I3
1402	5	I1	I5
1402	7	I3
1402	8	I3	I5
1402	9	I5
1402	11	I1
1402	12	I1	I3
1403	0	I1	I6
1403	1	I3	I8
1403	2	I1	I2	I3
1403	3	I2	I3
1404	0	I1	I7
1404	1	I7	I8
1404	2	I7
1404	3	I1
1404	4	I1	I3
1404	5	I1
1404	6	I1
1404	7	I1
1404	9	I1	I3
1405	1	I3	I4
1406	0	I1	I5
1406	1	I1	I3	I6
1406	2	I1	I3	I5	I7
1406	3	I3
1406	4	I1	I10	I3
1406	5	I3
1406	6	I2	I3	I6
1406	7	I3
1406	8	I3
1406	9	I1	I3
1406	10	I3
1406	11	I1	I3	I4	I5
1406	12	I3
1407	0	I3
1407	1	I1	I5
1407	2	I1
1408	1	I3
1408	2	I1	I3
1408	3	I2
1408	4	I2
1408	5	I2	I5
1408	6	I1	I7
1408	7	I1	I5
1408	8	I1
1408	9	I1	I3	I6
1408	10	I3
1408	11	I1
1408	12	I3
1409	0	I1	I5
1409	1	I3
1410	2	I1
1411	0	I9
1411	1	I1
1411	3	I2	I3
1411	4	I2	I3	I4	I6
1411	5	I3
1411	6	I1	I3
1411	7	I1
1411	8	I3	I5
1411	10	I3
1412	1	I3	I5
1412	3	I1
1412	4	I1	I4
1412	5	I5
1412	6	I3
1412	7	I1	I3
1412	9	I1	I2	I4
1414	0	I3
1414	1	I3
1414	2	I1	I3
1414	3	I3
1414	4	I1	I7
1414	5	I7
1414	6	I7
1414	7	I5	I7
1414	8	I2	I3	I6	I7
1414	9	I1	I3
1414	10	I1
1414	11	I1	I3
1414	12	I1	I3
1414	13	I3	I5
1414	14	I1	I3	I5
1415	3	I3	I5
1415	5	I3	I5
1415	6	I3	I5	I7
1415	7	I1
1415	8	I5
1416	0	I5
1416	1	I1	I11	I5
1416	2	I1	I11
1416	4	I3	I5
1416	5	I1	I3
1416	6	I3	I5
1416	7	I1	I5	I8
1416	8	I5
1416	10	I3	I6
1416	12	I1
1417	0	I1
1417	1	I1	I3
1417	2	I1	I3	I7
1417	3	I1	I7
1417	4	I3	I7
1418	0	I3	I5
1418	1	I1	I3	I5	I6
1418	3	I3
1418	5	I1	I3
1418	6	I4	I6
1418	7	I3	I7
1418	8	I3	I4	I6
1418	9	I1	I6
1419	0	I3
1419	1	I1
1420	0	I3
1420	1	I3	I5
1420	2	I1	I3	I5	I6	I8
1420	3	I8
1420	4	I3	I4	I8
1420	5	I5
1420	6	I5
1420	7	I1	I5
1420	8	I1	I5
1420	9	I1	I3
1420	10	I1	I3
1420	11	I3
1421	3	I3
1421	4	I3	I7
1421	5	I1	I3	I6
1421	6	I3	I6
1421	7	I1	I5
1421	8	I1	I5	I8
1421	9	I1	I10	I5
1422	2	I1	I3	I5
1422	3	I1	I3	I5	I6	I7
1422	4	I5	I8	I9
1422	5	I5
1422	6	I1	I3	I5
1422	7	I3	I5
1422	8	I3
1422	9	I3
1422	10	I10	I5
1423	0	I3
1423	1	I3
1423	2	I3
1423	3	I8
1423	5	I3	I7	I8
1423	6	I1	I2	I3	I7
1423	7	I1	I7
1423	8	I1	I7
1423	9	I1	I7
1423	10	I1	I3
1424	0	I3
1424	1	I3	I6
1424	2	I1	I6
1425	0	I3
1425	1	I5	I6
1425	2	I1	I11	I3	I8
1425	3	I1	I3	I5	I8
1425	4	I1	I10	I12	I8
1425	6	I1	I3
1426	0	I1	I3
1426	1	I3
1426	2	I1
1427	1	I1	I3
1428	1	I3
1428	2	I1	I3
1428	3	I1	I2
1428	4	I1	I3	I6	I7
1428	6	I1	I3
1428	8	I1
1428	9	I1	I3
1428	10	I1	I2	I6
1428	11	I1	I5	I6
1428	12	I3	I6
1428	13	I3
1428	14	I1	I3	I6
1429	1	I3
1429	2	I3
1430	0	I3
1430	1	I3
1430	2	I5	I6
1430	3	I5	I9
1430	4	I3	I5
1430	5	I5
1430	6	I1	I10	I3	I5
1430	8	I3
1430	9	I3	I5	I7
1430	10	I3
1430	11	I9
1431	1	I3
1431	2	I3
1431	3	I1	I3	I4
1431	4	I1	I3	I4
1431	5	I3
1431	6	I1	I5
1431	7	I5
1431	8	I5
1432	0	I3
1432	1	I1	I6
1432	2	I3	I6
1432	3	I3
1432	5	I1	I3
1432	7	I3
1432	8	I1	I6
1432	9	I1	I6
1433	2	I1
1434	0	I3
1434	1	I1	I3	I6
1434	2	I1	I3	I6
1434	3	I1	I5
1434	5	I1	I3
1434	6	I1
1434	9	I3
1434	10	I1	I3
1434	11	I1	I3
1435	3	I1
1435	4	I1
1435	5	I1
1436	0	I3
1436	1	I1	I3
1436	2	I1	I3	I7
1437	2	I1	I5
1437	3	I5
1437	4	I5
1437	6	I1
1437	7	I5
1437	9	I3
1437	10	I3
1437	11	I1	I3
1438	0	I1	I3
1438	1	I5
1438	2	I1	I10	I5
1438	3	I3
1438	4	I1
1439	0	I1
1439	1	I1	I2
1439	2	I1	I3
1439	3	I1	I7
1439	4	I1
1439	5	I1
1439	7	I1
1439	8	I1
1439	9	I1	I3
1439	11	I3
1439	12	I3
1440	2	I1
1440	3	I1	I3	I7
1440	4	I3	I7
1440	5	I3
1440	6	I1
1441	0	I1	I3
1441	1	I1	I3	I7
1441	2	I3	I7	I8
1441	3	I3
1442	0	I1	I3
1442	1	I5
1442	2	I1	I3	I8
1442	3	I3	I8
1442	5	I1	I3
1442	6	I1	I3
1442	7	I1	I9
1442	8	I1	I3
1443	1	I5
1443	3	I3
1443	4	I3
1443	5	I1	I3	I6
1443	6	I3	I6
1443	7	I6
1443	8	I6
1444	0	I3
1445	1	I5
1445	2	I1
1445	3	I1
1445	4	I1	I3
1445	5	I2	I3
1445	6	I3
1445	7	I1	I10	I3
1445	8	I1	I2	I3	I7
1446	0	I3
1446	1	I1	I3
1446	2	I1	I5
1446	3	I3	I5
1446	5	I3	I7	I8
1446	6	I3	I7
1446	7	I1	I3
1446	9	I5
1446	10	I1
1446	11	I3
1446	12	I1	I7	I8
1446	13	I1	I5
1446	14	I1	I5	I7
1446	15	I1
1447	0	I1	I3
1447	2	I1
1447	3	I1
1447	4	I1	I2	I8
1447	5	I10	I2	I7
1447	6	I10	I2	I3
1447	7	I1
1447	8	I1	I7
1448	0	I1
1449	0	I3
1449	1	I3
1449	2	I3
1449	3	I3
1449	4	I1
1449	5	I1	I10
1449	6	I1	I10	I2	I5
1449	8	I3
1449	9	I1	I5
1449	10	I3	I5	I8
1449	11	I3	I8	I9
1449	12	I3	I8
1449	13	I3
1449	14	I1	I3	I5
1450	0	I5
1450	1	I1	I9
1450	2	I1	I3	I6
1450	3	I3
1451	0	I3
1451	1	I1
1451	2	I7
1451	3	I3	I7
1451	4	I1	I3
1451	5	I1	I3	I8
1451	6	I1	I10	I3	I6	I9
1451	7	I3
1451	8	I3	I7
1451	9	I3	I7
1451	10	I3	I5
1452	0	I3
1452	1	I5	I6
1452	2	I5
1452	3	I9
1452	4	I1
1452	5	I5
1452	6	I1	I3
1452	7	I3	I6
1453	0	I3
1453	1	I3
1453	2	I3
1453	3	I3
1453	4	I1	I6
1453	5	I2	I3	I6
1453	6	I1	I2
1453	7	I1	I2	I3	I7
1453	8	I3	I7
1454	0	I3
1454	2	I10	I3
1454	3	I3
1454	4	I3	I5
1454	5	I1	I5
1454	6	I1	I8
1454	7	I1
1454	8	I1	I3
1454	9	I1
1454	11	I1
1454	12	I1
1455	0	I1
1455	1	I1	I3
1455	2	I4
1455	3	I3
1456	1	I3	I5
1456	2	I7
1456	3	I5	I7
1456	5	I1
1456	6	I1	I3
1456	7	I1	I6
1456	8	I1
1456	9	I1	I2
1456	11	I1	I5
1456	12	I1	I3
1456	13	I3	I7
1457	0	I1
1457	1	I1
1457	3	I3
1457	4	I5
1458	0	I1
1458	1	I1	I3
1458	2	I1	I3
1458	3	I1	I3
1458	4	I1	I3
1458	5	I1	I3
1458	6	I1	I3
1458	7	I1
1458	8	I1	I3
1458	9	I1	I3
1458	10	I1
1458	11	I3
1458	12	I1
1458	13	I2	I3
1459	1	I3	I7
1459	2	I1	I3
1459	3	I1	I3
1459	4	I10
1459	5	I10	I2	I3
1459	6	I1
1459	8	I1	I3
1459	9	I3
1459	10	I3
1460	1	I1
1460	3	I1
1460	4	I1
1460	5	I1	I3	I7
1460	6	I1
1460	7	I1	I3
1460	8	I3	I5
1460	9	I1	I5	I6	I9
1460	10	I1	I3	I5
1460	11	I3
1460	12	I1
1461	0	I1
1461	1	I1
1461	2	I1
1461	3	I1
1461	4	I1
1461	5	I1
1461	6	I3	I6
1461	7	I3	I6
1461	8	I1	I5
1461	9	I1
1462	0	I3
1462	1	I1	I3	I7
1463	0	I1
1463	1	I1	I3
1463	2	I5
1463	3	I1
1463	4	I1	I3	I8
1463	5	I1
1463	6	I1	I3
1463	7	I1
1463	8	I3	I6
1463	9	I1	I3
1464	0	I3
1464	3	I5	I9
1464	4	I1
1464	6	I1	I4
1464	7	I1	I5
1464	8	I1	I3	I5
1464	10	I3
1464	11	I1
1464	12	I1
1464	13	I1	I3
1465	1	I1
1465	2	I1	I3
1465	3	I1	I3	I6
1465	4	I1	I3
1465	5	I1	I3
1466	0	I1	I3
1466	2	I1	I3
1466	3	I3	I6
1466	4	I1
1466	5	I1	I3
1466	6	I3	I5
1466	7	I5
1466	8	I11	I8
1466	9	I11	I3
1466	10	I11	I3
1466	11	I11	I3	I6
1467	0	I1
1467	1	I1	I3
1467	2	I1	I3
1467	3	I3
1467	4	I11	I3	I5
1467	5	I1
1467	6	I1	I3
1467	7	I1	I11	I3
1467	9	I3
1467	10	I1	I3
1467	11	I1
1467	12	I1	I2	I3
1468	0	I3
1468	1	I3
1468	2	I1	I3
1469	0	I3
1469	1	I1	I3
1469	4	I3	I5
1469	5	I1
1469	6	I1	I3	I6
1469	7	I5	I6
1470	0	I3	I5
1470	1	I3	I5
1471	0	I3
1471	1	I3
1471	2	I3	I5
1471	4	I1	I3
1471	6	I3
1471	7	I3	I6
1471	8	I1	I4	I5
1471	9	I1	I2
1471	10	I1	I3	I7
1471	13	I1	I2
1472	0	I5
1472	1	I1	I5	I6
1472	2	I3	I7
1472	3	I3	I7
1472	4	I3	I7
1472	5	I1	I7
1472	7	I1
1472	8	I1	I6
1472	9	I5
1472	10	I1	I5
1472	11	I3	I5
1472	12	I1	I3	I8
1472	13	I6
1472	14	I1	I3	I6	I7
1473	0	I5
1473	1	I3	I5	I9
1473	3	I1	I5
1473	4	I1	I3	I5
1473	5	I1	I2	I5
1473	6	I1	I3	I4	I5
1473	7	I1	I3	I4
1473	8	I1	I3	I6
1473	11	I1
1473	12	I10	I2
1473	13	I1	I10	I2
1474	1	I3
1474	2	I1	I3	I5
1474	3	I1	I3	I8
1474	4	I1
1474	5	I1	I3
1474	7	I1	I7
1475	1	I1
1475	2	I1	I3
1475	3	I1	I3	I6
1475	4	I1	I2
1476	0	I3
1476	1	I1	I3	I5
1476	2	I1	I3
1476	3	I1	I11	I3
1476	4	I1
1477	0	I3
1478	1	I1	I5
1478	2	I1
1478	3	I1
1478	4	I1	I3
1479	0	I1
1479	1	I1
1479	2	I2	I3	I6	I8
1479	3	I1	I3	I6
1479	4	I5
1479	5	I1	I3	I5
1479	6	I1	I3
1479	7	I1	I3
1479	8	I3
1480	3	I3
1480	4	I3
1480	5	I10	I3
1480	6	I1	I3
1480	7	I1	I5	I9
1480	8	I1
1480	9	I1	I3
1481	0	I1
1481	1	I1	I5
1481	2	I1
1481	3	I3
1481	4	I1	I5
1481	5	I1	I3	I5
1481	6	I1	I3
1481	8	I3
1482	1	I3
1482	2	I3
1482	3	I6	I8
1482	4	I3	I6
1482	5	I3	I7
1482	6	I1	I3	I5
1482	7	I3
1482	8	I1	I5	I6
1482	9	I5
1482	10	I3
1482	11	I3	I5
1482	12	I3
1483	1	I1
1483	2	I3
1483	3	I1	I3
1483	4	I1
1483	6	I1
1483	7	I1
1483	8	I3
1483	9	I1	I3
1483	10	I1	I3
1484	1	I1	I5
1484	2	I3	I5	I8
1484	3	I1	I5
1484	4	I1	I6
1484	5	I3
1484	6	I3
1484	7	I3
1484	8	I1	I3
1484	9	I1	I4
1484	10	I1	I6
1484	13	I3
1484	14	I1	I9
1485	0	I1
1485	1	I1	I8
1485	2	I3	I5	I7
1485	3	I1	I3	I5	I6	I7
1485	4	I1	I3	I6
1485	5	I1
1485	6	I1	I5
1485	7	I1	I3	I5	I6
1485	8	I1	I3
1486	0	I3
1486	3	I3
1486	4	I1	I3
1486	5	I1	I3
1486	6	I5
1487	0	I3
1487	1	I1	I3
1487	2	I3
1487	3	I1	I2
1488	1	I3
1488	3	I1
1488	4	I3	I6
1488	5	I5	I7
1488	6	I1	I3	I5
1488	8	I4	I5
1488	9	I1	I3	I5
1488	10	I3
1488	12	I1
1488	13	I1	I7
1488	14	I1	I3
1488	15	I5
1489	0	I3
1489	1	I1	I3
1489	2	I1	I3	I9
1489	3	I1	I3	I5
1489	4	I1	I3
1489	5	I1
1489	6	I1	I10
1489	7	I3	I6
1489	8	I5	I6
1489	9	I3	I6
1490	0	I3
1490	1	I5
1490	3	I1
1490	4	I1	I3
1490	5	I1	I6
1490	6	I5	I6
1490	7	I1
1491	0	I3
1491	1	I3	I5
1492	1	I3
1492	2	I1	I3
1492	3	I1	I5	I7
1492	4	I1
1493	1	I3
1493	2	I1	I3
1493	3	I3	I5	I7
1493	4	I1	I5	I7	I8
1493	5	I1	I2
1493	6	I1	I2	I3
1493	7	I1	I2	I3	I4	I5
1493	8	I1
1493	9	I4
1493	10	I1	I6
1493	11	I1	I3
1493	12	I1	I3
1494	2	I3
1494	3	I3
1495	0	I3
1495	1	I3
1495	2	I1	I3	I6
1495	3	I1	I3	I6
1495	4	I1	I3	I6
1495	5	I1	I3
1495	6	I1
1495	7	I1	I3
1495	8	I1	I3	I6
1495	9	I1	I7
1495	10	I3	I7
1495	11	I1	I3	I7
1496	1	I3
1496	2	I3
1496	3	I3
1496	4	I1	I3	I5
1496	5	I3
1496	6	I1	I5
1496	7	I1	I3	I5
1496	10	I3
1496	11	I1	I3
1496	13	I1	I3
1496	14	I3	I5
1497	1	I1	I3
1497	2	I1	I3
1497	4	I3	I9
1497	5	I1	I3
1497	6	I1	I2	I3
1498	1	I3
1498	2	I3	I5
1498	3	I1
1498	4	I1	I3
1499	2	I1	I3
1499	3	I3
1499	4	I2	I3	I5
1499	6	I3
1500	1	I3
1500	2	I1	I3
1500	4	I8
1500	6	I1
1500	7	I1
1500	8	I3	I6
1500	9	I5
1500	10	I3	I5
1500	11	I3
1500	12	I1
1500	13	I3	I6
1500	14	I3	I7
1501	3	I3
1501	4	I3	I5	I7
1501	5	I1	I3	I5
1501	6	I1	I3	I5	I6
1501	8	I3
1501	9	I3	I5
1502	0	I5
1502	1	I5
1502	2	I3
1502	3	I1	I3
1502	5	I3	I5
1502	6	I2	I5
1502	7	I1	I7
1502	8	I5	I7
1502	9	I1
1502	11	I3
1502	12	I1	I3	I5
1503	0	I1
1504	0	I1
1504	1	I1
1504	3	I2	I5
1504	4	I1	I7
1504	5	I1	I3	I7
1504	6	I1
1504	7	I1
1504	8	I1
1504	9	I1	I3	I6
1505	0	I4
1505	1	I1
1505	2	I2	I3
1505	3	I2	I6
1505	4	I3
1505	5	I1	I2	I6
1505	6	I1	I3	I5
1505	7	I1	I10	I3
1505	8	I3
1506	1	I5
1506	2	I5	I9
1506	3	I1	I5	I9
1506	4	I1	I5
1506	6	I1	I9
1506	7	I3	I9
1506	9	I3
1506	10	I5
1506	12	I3	I5
1506	13	I3	I5
1506	14	I1
1507	0	I1
1507	1	I1	I3	I5
1507	2	I3	I8	I9
1507	3	I3	I5	I8
1507	6	I1	I4
1507	7	I1	I3	I5
1507	9	I1	I6
1508	0	I3
1508	1	I1
1508	3	I3
1508	6	I3
1508	10	I1
1508	11	I1	I3
1508	12	I1
1508	14	I1	I3
1509	0	I3
1509	1	I1	I3	I6
1509	2	I1	I2
1509	5	I1
1509	7	I3	I6
1509	8	I3	I6
1509	9	I3	I5	I6
1509	10	I1	I5
1509	11	I1
1510	0	I3
1510	1	I1	I7
1510	3	I1	I3
1510	4	I3	I4
1511	0	I3
1511	2	I1	I3
1511	3	I5
1511	4	I2	I3	I6
1511	5	I1	I2
1511	6	I1
1511	7	I1	I8
1511	8	I1	I5
1511	9	I1	I8
1511	10	I2	I5
1512	2	I3	I5
1512	3	I1	I3	I5	I8
1512	4	I3	I8
1513	0	I1
1513	1	I1	I3
1514	1	I1	I3
1514	2	I2	I5
1514	3	I1	I2	I3	I5
1514	5	I1
1514	7	I5
1514	8	I10	I3	I5
1514	9	I3	I5
1514	10	I1	I3
1514	11	I2	I3	I6
1514	12	I3
1515	1	I1	I3
1515	2	I1	I10	I3	I6	I7
1515	3	I1
1515	4	I1
1515	5	I7
1515	6	I3	I7
1515	8	I1	I3
1515	9	I1
1516	1	I3
1516	2	I3
1516	3	I1	I3
1516	4	I1	I3
1516	5	I3
1516	6	I1
1516	8	I1
1516	9	I1	I3	I5
1516	10	I1
1516	13	I1	I3
1517	0	I1
1517	1	I2	I3
1517	2	I2	I3
1518	0	I3
1518	1	I1	I3
1518	2	I1	I3	I6
1518	3	I1	I3	I6
1518	4	I5
1518	5	I3	I5
1518	6	I3	I7
1518	7	I1	I3	I7
1518	8	I1
1518	9	I1
1518	13	I5
1518	14	I1	I5
1519	0	I3
1519	1	I1	I5
1520	0	I1
1520	2	I6
1520	3	I1	I6
1520	4	I3
1520	5	I12	I3
1520	6	I12	I3
1520	7	I1	I12
1520	8	I1
1520	9	I1	I3
1520	10	I1	I8
1520	11	I6
1520	12	I3	I7
1520	13	I3	I5	I7
1520	14	I1	I5	I7
1521	0	I3
1521	1	I3	I6
1521	3	I10
1521	4	I10	I3	I7
1521	5	I3
1521	6	I3	I7
1521	7	I1	I7
1522	0	I1	I3
1523	0	I3
1523	1	I1
1523	2	I3	I4
1523	3	I1	I3
1523	4	I3	I4
1523	5	I10	I3	I4
1523	7	I1	I3
1523	8	I1	I2	I3
1523	9	I2
1523	10	I2	I3
1523	11	I2	I5	I7
1523	12	I3
1524	1	I1	I3
1524	2	I1	I3	I5	I6
1524	4	I3
1524	5	I5	I6
1524	7	I3	I5
1524	8	I1	I5
1525	1	I1	I3
1525	2	I3
1525	3	I1
1525	4	I1
1525	5	I1	I3
1525	6	I1	I7
1525	7	I1	I3	I4	I7
1525	8	I3	I7
1525	9	I3	I7
1525	10	I1
1526	1	I3
1526	3	I3	I5
1526	4	I1
1526	5	I1	I5
1526	6	I8
1526	7	I3	I8
1526	8	I3
1526	10	I3	I6
1526	11	I3	I5
1526	12	I1	I10	I2	I3
1526	13	I10	I3
1527	1	I1
1527	2	I1	I4
1527	3	I1	I3	I7
1527	4	I1	I3
1527	6	I3	I5
1527	7	I3
1527	8	I3	I7
1527	10	I1	I3
1527	11	I3
1528	0	I3
1528	1	I3	I6
1528	2	I3
1528	3	I3	I5
1528	4	I1	I5
1528	5	I3	I6
1528	6	I1
1528	7	I1	I3
1528	8	I1	I3	I4	I7
1528	9	I1	I5	I8
1528	10	I1
1528	11	I1	I3	I5
1528	12	I1	I3	I5
1528	13	I3
1529	0	I3
1529	1	I1	I3
1529	2	I1	I3
1529	3	I3	I6
1529	4	I3	I5
1529	5	I3	I5
1529	6	I10	I3	I5	I6
1529	7	I1	I5	I8
1529	8	I1	I5	I8
1529	9	I1	I5
1530	1	I3	I4
1530	4	I6
1530	5	I1
1530	6	I3
1531	0	I3
1531	1	I3	I5
1531	2	I5
1532	0	I5
1532	1	I5
1532	2	I5
1532	3	I1	I5
1532	4	I3	I5	I8
1532	5	I1	I10	I3	I5
1532	8	I1
1532	9	I1	I2	I3
1533	2	I1	I4
1533	3	I3
1533	4	I1
1533	5	I1	I11
1533	6	I1	I11	I3
1534	1	I1	I3
1534	2	I3	I7
1534	3	I1
1534	4	I1	I3
1534	5	I1	I2	I3
1534	6	I2	I6
1534	7	I1	I3	I6
1534	8	I1	I3	I6
1534	10	I3
1534	11	I3
1534	12	I3
1535	0	I1	I3
1535	1	I1
1535	2	I1	I5
1535	5	I3
1535	7	I3
1535	8	I1	I5	I7
1535	9	I3
1535	10	I3	I5
1535	12	I3
1535	13	I4
1536	0	I5
1536	1	I5
1536	2	I3	I4	I5
1536	4	I3
1536	5	I1	I3
1536	6	I1	I2	I3	I5
1536	7	I1	I3	I8
1536	8	I3	I4
1537	1	I1	I3
1537	2	I1	I5
1537	3	I3	I6
1537	4	I3
1537	5	I3
1538	0	I1	I2
1538	1	I3
1538	2	I1
1538	3	I3
1538	4	I1	I3
1538	5	I1	I2	I3	I5
1538	6	I2	I3
1538	8	I1	I5
1538	9	I1	I3
1539	0	I9
1539	1	I1
1539	2	I1	I5
1539	3	I3
1539	5	I3
1540	1	I1	I3
1540	2	I1	I3
1540	3	I1	I10	I3
1540	4	I1	I3	I5	I6
1540	6	I3
1540	8	I3
1540	9	I3
1540	10	I1	I3
1540	11	I3
1540	12	I1	I3
1540	13	I1	I3	I7
1541	0	I1	I6
1541	2	I1	I3
1541	3	I1	I3
1541	4	I1	I6
1541	5	I1	I6
1541	7	I3
1541	8	I1
1541	9	I1	I3	I5
1541	10	I1	I5
1541	11	I1
1541	12	I3
1541	13	I3	I5
1541	14	I1	I5	I8
1542	0	I1
1542	1	I1	I6	I9
1542	2	I1	I5
1542	3	I3	I5
1543	0	I1
1543	1	I1	I3
1543	2	I3	I5	I7
1544	0	I3
1545	0	I6
1545	2	I1
1545	3	I1	I5	I6
1545	4	I1	I3	I6
1545	5	I1	I3
1545	6	I1	I3
1545	7	I1	I5
1545	8	I1	I5	I8
1545	9	I5	I6	I8
1545	10	I3
1545	11	I3
1545	12	I1	I3
1545	13	I1
1546	0	I3
1546	2	I3	I4	I5
1546	3	I3
1546	4	I3
1547	1	I3
1547	2	I1	I5
1547	3	I3	I4	I5
1547	4	I5
1547	5	I2	I3	I5
1547	6	I2	I3	I7
1547	7	I1	I2
1547	9	I3
1547	10	I3
1547	11	I1	I3
1547	12	I1	I7
1547	13	I1	I3	I7
1548	0	I3
1548	1	I2	I3
1548	2	I1	I5	I6
1548	3	I2	I5	I6
1548	4	I5	I6
1548	5	I10	I3	I5	I6	I8
1548	6	I3	I6
1548	7	I3	I6
1549	2	I1	I3
1549	3	I1	I3
1549	4	I1	I3
1550	2	I1	I3
1550	3	I1	I3	I5
1550	4	I3
1550	5	I3
1550	6	I3
1550	7	I1
1550	8	I1	I3	I6
1550	10	I1	I3
1551	0	I3
1551	1	I5
1551	3	I1
1551	4	I1	I3
1551	6	I3	I5
1551	7	I3
1551	8	I1	I3
1551	9	I1	I3
1551	10	I1	I6
1551	11	I1
1551	13	I1	I3
1552	2	I1	I5
1552	3	I11	I8
1552	4	I11	I3
1552	5	I1
1552	6	I1	I3
1552	7	I1
1552	8	I3
1552	9	I3	I7
1552	10	I1	I3	I7
1552	11	I5
1553	3	I3
1553	4	I1
1553	5	I3
1553	6	I3	I5
1553	7	I1	I10	I6
1553	8	I3
1553	9	I3	I9
1553	10	I3
1553	11	I3
1553	12	I5
1553	13	I5
1553	14	I5
1553	15	I1
1554	1	I1	I12	I3
1554	2	I1	I12	I6
1554	3	I6
1554	4	I1	I6
1554	5	I1	I2	I3
1554	6	I1	I2	I3	I5
1554	8	I1	I3
1554	9	I1	I5
1554	10	I1	I5
1554	11	I3
1554	12	I1	I3
1554	13	I1
1554	14	I1	I3
1555	2	I1
1556	1	I3
1556	2	I1	I3	I6
1556	3	I1	I10	I3	I6	I7
1556	4	I1	I6
1556	5	I1	I6
1557	0	I3
1557	2	I1	I3
1557	3	I1	I7
1557	4	I7
1557	5	I5	I7
1557	6	I3	I7
1557	8	I1
1557	9	I1	I3
1557	10	I1	I3
1557	11	I1	I3	I5
1557	12	I5
1558	0	I5
1558	1	I3	I5
1558	2	I1	I5
1558	3	I1	I5
1559	0	I5
1559	1	I3	I5
1559	2	I3
1559	3	I4
1559	4	I1
1559	5	I1	I3	I5
1559	6	I1	I5	I8
1559	7	I3
1559	9	I1
1559	10	I1	I2
1559	11	I1	I3
1560	0	I3
1560	1	I1	I3	I6	I7
1560	2	I1
1560	4	I1
1560	5	I1	I5
1561	3	I1	I2	I3
1561	4	I1	I10	I2	I3
1561	6	I1
1561	7	I1	I5
1561	10	I3
1561	11	I3
1562	0	I3
1562	1	I3
1562	2	I1	I3
1562	3	I1	I3
1562	4	I1	I3
1562	5	I3
1562	6	I1
1562	7	I1	I5
1562	8	I1
1562	9	I1	I5
1562	11	I1	I3
1563	0	I3
1563	1	I3
1563	2	I1	I11	I3
1563	3	I1	I3
1563	4	I3	I6
1563	5	I3
1563	6	I3
1563	7	I1
1563	8	I1	I3
1563	9	I1	I3	I6
1564	0	I1
1564	1	I1	I3	I4
1564	2	I3
1564	3	I3	I6
1564	4	I1	I7
1564	5	I4
1564	6	I1	I3	I6
1565	0	I1
1565	2	I1	I3
1565	3	I3	I5
1565	4	I5
1565	5	I3	I5	I9
1565	6	I10	I3
1565	7	I1
1565	8	I1	I3
1565	10	I3	I5
1565	11	I3
1565	12	I3
1565	13	I3
1565	14	I1	I3
1565	15	I3
1566	0	I3
1566	1	I6	I7
1566	3	I3	I5
1566	5	I6
1566	6	I1
1566	8	I1	I5
1566	9	I5
1566	10	I3
1566	11	I3	I4	I7
1566	12	I2	I5
1567	0	I1
1567	1	I1
1568	0	I1
1568	1	I3
1568	2	I3	I5
1568	3	I1	I3	I5
1569	0	I7
1569	1	I7
1569	2	I1	I7
1569	3	I5	I7
1569	4	I3	I5	I7
1569	5	I7
1569	6	I1	I7
1569	7	I6	I7	I8
1569	8	I6
1569	9	I3	I6
1569	11	I3
1569	12	I3
1569	13	I1
1570	0	I3
1570	1	I3	I7
1570	2	I2	I3
1571	0	I1	I5
1571	1	I2	I3
1571	2	I1	I2	I5	I7
1571	3	I1	I3
1571	4	I1	I3
1571	5	I1	I3	I5
1571	6	I1	I3	I8
1572	0	I1	I3
1572	2	I1	I3
1572	3	I1
1572	4	I1
1573	0	I3
1573	1	I3
1573	2	I1	I3
1573	3	I3
1573	4	I3
1573	5	I1
1573	6	I5	I6
1573	7	I1	I7	I8
1573	8	I3	I7	I8
1574	1	I1	I5
1574	2	I5
1574	3	I10	I5
1574	4	I3
1574	5	I1	I10	I3
1574	6	I10	I3
1574	7	I10	I3
1574	8	I1
1574	9	I3
1574	10	I6
1575	0	I3
1575	1	I3	I5
1575	2	I1	I11
1575	3	I3
1575	6	I5
1575	7	I10	I5	I6
1575	8	I6
1576	0	I3
1576	1	I3	I5
1576	2	I1	I3
1576	3	I3	I6
1576	4	I1	I3
1577	0	I1	I4
1578	0	I1
1578	1	I1
1579	0	I3
1579	1	I1	I2	I3
1579	2	I3
1579	3	I3
1579	4	I3
1579	6	I3
1579	8	I10
1579	9	I11	I3
1579	10	I1
1579	11	I1	I3
1579	12	I5
1579	13	I1	I5
1580	1	I1
1580	2	I1
1581	1	I1	I3
1581	2	I1
1581	3	I1
1582	1	I1	I3	I7
1582	2	I1	I3	I7
1582	3	I10	I3	I7
1582	4	I3	I4	I7
1582	5	I7
1582	6	I7
1582	7	I7
1582	8	I7
1583	1	I1	I5
1583	2	I1	I2	I3	I5
1583	3	I3
1583	4	I1	I3
1583	5	I1	I3
1583	6	I5
1583	7	I5	I6
1583	8	I6
1583	9	I3	I6
1583	10	I1	I6
1583	11	I4
1583	13	I1
1584	0	I3
1584	1	I1	I3
1584	2	I1	I3
1584	4	I3
1584	5	I10	I8
1584	6	I8
1584	7	I1	I3	I8
1584	8	I1
1584	9	I1
1584	10	I1	I3
1584	11	I3
1585	1	I1	I2	I3
1585	5	I1	I3
1585	7	I3
1585	8	I1	I3	I5
1585	9	I1	I3	I5
1585	10	I1
1585	11	I1	I3
1585	12	I3
1585	13	I3
1585	14	I1
1586	0	I1
1586	1	I1	I2	I3
1586	2	I1	I3	I4	I5
1586	3	I1	I3	I5
1586	5	I1	I3
1586	6	I1
1587	0	I3
1587	1	I1	I5
1587	2	I1	I2	I3	I5
1587	3	I1	I3	I5
1588	0	I3	I5
1588	1	I1	I3
1588	2	I3
1588	3	I1	I2
1589	1	I1	I3
1589	2	I1	I3
1589	4	I3
1589	7	I1	I5
1589	8	I1
1589	9	I1	I3
1589	10	I1
1589	11	I3	I5
1589	12	I3
1589	13	I1	I3
1589	14	I1	I3
1590	0	I1
1591	1	I3
1591	2	I3
1591	3	I3
1591	4	I3
1591	5	I3	I5	I6
1591	7	I3
1591	8	I1	I4	I7
1591	9	I1	I3	I5
1592	0	I3
1592	1	I3
1592	3	I3	I5
1592	4	I1	I3	I5
1592	5	I10	I5
1592	6	I1	I3	I5
1592	7	I1	I11	I5
1592	8	I1	I2	I3	I5
1592	9	I1	I3	I5
1592	10	I1	I3	I5
1592	11	I3	I5
1593	0	I1
1593	1	I1	I11
1593	2	I1	I3
1593	3	I1	I6
1593	4	I1	I3
1593	5	I3	I4
1593	6	I3	I7
1593	7	I1	I7
1593	8	I1	I3	I7
1593	10	I1
1594	0	I3	I5
1594	1	I3	I6
1594	2	I1	I6
1594	3	I1	I3	I6
1594	4	I3
1594	5	I3
1594	6	I1
1595	0	I1	I2
1595	1	I1	I2
1595	3	I3
1595	4	I1	I3
1595	5	I1	I7
1595	6	I1	I3	I7
1596	0	I6
1596	2	I5
1596	3	I1	I5
1596	4	I3	I5
1596	6	I5
1596	7	I5	I8
1596	8	I1	I3	I5
1596	9	I1	I3	I5	I7
1596	10	I1
1596	11	I3	I6	I9
1596	12	I1	I6
1596	13	I1	I3
1597	0	I1
1597	1	I1
1597	2	I1	I3	I8
1597	3	I1	I3	I5
1597	4	I1
1598	0	I5
1598	1	I3
1598	2	I1	I3
1598	3	I1
1598	4	I1
1599	0	I3
1599	2	I1
1599	3	I1
1599	4	I1	I3	I6
1599	6	I2
1599	7	I5
1599	8	I5
1599	9	I10	I3	I5
1599	10	I1	I2
1599	11	I2	I3	I7
1599	13	I3
1600	1	I3
1600	3	I3
1600	4	I1
1600	5	I1
1600	6	I1	I3
1600	7	I3	I6
1600	8	I5
1600	9	I1	I7	I9
1600	10	I1	I6	I7	I9
1600	11	I1
1600	12	I1
1600	13	I1
1600	14	I2
1600	15	I1
1601	0	I1	I3
1601	2	I6
1601	3	I3	I6	I8
1601	4	I6
1601	5	I3	I5	I6
1602	0	I5
1602	1	I1	I10	I3
1602	2	I1	I3
1603	0	I3
1603	1	I2	I3
1603	3	I7
1603	5	I3
1603	6	I3	I6
1604	0	I1
1604	1	I1	I4
1604	2	I1	I9
1604	5	I3
1604	6	I2	I5
1604	7	I1	I2
1604	8	I2	I3	I6
1604	9	I5
1604	10	I1	I4	I5	I8
1604	11	I1	I4	I5	I8
1604	12	I1	I5	I8
1604	13	I1	I3
1604	14	I3
1604	15	I3	I4	I5	I6
1605	0	I1
1605	1	I1
1605	3	I1
1605	4	I1
1605	5	I1	I3
1605	6	I3
1605	7	I1	I7
1605	8	I2
1605	9	I3
1605	10	I1	I3
1606	0	I6
1606	1	I5	I6
1606	2	I1	I3	I5	I6
1606	3	I3	I6
1606	4	I1	I5	I7
1607	1	I3
1607	2	I1	I3	I5
1608	0	I3
1608	1	I1	I7
1608	2	I3	I7
1608	3	I1	I3
1608	4	I3
1608	5	I3
1608	6	I1	I3
1608	7	I3
1609	1	I3
1609	4	I1
1610	0	I3
1610	1	I3
1610	2	I1	I3	I6
1610	3	I1	I3
1610	4	I1	I3
1610	6	I1
1610	7	I7
1611	0	I3
1612	0	I1
1612	1	I1	I3
1612	3	I3	I7
1612	4	I2	I3	I5	I6
1612	5	I3
1613	1	I1	I5
1613	3	I1
1613	4	I1	I3
1613	6	I1	I3
1613	7	I1	I3	I5
1613	8	I1
1613	9	I1	I2
1613	10	I1	I2	I3
1613	11	I3	I6
1613	12	I3	I5	I6
1614	0	I3
1614	1	I7
1614	2	I1
1614	3	I1	I5
1614	4	I1	I3	I5	I8
1614	5	I1
1614	8	I1	I3
1614	9	I5
1614	10	I3	I5
1614	11	I1	I5
1614	12	I4
1615	0	I4	I5
1615	1	I2	I5
1615	2	I5	I8
1615	3	I3	I5
1615	4	I1
1615	5	I2	I3
1615	6	I2	I6
1615	7	I12	I2	I6
1615	8	I1	I12	I2
1616	0	I1
1616	1	I1	I3
1616	3	I1
1617	0	I1
1617	1	I1
1617	3	I1
1617	4	I1	I3
1617	5	I1	I3	I4	I7
1617	6	I1
1617	7	I1	I3
1617	8	I1	I2	I3
1617	9	I1	I5
1617	10	I5
1618	2	I3
1618	3	I5
1618	4	I1	I3	I5
1618	6	I1
1618	7	I3	I7
1618	8	I7
1618	9	I7
1618	10	I5
1618	11	I1	I5
1619	0	I3
1619	1	I1	I3	I6
1619	2	I3
1619	3	I3
1620	1	I3	I8
1621	1	I3	I5
1621	5	I1	I3
1621	6	I1	I3	I5
1621	7	I3
1622	0	I3
1623	2	I3	I6
1624	1	I3	I5
1624	3	I3
1624	4	I1	I3
1624	5	I1	I3	I6
1625	0	I1	I2
1625	1	I2
1625	3	I3
1625	4	I3
1625	5	I1
1625	6	I1	I5
1625	7	I3
1625	8	I5	I6
1626	0	I1
1626	1	I3
1626	2	I3
1626	3	I3	I5
1626	5	I3
1626	6	I3	I5
1626	7	I1	I5	I9
1626	8	I3
1626	9	I1	I3	I5
1626	10	I12	I3	I5
1626	11	I3	I5
1626	12	I1
1626	13	I1
1626	14	I3
1627	0	I3
1627	1	I1	I3
1627	2	I1	I3	I6
1627	3	I3	I6
1627	4	I3
1627	5	I1	I3	I5
1627	6	I10	I5
1627	7	I3
1627	8	I3
1627	9	I1	I3
1627	10	I3
1627	11	I1	I5
1627	12	I1	I3	I5	I7
1628	0	I4
1628	1	I2	I3	I6
1628	2	I3
1628	4	I1
1628	5	I1
1628	6	I1	I3	I5
1628	7	I3
1628	9	I3
1628	10	I3
1628	11	I1	I3
1628	12	I5
1628	13	I12
1628	14	I1	I12	I5
1629	0	I6
1629	1	I1	I5
1629	2	I1	I3
1629	3	I6
1629	4	I3	I6
1629	5	I1	I5	I6	I8
1629	6	I1	I6	I8
1629	7	I3	I5	I8	I9
1629	8	I1	I3	I8
1629	9	I3	I6
1630	0	I5
1630	1	I1	I5
1630	2	I1	I3	I5
1630	3	I3	I5
1630	4	I1	I3	I6
1630	5	I3
1630	6	I1
1630	8	I3
1630	9	I3
1630	13	I3
1631	0	I3
1631	1	I1	I2	I3	I5
1631	2	I3	I5	I6	I7
1631	3	I1	I5
1631	4	I1	I3	I5	I8
1631	5	I1	I3	I5
1631	7	I3	I5
1632	0	I3
1632	2	I3
1632	3	I1	I3	I5
1632	4	I1
1632	5	I1
1632	7	I3
1632	8	I1	I3
1632	9	I1	I6	I7
1632	10	I3	I7
1632	11	I3
1633	0	I3
1633	1	I3	I7
1633	2	I7
1633	3	I1	I7
1633	5	I1	I3
1633	6	I3
1634	2	I1	I3
1635	0	I3
1635	2	I1
1635	3	I1
1636	1	I5
1636	2	I5
1636	3	I10	I5
1636	5	I1	I3
1636	6	I1
1636	7	I5
1636	8	I1	I5
1636	9	I1	I5	I6
1636	10	I1	I5	I6
1637	0	I2
1637	1	I2	I8
1637	2	I1	I2	I3
1637	3	I1	I3	I5
1637	4	I3
1637	5	I3
1637	6	I5
1637	8	I1	I5
1637	9	I3	I5
1637	10	I1	I3
1637	11	I1
1637	12	I1	I6
1638	2	I1
1638	3	I3
1638	4	I3
1638	5	I3
1638	6	I3	I6
1638	7	I3	I5	I6
1638	9	I3
1638	10	I1	I3
1638	11	I1	I3	I5
1638	12	I1
1638	13	I1	I3
1639	1	I3
1639	2	I3
1639	3	I1
1639	4	I1	I10
1639	5	I1	I3
1639	6	I1	I3
1639	7	I1	I10	I3
1639	8	I3
1639	9	I3	I5
1639	10	I1
1639	11	I3	I6
1639	12	I3
1639	13	I5
1641	0	I9
1641	1	I1	I3
1641	3	I3
1641	4	I1
1641	5	I1
1641	6	I1
1641	7	I1	I3	I5
1641	8	I1	I3
1641	9	I1	I3
1641	10	I1
1641	11	I1	I2	I5
1641	12	I1	I2
1642	0	I3
1642	1	I1	I3	I9
1642	2	I7
1642	3	I1
1642	4	I1	I3
1642	5	I3	I5
1643	0	I1
1643	3	I5
1643	4	I5	I7	I8
1643	6	I3
1643	7	I3	I5
1643	8	I3	I5
1643	9	I3
1643	10	I1	I7
1643	12	I1	I3
1644	1	I6	I7
1644	2	I1
1644	3	I1	I3	I6
1644	4	I1	I3
1644	5	I1	I3	I6
1644	6	I5
1644	7	I3	I5
1644	8	I1	I3
1644	9	I3	I7
1644	10	I7
1645	0	I1	I5
1645	1	I1	I3	I5	I8
1645	2	I3	I8
1645	3	I3	I8
1645	4	I1	I2	I7
1645	5	I1	I3
1645	6	I3	I6
1645	7	I3	I6
1645	8	I1	I6	I8
1645	9	I3
1645	10	I1	I3
1645	11	I9
1645	13	I3	I5
1646	1	I3
1646	2	I8
1646	3	I1	I6
1646	4	I1	I4
1646	5	I1	I3
1646	6	I1	I3
1646	7	I3
1646	8	I3	I6
1647	0	I3
1647	1	I1	I3
1647	2	I1	I3
1647	3	I1	I3
1647	4	I3	I6
1647	5	I3	I6
1648	0	I1
1648	1	I1	I3	I5	I7
1648	2	I3
1648	3	I1	I3
1648	4	I3
1648	5	I1	I7
1648	6	I7
1648	7	I7
1648	8	I1	I3	I7
1648	9	I3	I5
1648	10	I10	I5
1649	0	I1
1649	1	I1	I3
1649	2	I1	I3	I4
1650	0	I1
1650	1	I1	I3	I6
1650	2	I10
1651	0	I3
1651	1	I3
1651	2	I1	I3	I5
1651	3	I1	I9
1651	4	I1	I3
1651	5	I1	I3	I5	I6
1652	0	I5
1652	1	I1	I5
1652	2	I1
1652	3	I1
1652	4	I3
1652	5	I3
1652	6	I1	I6
1652	8	I3
1652	9	I1	I5
1652	10	I1
1654	0	I1
1654	1	I10	I6
1654	2	I10	I3	I6
1654	3	I1
1654	4	I1	I2
1655	0	I3
1655	1	I1	I3
1655	2	I1
1655	3	I3	I8
1655	4	I1	I3	I8
1655	5	I1	I3
1655	8	I3	I5
1655	9	I1	I12	I5
1655	11	I3
1655	13	I1
1656	1	I3
1656	2	I1	I10
1656	3	I1	I3
1656	4	I1	I3
1657	1	I3
1657	2	I3	I6
1657	3	I3
1657	4	I1	I3	I5
1657	5	I3
1657	6	I1	I3	I5	I6
1658	0	I1
1658	1	I1	I3
1658	4	I3	I5
1658	5	I1
1658	6	I1	I3
1658	7	I3
1658	8	I3	I6
1658	10	I5
1658	11	I1	I8
1659	0	I1	I6
1659	1	I3	I6
1659	4	I1	I3
1659	5	I1	I5
1659	6	I1
1659	7	I3
1659	8	I5	I6	I7
1659	9	I5	I6	I7
1659	10	I1
1659	11	I3
1659	12	I1	I7
1659	13	I3	I5
1659	14	I1	I3	I5	I6
1660	1	I3	I5
1660	2	I3
1660	4	I1	I3
1660	5	I1	I3	I6
1660	6	I6
1660	7	I3
1660	8	I1	I3	I5
1660	10	I1	I3	I5
1661	0	I3
1661	1	I1	I3
1661	2	I1	I6
1661	3	I1
1661	4	I1
1661	5	I1	I3
1661	6	I1	I3	I7
1661	7	I7
1661	9	I1
1661	10	I3
1661	11	I1	I3
1661	12	I3	I5
1661	14	I3
1661	15	I10	I3
1662	1	I3
1662	2	I1	I3
1662	4	I1	I3	I5
1662	5	I1	I3	I5
1662	8	I3
1662	9	I2	I4	I5
1662	10	I5
1662	11	I1	I3	I5
1662	13	I1
1663	1	I1	I3
1663	2	I3
1663	4	I1
1663	5	I3
1664	0	I1	I5
1664	1	I9
1664	2	I1
1664	3	I1
1664	4	I3	I5
1665	0	I1
1665	1	I1
1666	1	I1	I4
1666	2	I1	I5
1666	3	I3
1666	4	I3	I5
1666	5	I1	I3	I5
1666	6	I11	I8
1666	7	I6	I8
1667	1	I1	I3
1667	2	I1	I3	I5
1667	3	I3
1667	4	I1	I7
1668	0	I1
1668	2	I3	I5
1668	4	I1	I3
1668	5	I1	I3
1668	6	I1
1668	7	I1	I3	I6
1668	8	I6
1668	9	I1	I5	I6
1669	0	I3
1670	0	I3
1670	1	I1	I3	I4
1670	2	I1	I2	I3	I7
1670	3	I1	I10	I3	I7
1670	4	I10	I3
1671	0	I1
1671	1	I1	I3
1671	2	I1
1671	3	I3
1671	4	I1	I5
1671	5	I5
1671	6	I11	I3	I5
1672	0	I3
1672	1	I1
1672	2	I6
1672	3	I1	I6
1672	4	I1	I2
1672	6	I3
1672	7	I1	I3	I5
1672	8	I4	I6	I8
1672	9	I3
1672	10	I3	I5	I6
1672	11	I3	I6
1672	12	I3
1672	13	I1	I7
1672	14	I1	I7
1674	1	I1	I3
1674	2	I3
1674	3	I1
1674	4	I1	I5	I6
1674	5	I1	I3
1674	6	I1	I3
1674	7	I1
1674	8	I3	I5
1675	1	I3
1675	2	I11	I6
1675	3	I11	I5
1675	4	I1	I11	I3	I7
1675	5	I3
1675	6	I1	I5
1675	7	I5
1675	8	I3
1675	9	I1	I5
1676	1	I1	I3
1676	2	I1	I3
1676	3	I1	I7
1676	5	I1
1676	6	I1	I3	I6
1676	7	I3	I6
1676	8	I3
1676	9	I3
1676	10	I3
1676	11	I3
1676	12	I1	I5
1676	13	I3
1677	0	I3
1677	1	I1	I3
1677	2	I1	I2	I3	I6
1677	3	I1
1677	4	I2	I3
1677	5	I1	I3	I7
1677	6	I3	I7
1677	7	I3	I7
1677	8	I3
1677	9	I3	I5
1677	10	I5
1678	0	I3
1678	1	I1	I3
1678	3	I1	I3
1678	4	I5	I6
1678	5	I1	I5
1678	6	I1	I3
1679	1	I3
1679	2	I1	I3
1679	3	I1	I10
1679	4	I1
1679	5	I3
1680	1	I3
1680	2	I3	I5
1680	4	I2	I3
1680	5	I1
1680	6	I1	I2	I5
1680	7	I1	I3
1680	8	I1	I3	I6
1680	9	I3
1680	10	I1	I3
1680	11	I1	I3
1680	12	I1	I5
1680	13	I1	I5	I7
1680	14	I3
1681	1	I1
1681	2	I3
1681	3	I1	I5
1681	4	I3
1681	5	I3
1681	6	I3
1682	1	I3	I5
1682	2	I1	I7
1682	3	I5
1682	4	I1	I10
1682	5	I1	I3
1682	6	I1	I3
1682	7	I1	I3
1682	8	I1	I3	I8
1682	9	I1
1682	10	I1	I11
1682	11	I1	I3
1683	0	I1
1683	1	I1	I3
1684	0	I2	I7
1684	1	I6	I7
1684	2	I1	I3	I6	I7
1684	3	I1	I3
1684	4	I1	I3	I7
1684	5	I1
1685	0	I1
1685	1	I1	I3
1685	2	I1
1685	3	I3
1685	4	I3	I5
1685	5	I3	I5
1685	6	I1	I3	I5
1685	7	I1	I3
1685	8	I1
1685	11	I3	I6
1685	12	I6
1685	14	I1	I3
1686	0	I5
1686	2	I1
1686	3	I3
1686	4	I3	I7
1686	5	I3
1687	1	I3
1687	2	I3	I5
1687	3	I4	I9
1687	4	I3	I5	I9
1687	5	I2	I5
1687	6	I4	I5
1687	7	I5
1687	8	I3	I5
1687	9	I1	I5	I7
1687	10	I2
1688	0	I5
1688	1	I5
1688	2	I1	I3
1688	3	I1	I3
1688	4	I2	I3	I6
1688	5	I2	I5	I6
1688	6	I1	I2	I3	I6
1688	7	I1
1688	8	I3
1688	9	I1	I3
1689	0	I1
1689	1	I1	I3
1689	2	I3
1689	3	I5	I6
1689	4	I3	I5	I6
1689	5	I3
1689	6	I1	I6
1689	7	I1
1689	8	I1
1689	9	I1	I2	I3
1689	10	I1	I3
1689	12	I1	I3	I5
1689	13	I5
1690	0	I3
1690	1	I3	I5
1690	2	I3
1690	3	I3
1690	6	I3	I5
1690	7	I10	I9
1690	8	I1	I10	I6
1690	9	I6
1691	1	I5
1691	2	I5
1691	4	I1	I3
1691	5	I1	I3	I6
1692	0	I1
1692	1	I1
1692	2	I6
1692	4	I1	I3
1692	5	I1	I3
1692	6	I1	I3	I7
1692	7	I7
1692	9	I1
1692	10	I1	I3
1692	12	I5
1692	13	I3	I5
1692	14	I1	I5
1692	15	I3
1693	1	I3	I5
1693	2	I5	I6
1693	3	I3
1693	4	I1
1693	6	I1
1694	0	I1
1694	1	I1	I3
1694	2	I1	I5	I7
1694	3	I3
1694	4	I3
1694	5	I1	I3	I5
1694	6	I1	I3	I5	I8
1694	7	I5
1694	8	I1	I3	I5
1694	9	I1	I3
1694	10	I1	I3
1694	11	I3
1694	12	I1	I5
1694	13	I1
1694	14	I1	I3
1694	15	I3
1695	0	I5
1695	1	I1	I3
1695	2	I1	I3	I5
1695	3	I1	I2	I3
1695	4	I3
1695	5	I6
1696	0	I3	I5
1696	1	I1	I3
1696	2	I1	I3
1696	3	I1	I3
1696	4	I1	I3
1696	5	I1	I3	I6
1696	6	I1	I3
1696	7	I1	I3
1697	1	I3
1697	2	I1	I3
1697	3	I3
1697	4	I3	I5
1698	0	I3
1698	1	I1
1698	2	I3	I7
1698	3	I3	I6	I7
1698	4	I3	I6
1698	5	I1	I3
1698	6	I1
1699	1	I3
1699	2	I1	I3
1699	4	I3
1699	5	I3
1700	0	I1
1700	1	I3	I5
1700	2	I1
1700	3	I1	I3
1700	4	I3	I6
1700	5	I3	I5	I6
1700	7	I2
1701	0	I1
1701	2	I3
1701	3	I3
1701	5	I3
1701	6	I1	I3
1701	7	I1	I3
1701	8	I1
1701	9	I1	I3
1701	10	I3	I5
1702	0	I5
1702	1	I5
1702	2	I3
1702	3	I1	I3
1702	4	I3
1702	5	I1
1702	6	I5
1702	7	I2	I5
1703	1	I1	I5
1703	2	I1	I2	I3	I5
1703	3	I1	I3
1703	4	I1	I3
1704	0	I1
1704	1	I1	I5	I6
1704	2	I1	I3	I5	I8
1704	3	I3	I6	I8
1704	4	I3
1704	5	I5
1705	0	I3
1705	1	I3
1705	2	I3
1705	3	I1	I6
1705	4	I1	I5	I6
1705	5	I1	I3
1705	6	I3
1705	8	I1
1705	10	I1
1705	11	I1	I3
1705	12	I2	I3
1705	13	I5
1705	14	I5	I9
1706	0	I1
1706	1	I3
1706	2	I3	I8
1706	3	I1	I4
1706	4	I1	I5
1706	5	I1	I3
1706	8	I3
1706	9	I1	I3	I5
1706	10	I3
1706	11	I1	I3
1707	0	I5
1707	1	I1
1707	2	I1	I3
1707	3	I1	I3	I5
1707	4	I1	I3	I5
1707	5	I3
1708	0	I3
1708	1	I3	I7
1708	3	I3
1708	4	I1	I7
1708	5	I7
1708	6	I3
1708	7	I3
1708	9	I3
1708	11	I3	I7
1709	0	I1
1709	1	I1	I3	I7
1709	3	I3
1710	1	I3
1710	2	I1	I7
1710	3	I3	I7
1710	5	I3
1710	6	I1
1710	7	I1	I5	I6
1711	2	I1
1711	3	I1	I3
1711	4	I1
1711	5	I1	I3	I6
1711	6	I1	I3
1711	7	I3
1711	8	I3
1711	10	I1
1711	11	I3
1712	0	I1
1712	2	I1
1712	3	I1
1712	4	I3
1712	5	I3
1712	6	I5	I7
1712	7	I1	I3	I7
1712	8	I1
1712	9	I1	I3
1713	2	I3
1713	3	I1	I3
1713	4	I1	I3
1713	5	I6	I8
1714	0	I1	I3
1714	1	I1	I2	I3
1714	2	I3	I6
1714	4	I1	I3
1714	5	I1
1714	6	I1	I2
1714	7	I3	I6
1714	8	I3	I6
1714	9	I1
1714	10	I1	I3	I5
1715	0	I3
1715	1	I1
1715	2	I1
1716	0	I1
1717	1	I5
1717	2	I1
1717	3	I3
1717	4	I1	I3
1717	6	I1	I3
1717	7	I1
1717	8	I1	I3
1717	9	I1	I3
1717	11	I1	I3
1717	12	I1	I3
1717	13	I1
1718	0	I3
1718	1	I3	I5	I7
1718	2	I1	I3	I5
1718	4	I3
1718	5	I1
1718	6	I1	I7
1718	7	I1	I3	I6
1718	8	I1	I3	I6
1718	9	I1	I6
1719	1	I1	I5
1719	2	I5
1719	3	I1	I12	I8
1719	4	I1
1719	5	I6
1719	6	I1
1720	0	I3
1720	2	I7
1720	3	I7
1720	5	I1	I5
1721	0	I3
1721	2	I1	I5
1721	3	I3
1721	4	I3
1721	5	I3	I5	I6
1721	6	I1	I11	I3	I5
1721	7	I11	I6
1721	8	I1	I11	I3	I6
1721	9	I3
1721	10	I3
1721	11	I3	I5
1721	12	I3
1722	2	I1	I10	I3
1722	6	I3
1722	7	I3	I5
1722	8	I1	I3	I7
1722	9	I1	I3
1722	10	I1
1722	11	I5
1722	12	I1	I5
1723	0	I3
1723	1	I1	I3	I7
1723	2	I7	I8
1723	3	I3	I6	I8
1723	4	I1	I3	I5	I8
1723	6	I1
1723	7	I1	I3
1723	8	I1	I6
1723	9	I3	I6
1723	10	I3
1723	11	I1	I3
1723	12	I1
1724	0	I6
1724	1	I3	I6
1725	0	I3
1725	1	I1	I3
1725	3	I3
1725	5	I3
1725	6	I1	I6
1725	8	I1
1725	9	I3
1726	0	I3
1726	1	I1	I3	I5
1726	2	I5
1726	3	I1	I5	I8
1726	4	I3
1726	5	I1	I3
1726	6	I1	I3
1726	7	I3
1726	9	I1	I3
1726	10	I1	I6
1726	11	I1	I3
1728	0	I1	I3
1728	1	I5
1729	0	I1
1729	1	I2	I3
1729	3	I3	I6
1729	4	I1
1729	5	I1	I3
1730	0	I3
1730	1	I3	I5
1730	2	I1	I3
1730	3	I1	I3
1730	4	I1	I3
1730	5	I1	I3
1730	6	I1	I7
1730	10	I1
1731	1	I3
1731	2	I1	I3
1731	3	I1	I3
1731	4	I1
1731	6	I1
1731	7	I3	I4
1731	8	I3	I7
1731	9	I7
1731	10	I5	I7
1732	0	I1
1732	1	I1	I3
1732	2	I3
1732	3	I1	I3	I5
1732	4	I1	I5
1732	5	I1	I5
1732	6	I1	I3	I5
1732	7	I3	I6	I8
1732	8	I1	I2
1732	9	I3
1732	10	I3	I4
1732	11	I1	I5	I7
1732	12	I1	I3
1732	13	I5
1732	14	I10	I3	I5
1733	1	I1
1733	2	I2	I3	I6
1733	4	I3
1734	0	I3
1734	1	I3	I6
1734	2	I4	I5	I6
1734	3	I5
1734	4	I1	I5
1734	7	I1	I3	I5
1734	8	I1	I6
1734	9	I3
1734	10	I1	I12	I3
1734	11	I12	I3
1734	12	I3
1734	13	I1	I3
1735	2	I5
1735	3	I1
1735	4	I1	I3
1735	5	I3	I9
1735	6	I1	I3	I8
1735	7	I2	I8
1735	8	I1	I2	I8	I9
1735	9	I1
1736	0	I7
1736	1	I7
1736	3	I1
1736	4	I3	I5
1736	5	I1	I11
1736	6	I11	I5
1736	7	I3
1736	8	I1
1736	9	I6
1736	10	I6
1736	11	I3
1736	12	I1	I3	I5
1737	2	I3
1738	0	I3
1739	2	I1
1739	3	I1	I3
1739	4	I1	I3
1739	6	I1
1739	7	I6
1739	8	I6
1740	0	I3
1740	1	I1	I6
1740	2	I3
1740	3	I3
1740	4	I3
1740	5	I1
1740	6	I1
1740	7	I1	I3
1740	8	I10	I7
1740	9	I1
1740	10	I1	I2
1740	11	I3
1740	12	I1	I3
1740	13	I3	I6
1741	2	I3	I5
1741	3	I1	I3	I9
1741	4	I1	I3
1741	5	I3
1741	6	I1	I7
1741	7	I1	I3
1741	8	I1	I3
1741	9	I1	I3	I8
1742	1	I5
1742	2	I3
1742	3	I1	I3
1742	4	I3	I5
1742	5	I3
1742	7	I1	I3
1742	10	I3
1743	0	I3
1743	1	I1	I3
1743	2	I1	I3	I6
1743	3	I1
1743	5	I9
1743	6	I1
1743	9	I1	I3	I5
1743	11	I3
1743	12	I1	I4	I5	I7
1743	13	I10	I3	I5
1744	0	I1	I7
1745	0	I3
1745	2	I1
1745	3	I1	I3
1745	6	I1
1745	7	I3
1745	8	I1	I3	I6
1745	9	I1
1745	10	I3
1745	11	I1	I3
1745	12	I1	I3	I6
1745	13	I3
1745	14	I3
1746	0	I1
1746	1	I1
1746	2	I1	I5	I6
1746	3	I1	I3	I5	I6	I7
1746	4	I1	I5
1746	5	I3
1746	6	I1	I3
1747	1	I3
1747	2	I5
1747	3	I2	I5
1747	4	I3
1747	5	I5
1747	6	I3	I5
1747	8	I3
1747	9	I1	I3
1747	10	I5
1747	11	I1
1747	13	I3	I5
1747	14	I2	I3
1748	1	I3
1748	2	I1
1748	4	I3	I5
1748	5	I1	I3	I4
1748	6	I3
1748	7	I3	I6
1748	8	I3	I6
1749	0	I3
1749	1	I3
1749	2	I2	I3
1749	3	I2	I3	I5	I7
1749	4	I3	I5	I6	I7
1749	5	I3	I6
1749	6	I6
1749	7	I3
1749	8	I3	I5
1749	9	I5	I8
1749	10	I1	I5	I6
1749	11	I1	I10	I3	I5
1749	12	I1	I10	I3	I5
1750	0	I1
1751	0	I3
1751	2	I1	I3
1751	3	I1	I5
1751	4	I1	I3	I5
1751	5	I1	I5
1751	6	I1	I11	I3	I9
1751	7	I1	I3
1751	8	I3
1751	9	I3	I4
1752	0	I1	I3
1752	1	I1	I3
1753	0	I3
1753	1	I3	I4	I9
1753	3	I1	I3
1753	4	I3	I4
1754	0	I3
1754	2	I3
1754	4	I1
1755	0	I3	I5
1755	1	I10	I3	I6
1755	4	I3	I5
1755	5	I3
1755	6	I1	I3
1755	7	I1	I3	I7
1755	9	I3
1755	10	I1
1755	11	I1	I10	I5
1755	12	I3	I5	I8
1755	13	I11	I3	I5	I6
1755	14	I1	I3	I5	I6
1756	1	I1
1756	5	I1	I3	I5
1756	6	I1	I3	I5
1756	7	I1
1756	8	I3
1756	9	I1	I3
1756	10	I3	I6
1756	11	I1	I3	I6
1756	12	I1	I3	I6
1756	13	I3
1757	0	I3	I4
1757	1	I3	I5
1757	2	I3
1757	3	I1	I3
1758	0	I3	I9
1758	2	I3
1758	4	I1	I3
1758	5	I1	I3
1758	7	I1	I3	I5
1758	9	I3	I5
1758	10	I1	I3	I4	I5
1758	11	I1
1758	12	I1	I5
1759	0	I1	I3
1759	1	I3
1759	2	I3	I7
1759	3	I1	I3
1759	4	I1	I3	I5	I7
1759	5	I5
1759	6	I5
1759	7	I1
1759	8	I3
1759	9	I1	I3
1759	10	I1	I3	I5
1759	11	I5
1759	13	I1
1760	0	I1
1760	2	I1	I3
1760	5	I3
1760	6	I3
1760	7	I1	I3	I5
1760	8	I2
1760	9	I2
1760	11	I3
1760	12	I1
1760	13	I3
1760	14	I1	I3
1760	15	I1	I5
1761	3	I1	I3	I5
1761	4	I3
1761	5	I1	I5
1762	0	I3
1762	1	I6
1762	2	I6	I7
1762	3	I6	I7
1762	4	I3
1762	5	I1
1762	6	I1	I6
1762	7	I3
1762	9	I2
1762	10	I1	I7
1762	11	I3
1762	12	I1	I3	I5	I7
1762	13	I2	I3
1763	1	I3
1764	2	I3
1764	3	I3	I5
1764	4	I3
1764	5	I1	I3	I5
1764	6	I1	I3
1764	7	I1
1764	8	I2	I3
1764	9	I1	I2	I6
1764	10	I1	I7
1764	11	I3
1765	1	I5
1765	2	I1	I5
1765	4	I1
1765	5	I1
1765	6	I3
1765	7	I1	I7
1765	8	I1	I7
1766	0	I2
1766	1	I1	I4	I7
1767	0	I1
1767	1	I3
1767	2	I7
1767	3	I7
1767	4	I3	I7
1767	5	I1	I7
1768	0	I3	I7
1768	1	I1	I5	I7
1768	2	I1	I3	I7
1768	3	I1
1768	4	I1	I3	I5
1769	0	I3
1769	1	I3	I4	I5
1769	2	I3	I8	I9
1769	4	I10	I3
1769	5	I1	I10	I3
1769	6	I3
1769	7	I5	I6
1770	1	I3
1771	0	I1
1771	1	I1	I3
1771	3	I1
1771	5	I1
1771	6	I1	I5
1771	7	I11	I5
1771	8	I1	I11	I5
1772	0	I3
1772	1	I3
1772	2	I1	I3
1772	3	I1	I5
1772	4	I5
1772	5	I1	I5	I7
1772	6	I1	I5	I7
1772	7	I1
1772	8	I5
1772	9	I6
1772	11	I1	I3
1772	12	I1	I3	I5
1772	13	I1	I3
1774	0	I1
1774	1	I3	I5
1774	2	I1	I5	I8
1774	3	I5
1774	4	I11	I3	I5	I7
1774	5	I1
1774	6	I1
1774	7	I1	I3	I6
1774	9	I1	I3
1774	10	I1	I3	I5
1774	11	I3
1774	12	I12	I3
1774	14	I4
1775	1	I1	I3
1775	2	I1	I10	I8
1775	3	I10
1775	4	I1	I2
1775	5	I2	I3	I7
1775	6	I1	I3
1775	7	I1
1775	8	I1
1775	9	I1	I2	I6
1775	10	I7
1775	11	I7
1775	12	I3	I7
1775	14	I1	I3
1775	15	I1	I3
1777	0	I1
1777	1	I6
1777	2	I1	I6
1777	5	I3	I5
1777	6	I3
1777	7	I3	I7
1777	8	I1	I3
1777	9	I1	I3
1777	10	I1	I3	I6
1778	0	I5
1778	1	I11	I3	I5
1778	2	I11	I3	I5
1778	3	I5	I7
1778	4	I1	I3	I5	I7
1778	5	I3	I7
1779	0	I5
1779	1	I3	I6
1779	2	I6
1779	3	I3	I6
1779	4	I5	I6
1780	0	I6
1780	1	I1	I6
1780	2	I1	I6
1780	3	I3	I5	I6
1780	4	I1	I11	I3	I4	I5	I7
1780	5	I11	I7
1780	6	I7
1780	7	I7
1780	8	I7
1781	1	I1
1781	2	I3
1781	3	I1	I3	I5
1781	7	I3
1781	8	I3
1781	9	I1
1781	10	I1	I5
1782	0	I1
1782	1	I1	I5
1782	3	I3
1782	4	I1
1783	0	I3
1783	1	I3
1783	2	I1	I3
1783	3	I1
1783	4	I1	I8
1783	5	I1	I3
1783	6	I3
1783	7	I1	I3	I6
1783	8	I6
1783	9	I1	I3	I5
1784	0	I3
1784	1	I1
1784	2	I3
1784	3	I1	I3
1784	5	I3
1784	6	I1	I5
1784	7	I1	I3	I5
1784	9	I1	I3
1784	10	I1	I6	I7
1785	1	I10	I3
1785	2	I3	I7
1785	3	I3	I7
1785	4	I1	I6	I7
1785	5	I3	I7
1785	6	I1	I3	I6
1785	7	I1	I3	I7
1785	9	I1	I5
1786	0	I3
1786	1	I3
1786	2	I5	I6	I8
1786	3	I3	I8
1786	4	I1	I8
1786	5	I2	I3	I4	I8
1786	6	I1
1786	7	I3
1786	8	I3	I6	I8
1787	0	I3
1788	0	I3	I5
1788	1	I1	I3	I5
1788	2	I1	I2
1788	3	I1	I3
1788	4	I11	I3	I7
1788	5	I11	I3
1788	6	I11	I3
1788	7	I3	I6
1788	8	I1
1788	9	I1
1788	10	I1
1788	11	I2	I6
1788	12	I3
1788	13	I1	I3	I6
1789	1	I3
1789	2	I1	I3	I7
1789	3	I1	I5	I8
1790	0	I3
1790	1	I3	I5	I7
1790	2	I1	I5
1790	4	I1	I3
1790	5	I1	I10	I6
1790	6	I1	I2	I3
1790	7	I2	I7
1790	8	I2
1790	9	I3
1790	11	I3	I6
1790	12	I1	I6
1790	13	I1
1791	0	I1	I6
1791	1	I3	I4	I7
1791	2	I1
1791	3	I1
1791	4	I1	I3	I5
1791	5	I1
1791	6	I1	I3
1791	7	I3
1791	8	I1	I6
1791	9	I3
1791	11	I1	I3
1791	12	I1	I3	I5
1792	0	I3
1792	1	I2	I7
1793	1	I1
1793	2	I1	I3
1793	3	I3
1793	6	I2
1793	7	I1
1793	8	I1	I3
1793	9	I3
1794	0	I3	I5
1794	1	I11	I3	I7
1794	2	I1	I5	I7
1794	3	I1	I5
1794	4	I3
1794	5	I3
1794	6	I1
1794	7	I1	I2	I3	I6
1794	8	I1	I3	I6
1794	9	I1	I5
1794	10	I1	I11	I3	I5
1794	11	I1	I3
1794	12	I1	I3
1794	13	I1	I2
1794	14	I2	I3
1795	0	I3
1795	1	I1	I6
1795	2	I1	I5	I6	I7
1795	3	I1
1795	4	I2	I3
1795	5	I1
1795	7	I1	I3	I4
1795	8	I1	I3
1795	9	I1
1795	10	I1	I5	I7
1795	11	I7
1795	12	I3	I7
1795	13	I6	I7
1795	14	I1	I6	I7
1795	15	I3
1796	0	I1
1796	1	I1	I3
1796	6	I3	I6
1796	7	I1	I3
1797	1	I3
1797	2	I6
1797	3	I1	I6
1797	4	I1	I3
1797	5	I1	I3	I6
1797	6	I3	I6
1797	7	I1
1798	1	I3
1798	2	I3
1798	3	I5
1798	4	I1
1798	5	I1	I3
1798	6	I1	I2	I3
1798	7	I1	I11	I3
1798	8	I1	I11	I2	I3	I5
1798	9	I5
1798	10	I8
1798	11	I1	I8
1799	0	I1	I5
1799	1	I1	I2
1799	2	I1
1799	3	I3
1799	4	I3
1799	5	I5
1799	6	I3
1799	7	I3	I5
1799	8	I3	I5	I6	I9
1799	9	I1	I6
1800	0	I1
1800	2	I1
1800	3	I1	I3	I8
1801	1	I3
1801	2	I1	I4	I5
1801	3	I5
1801	4	I3	I5
1801	5	I3
1801	6	I1	I3
1801	7	I3	I6
1801	8	I1	I3
1801	9	I1	I3
1801	11	I1
1802	1	I1	I5
1802	2	I2	I5	I9
1802	3	I1
1802	4	I1
1802	5	I10	I3
1802	6	I1	I3	I5
1802	7	I3
1802	8	I1	I3	I6
1802	9	I1	I7
1802	10	I1	I5
1802	12	I3
1802	13	I1	I3	I5	I7
1802	14	I11	I3	I7
1802	15	I5	I6	I7
1803	0	I3
1803	1	I1
1803	2	I3	I5
1804	0	I5
1804	2	I4
1804	3	I2	I3
1804	4	I1	I2	I6
1804	5	I6
1804	6	I6
1804	7	I1	I3	I6
1804	8	I3
1804	9	I1
1804	10	I1	I2	I3
1804	11	I1	I3	I5
1804	12	I3	I5
1805	0	I3
1805	1	I3	I5
1805	3	I3
1805	4	I3
1805	5	I3
1805	7	I1
1806	0	I3
1806	1	I3	I5
1807	1	I1	I3
1807	2	I3
1807	3	I3	I8
1807	5	I1
1807	6	I3
1807	7	I1	I5	I7
1808	0	I2
1808	1	I8
1808	2	I1	I3	I8
1808	3	I1	I2	I8
1808	4	I1
1809	0	I1	I5
1809	1	I5	I8
1809	2	I6	I8
1810	2	I3
1810	3	I1	I3	I7	I9
1810	4	I5
1810	5	I1	I5
1810	6	I1	I3
1811	0	I6	I7
1811	3	I3	I8
1811	5	I1
1811	6	I7
1811	7	I7
1812	0	I3
1812	4	I6
1813	0	I3
1813	2	I3	I5
1813	3	I1	I5
1813	4	I1
1813	5	I1
1813	6	I7
1813	7	I1	I7
1813	8	I3	I7
1813	9	I6
1813	10	I1	I6
1813	11	I1	I3
1813	12	I1	I3
1813	13	I3
1814	1	I1
1814	2	I1	I3
1814	3	I1	I6
1814	4	I1	I3	I8
1814	5	I2	I6
1814	6	I2	I3	I7
1814	8	I1	I3
1814	9	I1	I3	I6
1815	0	I3	I5
1815	1	I3	I5
1815	2	I3
1815	3	I5
1815	4	I3
1815	5	I3	I5
1815	6	I1	I5
1815	7	I1	I3	I5	I8
1815	8	I1	I2	I5	I7	I9
1815	10	I1	I3
1815	11	I1	I12	I5	I8
1815	12	I12	I3
1815	13	I1	I12
1815	15	I3
1816	1	I3
1817	1	I1	I3
1817	2	I1	I3
1817	3	I3	I5
1818	0	I3
1818	2	I1	I3	I8
1819	0	I5
1819	2	I1	I3	I7
1819	3	I7
1819	4	I1	I5	I7
1819	5	I1
1820	0	I3
1820	1	I1
1820	2	I1	I5
1820	3	I1	I10	I5
1820	4	I10	I3	I9
1820	5	I3	I6
1820	6	I5	I7
1820	7	I3	I7
1820	8	I1	I3	I7
1820	9	I3
1820	10	I1	I3
1820	11	I1	I2	I5
1821	1	I1
1821	2	I2	I5
1821	3	I3
1821	4	I1	I4
1821	5	I5
1821	6	I5
1821	7	I3	I5	I8
1822	0	I3
1822	1	I1
1822	2	I3
1822	3	I1	I5
1822	4	I5
1822	5	I1
1822	6	I1	I3
1822	7	I3
1822	8	I3
1823	0	I3
1823	1	I3	I5
1823	2	I1	I3	I8
1823	3	I3
1823	4	I1
1824	1	I1	I3
1825	0	I3
1825	1	I3
1826	1	I1
1826	2	I1	I3
1826	3	I1	I3
1826	4	I1	I2
1826	5	I2
1827	2	I3
1827	3	I5	I6
1827	4	I6
1827	5	I3
1827	6	I3	I5
1828	0	I3
1828	1	I3	I5
1828	2	I1	I11
1828	3	I11	I3
1828	4	I1	I10
1828	5	I5
1828	6	I3	I5
1828	7	I1	I5
1828	8	I10
1828	9	I1	I10
1828	10	I1	I3
1828	11	I1
1828	12	I1	I3	I5
1828	13	I1
1828	15	I3	I7
1829	1	I3
1829	2	I3	I5	I6
1829	3	I1	I5	I7
1829	4	I1	I3	I7
1830	0	I1
1830	1	I1
1830	2	I1
1830	3	I3
1830	4	I1
1830	5	I1
1831	0	I5
1831	1	I1
1832	0	I5	I6
1832	1	I3	I6
1832	2	I5
1832	3	I3	I5
1832	4	I5	I8
1832	5	I1	I5
1832	7	I3
1832	9	I3
1832	10	I4	I5	I8
1832	11	I3	I6	I8
1832	12	I1	I3	I8
1833	1	I3
1833	2	I1	I5	I7
1833	3	I1	I10	I5
1833	4	I10	I3	I5	I6
1833	5	I10	I3
1833	6	I1	I10	I2	I3
1833	7	I1
1833	8	I1	I6
1833	9	I1	I6
1833	10	I3	I6
1833	11	I1
1834	1	I3
1834	2	I1	I4
1834	3	I1	I3
1834	5	I1
1834	6	I1	I3
1834	7	I3	I5	I7
1834	8	I10	I3	I7	I9
1834	9	I1
1834	10	I1	I3
1834	11	I1	I3
1835	0	I5
1836	0	I3
1836	1	I2
1836	2	I2	I3	I6
1836	3	I6
1837	0	I3
1837	1	I1
1837	2	I1	I6
1837	3	I1
1837	4	I1
1837	5	I1	I3	I5
1837	6	I1
1837	7	I1	I3
1837	8	I1	I3
1837	9	I1	I3
1837	10	I1
1837	11	I1	I6
1837	12	I7
1837	13	I3	I7
1837	14	I1	I3	I7
1838	1	I2
1838	2	I12	I2	I3
1838	3	I2	I3	I5	I7
1838	4	I1	I3
1839	0	I1	I3
1839	1	I1
1839	3	I3
1839	4	I3	I4
1839	5	I3
1839	6	I1	I3	I5
1839	7	I1	I3	I5
1839	8	I3	I5
1839	9	I1
1839	10	I1
1839	11	I3	I7
1839	12	I3
1840	0	I1	I3
1840	1	I1
1840	2	I1	I5
1840	3	I1	I5	I8
1840	4	I1
1840	5	I1	I3	I5
1840	6	I1	I3
1840	7	I1	I3
1840	8	I1	I8
1840	9	I6	I8
1840	11	I3
1840	12	I3	I7
1840	14	I1
1841	0	I5
1841	1	I1	I2	I5
1841	2	I1
1841	3	I1	I3
1841	4	I3	I7
1841	5	I3	I7
1841	6	I3	I7
1841	7	I3	I7
1842	0	I5
1843	0	I3
1843	1	I1	I3
1843	2	I3	I7
1843	3	I1	I3	I6	I7
1843	4	I3
1844	0	I3
1844	1	I1	I5
1845	0	I1
1846	0	I1	I5
1846	1	I1	I3
1846	2	I3
1846	3	I6	I9
1846	4	I1
1846	5	I1	I3
1846	6	I3	I7
1846	7	I1	I5	I6
1846	8	I3	I5
1846	9	I3
1846	10	I1	I9
1846	12	I3
1846	13	I3	I7
1846	14	I1	I6	I8
1847	0	I3
1847	2	I3
1847	3	I1	I3
1847	5	I1	I3
1847	6	I1	I5
1847	7	I5	I8
1847	8	I1	I8
1847	9	I3	I8
1847	10	I1	I7	I8
1847	11	I1	I3	I6	I7	I8
1847	12	I3	I6	I7
1847	14	I3
1848	0	I3
1848	1	I1	I3
1848	2	I1	I3
1848	3	I1	I2	I3	I7
1848	4	I1
1848	5	I2
1848	6	I1	I6
1848	7	I1	I3	I6
1848	8	I1	I3	I6
1848	9	I6
1848	12	I3	I5
1848	13	I3	I7
1849	0	I3
1849	1	I3
1849	2	I1
1849	3	I1	I5
1849	4	I1	I3
1849	5	I5
1849	6	I1	I5
1849	7	I10	I11	I2	I6
1850	0	I3
1850	1	I3
1851	0	I1
1851	1	I1	I2	I5
1851	2	I1	I3
1851	3	I1	I3
1851	4	I3	I6
1851	5	I1	I5
1851	6	I3
1851	7	I1	I3
1851	8	I1	I3	I5
1851	9	I1
1851	10	I6
1851	11	I5	I6
1851	12	I3	I6
1852	0	I1
1852	2	I1	I3
1852	4	I3
1852	5	I7
1854	0	I3
1854	1	I7
1854	2	I3	I7
1854	3	I3
1854	4	I3	I6
1854	5	I1	I5
1854	6	I1	I2
1854	7	I1	I7
1855	1	I3
1855	2	I1	I5
1855	3	I1	I3
1855	4	I1	I3
1855	5	I3	I5
1856	1	I3
1856	2	I1
1857	1	I1
1858	0	I1
1858	1	I1	I5
1859	0	I3
1859	1	I3	I7
1859	2	I7
1859	3	I5	I7
1859	4	I3
1859	5	I3	I5
1860	1	I1	I3
1860	2	I1	I3	I7
1860	3	I1	I5
1861	0	I1
1861	2	I3
1861	3	I1	I2
1861	4	I5
1861	5	I5
1861	6	I1	I5
1861	7	I1	I5
1861	8	I5
1861	9	I3
1861	10	I3
1862	0	I1
1862	1	I3
1862	2	I1	I3
1862	3	I1	I3
1862	4	I1	I11	I3
1862	5	I1	I11	I3
1862	6	I1	I3
1862	7	I1
1862	8	I3	I6
1862	9	I3
1862	10	I1	I3
1862	11	I1
1862	12	I1
1862	13	I3
1862	14	I1
1863	0	I3
1863	1	I3	I6
1863	2	I1
1863	3	I1
1864	0	I3
1864	1	I1	I3
1864	2	I1
1864	3	I1	I5
1864	4	I3	I5
1864	5	I5
1864	7	I1	I3
1864	8	I1	I3	I6
1864	9	I1	I3
1864	10	I1	I3
1864	11	I1
1865	1	I3
1865	2	I3
1865	3	I1	I6
1865	4	I1	I3
1865	5	I1	I3	I6
1865	6	I3
1865	7	I1
1865	8	I1	I3
1865	10	I3
1865	11	I3	I6
1865	12	I1	I3
1865	13	I3
1865	14	I1	I3
1866	0	I1
1866	1	I1	I5
1867	0	I1
1867	1	I1	I10	I3
1867	3	I3
1867	4	I1	I3
1867	5	I3
1867	7	I1
1868	1	I3
1868	3	I1
1868	4	I1	I3
1868	5	I1
1868	6	I1	I4
1868	7	I1	I3	I6
1868	8	I1	I3
1868	9	I1
1868	10	I1
1868	11	I1	I3
1868	12	I1	I3	I5
1868	14	I1	I3
1868	15	I3	I5
1869	1	I3	I5
1869	2	I1	I11	I5
1869	3	I3
1869	4	I1	I3
1869	5	I1	I3
1869	6	I1	I3
1870	0	I1
1870	1	I1	I5
1870	2	I1	I3	I5
1871	0	I1
1871	1	I1
1871	3	I3
1871	4	I1	I3	I5
1871	5	I1
1872	2	I3
1872	3	I3	I6	I7
1872	4	I5	I6
1872	5	I1	I5
1872	7	I1
1872	8	I1	I3
1872	9	I1	I3	I5
1872	12	I1	I5
1873	1	I1	I3
1873	2	I1
1873	4	I1	I3
1874	1	I3	I5
1874	2	I1	I6
1874	3	I1	I3
1874	4	I1	I3
1874	5	I1	I3	I6
1874	6	I1	I3
1874	8	I1	I8
1874	9	I1	I2
1874	10	I3
1874	12	I1
1874	13	I1	I3
1874	14	I5
1874	15	I8
1875	0	I5
1875	1	I5	I8
1875	2	I5	I8
1875	3	I5	I9
1877	1	I3
1877	2	I1	I5
1878	1	I1	I3
1878	2	I3
1878	3	I1	I3
1878	4	I5	I7
1878	5	I1	I10	I4	I5	I7
1878	6	I3
1878	7	I1	I3	I5
1878	9	I3
1878	10	I1	I3
1878	11	I1	I3	I5
1878	12	I4
1878	13	I6
1878	14	I1
1878	15	I5
1879	0	I3
1879	1	I1	I3	I9
1879	3	I7
1879	4	I1	I7
1879	5	I1	I3
1879	6	I1
1879	7	I5
1879	8	I5
1879	9	I1
1879	10	I3	I6
1879	11	I7
1880	1	I1
1881	0	I1	I3
1881	1	I1	I3
1881	2	I1	I5
1881	3	I1	I5
1881	4	I1
1881	5	I1	I5
1881	6	I1	I5	I6	I8
1882	1	I1	I6
1883	0	I3	I7
1883	1	I1	I3	I7
1883	2	I1
1883	3	I1	I3
1883	4	I3	I5
1883	5	I1	I5	I6
1883	6	I6
1883	8	I3
1884	0	I3
1884	1	I1	I3
1884	2	I3
1884	3	I1	I3
1884	4	I1	I3
1884	6	I3	I5
1884	7	I3
1884	8	I1	I3
1884	9	I1	I3
1884	10	I10
1884	11	I1	I10	I5
1884	12	I1	I3	I4	I6
1884	13	I5	I6
1884	14	I1	I5
1885	1	I1
1885	2	I2	I3	I6
1885	3	I10
1885	4	I10	I3
1885	5	I1
1885	6	I1	I3
1886	0	I1
1886	1	I1
1886	2	I5
1886	3	I11	I3	I5
1886	4	I1
1886	5	I5
1886	7	I3
1886	9	I1	I5
1886	10	I11	I5
1886	11	I11	I5
1886	12	I1	I10	I5
1886	13	I1	I6
1886	14	I1	I3	I6
1887	0	I1
1887	1	I5
1887	2	I1	I5	I9
1887	3	I3
1887	4	I3	I5
1887	5	I3
1887	6	I1	I3	I5
1887	7	I1
1888	0	I1
1888	1	I1	I3
1888	3	I2	I3
1888	4	I1
1888	5	I1	I3
1888	6	I1	I3	I7
1888	7	I1	I2	I3	I8
1888	8	I1	I2
1888	9	I1	I2	I3	I5	I6
1889	1	I1
1889	2	I4
1889	3	I1	I3
1889	4	I3
1889	5	I3	I5
1890	0	I1	I3
1890	1	I1	I3
1890	2	I1
1890	3	I1
1890	4	I1	I3
1890	5	I6
1890	6	I1	I6	I8
1890	7	I2	I3	I6
1890	8	I3	I6
1890	9	I6	I7
1890	10	I1	I7
1890	11	I5
1890	12	I1	I3	I5
1891	1	I1	I7
1891	2	I1	I2	I5	I7
1891	3	I1	I2
1891	4	I12	I2
1891	5	I12	I3
1891	6	I1
1891	7	I1	I3
1891	8	I1	I3
1891	9	I1	I3
1891	10	I1	I3
1892	1	I1
1892	2	I1
1892	3	I1
1892	4	I1	I6
1892	5	I1	I3
1892	6	I1	I3	I6	I7
1892	7	I1	I5	I6
1892	8	I1	I3	I8
1892	9	I3
1893	0	I3
1893	1	I3
1893	2	I1
1893	3	I1	I2	I6
1893	4	I1	I6
1894	1	I1	I3
1894	2	I1	I9
1894	3	I1	I2	I3
1894	4	I2	I3
1894	5	I2	I3
1895	0	I3	I5
1895	1	I3	I5
1895	2	I1	I10	I5
1895	3	I10	I3
1895	4	I3
1895	5	I1	I3
1895	6	I1	I3	I6
1896	1	I3
1896	2	I1
1896	3	I3	I6
1896	4	I1
1896	5	I1	I3
1896	6	I1
1896	7	I3
1896	8	I1	I5
1897	1	I3
1897	3	I1
1897	6	I1	I3
1897	7	I3	I5
1897	8	I1	I3
1897	9	I1	I3
1897	10	I1
1897	11	I3
1897	12	I1	I3
1897	13	I2	I3	I6
1898	0	I3
1898	1	I3	I6
1898	2	I3	I6
1898	3	I5
1898	4	I3	I4	I5
1899	0	I3	I7
1899	1	I3
1899	2	I1	I3	I5
1899	3	I6
1899	4	I3	I6
1899	5	I3	I6
1899	6	I1	I3
1899	7	I4
1899	8	I1
1900	1	I6
1900	2	I1	I6
1900	3	I1	I11
1900	4	I11	I8
1901	1	I3	I5
1902	0	I3
1902	1	I1	I3	I5
1903	0	I3
1904	0	I1
1904	1	I3
1904	3	I1	I3	I5
1904	5	I1	I5
1904	7	I1
1904	8	I1
1904	9	I1	I3
1904	10	I1	I10	I5	I6
1904	12	I1
1904	15	I6
1905	0	I3
1905	1	I1	I3	I7
1905	2	I1	I3	I7
1905	3	I1	I7
1905	4	I1	I7
1905	5	I3
1905	6	I3	I9
1905	7	I1	I3
1905	8	I2	I3	I6
1905	9	I3	I5
1905	10	I1	I3	I4	I5	I7
1905	11	I3
1905	12	I3	I7
1905	13	I1
1906	0	I1
1906	1	I3
1906	2	I3	I5
1906	3	I3	I5
1906	4	I1
1906	5	I10
1906	6	I10
1906	7	I10	I6
1906	8	I10	I3	I6
1906	9	I10	I2	I3	I6
1906	10	I3
1906	11	I1
1907	2	I1
1907	3	I1	I3
1908	0	I1
1908	1	I1	I5	I7
1908	2	I6	I8
1908	3	I3	I6	I8
1908	4	I3
1908	5	I1	I5
1908	6	I1	I5
1908	7	I1
1908	8	I1	I3
1908	9	I1
1908	10	I1	I3
1908	11	I1	I6	I7
1908	12	I1	I6
1908	13	I6
1909	2	I1	I3
1909	3	I1	I3
1909	4	I1	I2	I3
1909	5	I1	I3
1909	6	I1	I3
1909	7	I3
1909	8	I1	I3	I6
1909	9	I1
1909	10	I3
1909	12	I3
1909	15	I3
1910	0	I3
1910	1	I5	I6
1910	2	I3	I4	I5
1911	0	I1
1911	1	I1	I3
1911	2	I2	I3	I7
1911	3	I2
1911	4	I3
1911	5	I1	I3
1911	6	I1
1911	7	I1
1911	8	I1
1911	9	I1
1912	0	I1
1913	1	I5
1913	2	I8	I9
1913	5	I3
1913	6	I5	I6
1913	7	I1
1913	8	I1	I3
1914	2	I1
1914	3	I3
1914	4	I10	I3	I7
1914	5	I1	I7
1914	6	I1
1914	7	I3
1914	8	I3
1914	9	I1	I6
1914	10	I3	I6
1914	12	I1
1915	0	I1
1915	1	I3
1916	0	I5
1916	1	I3
1916	2	I1	I3	I6
1916	3	I3	I5	I6	I8
1916	4	I1	I8
1917	1	I1
1917	2	I1	I3
1917	3	I3
1917	4	I3
1917	5	I1	I3	I5
1917	6	I3	I5
1917	7	I1
1917	8	I1	I5
1917	9	I1
1917	11	I5
1917	13	I5
1918	1	I3
1918	2	I1	I5
1918	3	I1	I6
1918	4	I3
1918	5	I3
1918	6	I1	I5
1918	7	I1
1918	8	I1	I5
1918	9	I1
1918	10	I1
1918	11	I1
1919	1	I1	I3	I9
1919	2	I1	I3	I5
1919	3	I1	I4	I7
1919	4	I3	I7
1919	5	I1
1919	6	I1	I3
1920	2	I5
1920	3	I1	I3	I5
1920	4	I1	I3	I5	I8
1920	5	I1	I3	I5	I8
1920	6	I1	I3
1920	7	I1	I3	I6
1920	8	I1	I6
1920	9	I3	I5
1920	10	I5	I8
1920	11	I5
1920	12	I5
1920	13	I3	I5
1921	0	I1
1921	1	I1
1921	2	I3
1921	3	I1	I3	I7
1921	4	I1
1921	5	I1	I3
1921	6	I3
1921	8	I2	I3
1921	9	I1	I10	I3	I5
1921	10	I1	I3	I5
1921	11	I1	I3
1921	12	I3
1921	13	I1	I5
1921	14	I3	I5	I8
1922	0	I5
1922	1	I3	I5
1922	2	I3	I5	I8
1922	3	I7	I8
1922	4	I3	I8
1922	5	I3
1922	6	I1	I3
1922	7	I1	I6
1923	0	I1
1923	1	I3
1923	2	I1	I11	I5
1923	3	I1	I3	I6
1923	5	I1	I3	I5
1923	6	I1	I3	I6
1923	7	I3
1923	8	I1	I6
1923	9	I1	I3	I5
1923	10	I1	I10	I3	I8
1924	0	I1
1924	1	I1	I11
1924	2	I2	I3	I6
1924	3	I6
1924	4	I1	I5	I6
1924	5	I1	I3	I6
1924	7	I3
1924	8	I1
1924	9	I3	I6
1924	10	I3
1925	0	I3
1926	0	I1
1926	1	I1	I3	I6
1926	2	I1	I3	I5	I6
1926	3	I1	I3
1926	4	I1	I3
1926	5	I1	I3	I5
1926	6	I1	I3	I5
1927	0	I1
1927	1	I1
1927	2	I1
1928	0	I3
1928	2	I3	I5
1928	3	I3
1929	0	I3
1930	1	I1
1931	0	I1
1931	1	I1
1931	3	I5	I6	I8
1931	4	I3
1931	5	I1	I3
1931	6	I1	I3
1931	7	I2	I3
1931	8	I1	I3
1931	9	I1	I5
1931	10	I1	I3
1931	11	I1
1932	0	I1
1932	1	I1	I3	I5
1932	2	I1
1933	0	I1
1933	1	I1
1933	2	I1	I3
1933	3	I1	I3
1933	5	I6
1933	6	I3	I6
1933	7	I3	I7
1933	8	I7
1933	9	I3	I7
1933	10	I3	I7
1933	11	I3	I7
1933	12	I5
1934	0	I3
1934	1	I1	I3
1934	2	I1	I3
1934	3	I3
1934	4	I1	I6
1934	5	I6
1934	6	I1
1934	7	I1
1935	1	I3
1935	2	I1	I3
1935	3	I1	I3
1935	4	I3
1935	5	I5
1935	6	I5
1935	7	I5
1935	8	I1	I3	I5
1935	9	I1	I6
1935	10	I3
1935	12	I1
1936	1	I8
1936	2	I8
1936	3	I3	I8
1936	4	I1	I3
1936	5	I1	I3	I5
1936	6	I1	I3
1936	7	I5
1936	8	I1	I3	I5
1936	9	I2	I5
1936	10	I5
1936	11	I3	I4	I5
1936	13	I1
1937	0	I3
1937	1	I3	I5
1937	2	I1	I10
1937	3	I1	I3
1937	5	I1
1937	6	I1	I3	I4
1937	7	I1	I5
1937	8	I1	I10	I3
1937	9	I1	I3
1937	12	I3	I6
1937	13	I1	I5
1937	14	I1
1938	0	I1
1938	1	I1	I3
1938	2	I1
1938	3	I3
1938	4	I5	I6
1938	5	I3	I5	I8
1938	6	I10	I3	I5	I8
1938	7	I1	I3
1938	8	I1	I3
1938	9	I1
1938	10	I1	I5
1938	11	I11	I3	I5	I9
1938	12	I1
1938	13	I1
1938	14	I1	I3
1939	0	I7
1939	1	I1	I7
1939	2	I1	I3
1939	3	I1	I3	I5
1939	4	I1	I3	I6	I9
1939	5	I6
1940	1	I3
1940	2	I1	I5
1940	3	I2	I3	I5
1940	4	I12	I7
1940	5	I12	I3
1940	6	I1	I3	I7
1940	7	I1	I6
1940	8	I6
1940	9	I3	I6
1941	2	I1	I3	I5
1941	3	I1	I3
1941	4	I1	I3	I6
1941	5	I1	I5	I6
1941	6	I1	I2
1941	7	I5
1941	8	I5	I7	I8
1941	9	I1
1942	0	I3
1942	1	I3	I5
1942	2	I10	I3	I5
1942	3	I10	I3
1942	4	I1	I3
1942	5	I1	I3
1942	7	I1
1942	8	I1	I2
1942	9	I1	I2	I3
1943	0	I1
1944	1	I1	I3
1944	2	I2	I6
1944	3	I3
1944	4	I3	I6
1944	5	I5
1944	6	I5
1944	8	I3
1944	9	I1	I3	I6
1944	10	I10
1944	12	I3
1945	1	I5
1945	2	I1	I3
1945	4	I1	I3
1945	6	I3
1946	0	I3
1946	1	I3	I5
1946	2	I5
1947	0	I3
1947	1	I3	I6
1947	2	I3	I5	I6
1947	3	I1	I6	I8
1947	4	I1	I5	I6
1947	5	I1	I3
1947	6	I1	I3
1948	2	I3
1948	3	I1	I3
1948	4	I1	I3
1948	7	I3
1948	8	I1	I3
1948	9	I2	I5	I6
1949	2	I1	I3
1951	1	I1
1952	1	I1	I3
1952	2	I3
1953	0	I1
1953	1	I1	I3
1953	2	I1	I3	I5
1953	4	I1
1953	5	I1
1953	6	I1	I3
1953	8	I8
1953	9	I1	I3	I7	I8
1953	12	I3
1953	13	I1	I3
1953	14	I1	I3
1954	1	I1	I3	I5
1954	2	I1
1954	3	I1	I3
1954	6	I3
1954	7	I5
1954	8	I1	I3
1954	9	I3
1954	10	I6	I8
1954	11	I3
1954	12	I3	I5
1954	13	I3
1955	0	I7
1955	1	I6
1956	0	I1
1956	1	I3
1956	5	I3
1956	6	I3
1957	1	I1	I5
1957	2	I1	I3
1957	3	I10	I5
1957	4	I1	I3
1958	1	I1	I6
1958	2	I1	I3
1959	2	I1	I5
1959	3	I1	I3
1959	4	I3	I5
1959	6	I7
1959	7	I7	I9
1959	8	I1	I7
1959	9	I1	I7
1959	10	I3	I7
1959	11	I5	I7
1959	12	I7
1959	13	I3	I7
1960	1	I3	I5
1960	2	I1	I9
1960	4	I1
1961	1	I1
1961	2	I1	I2
1961	3	I3
1961	4	I1	I3	I5
1961	5	I1	I11	I3	I5
1961	6	I1
1961	7	I3
1961	8	I1	I3
1961	9	I1
1961	10	I1	I5
1961	11	I5
1961	12	I3
1961	13	I1	I3
1961	14	I3
1961	15	I7
1962	1	I1	I3
1962	2	I3	I5
1962	3	I1
1962	4	I3
1962	5	I3
1962	6	I5
1962	7	I11	I5
1963	0	I2
1963	1	I1	I10
1963	2	I1	I3
1963	3	I1	I3
1963	5	I3	I5
1963	6	I1	I5
1963	8	I1
1963	9	I1	I3
1964	1	I5	I7
1964	2	I1	I3	I5
1964	3	I4
1964	4	I3
1964	5	I1	I3	I7
1965	1	I1	I3
1965	2	I3
1965	3	I1
1965	4	I1	I3	I5
1966	0	I2
1966	1	I3
1966	2	I1
1966	3	I1
1966	4	I1	I3
1966	5	I3
1966	6	I10	I3
1966	7	I3	I4	I6
1966	8	I2	I5
1966	9	I2	I5
1966	10	I3
1966	11	I3
1966	12	I1	I3
1966	13	I1	I3	I6
1967	0	I1
1967	1	I1	I3
1967	2	I3
1967	3	I1	I3
1967	4	I3
1967	5	I1	I4	I6
1967	6	I3
1967	7	I3	I5
1967	8	I3	I5	I7
1968	0	I3
1968	1	I1	I3
1968	2	I3
1968	3	I3
1968	4	I3	I5
1968	5	I1	I5
1968	8	I3	I5	I7
1968	9	I3	I7
1970	0	I5
1970	1	I3
1970	2	I1
1970	3	I3
1970	4	I3
1970	5	I1
1971	1	I3	I5
1971	2	I3
1971	4	I3
1971	5	I4	I5	I6
1971	7	I1	I5
1971	8	I3	I5
1971	9	I3
1971	10	I1	I5
1971	11	I1	I3
1972	1	I3
1972	2	I1	I5
1972	3	I5	I9
1972	4	I1	I2	I5
1972	5	I2	I3
1973	4	I1
1974	0	I5
1974	1	I1	I10	I2
1974	2	I1	I5
1974	3	I1
1974	4	I1	I3	I5
1974	5	I1	I11	I5
1974	6	I3
1974	7	I1	I3
1974	8	I1	I11	I3
1974	10	I3
1975	0	I2
1975	1	I2	I7
1976	1	I5
1976	2	I3	I5	I7
1976	3	I1	I5
1976	4	I1	I4
1976	5	I3
1976	6	I1	I5
1976	7	I1
1976	8	I3
1976	9	I3	I5
1976	11	I1	I3
1976	12	I1
1976	13	I1	I6	I7
1977	1	I3
1977	2	I1	I5	I6
1977	3	I1	I2	I3
1977	4	I1	I3
1977	5	I1	I3	I7
1977	7	I3
1977	8	I1
1977	9	I2	I3	I4
1977	10	I1	I3
1977	11	I1	I3
1978	0	I3
1978	1	I3
1978	2	I1	I3
1978	3	I1	I5
1978	5	I5
1978	6	I1	I4
1978	7	I1	I3
1978	8	I3	I5
1978	9	I3	I5
1978	10	I1	I4
1978	11	I1	I3	I5	I6
1978	12	I3
1978	13	I1	I3
1978	14	I6
1978	15	I1
1979	0	I3
1979	1	I3
1979	2	I1	I5	I7
1979	3	I1	I3
1979	4	I3
1979	5	I3
1980	3	I3
1980	4	I3	I5
1980	5	I3	I5
1980	6	I3
1980	7	I1	I3
1980	8	I1	I3	I5	I6
1980	10	I1	I3	I7
1980	11	I1	I3	I5	I7
1981	0	I5
1981	1	I3
1981	2	I12	I3
1981	4	I1	I3
1981	7	I3
1981	8	I1	I3
1981	9	I1	I3
1981	10	I1
1982	0	I3
1982	1	I3
1982	2	I1	I6
1983	0	I3
1983	1	I1
1983	2	I10
1983	3	I10
1983	4	I5	I8
1983	5	I1	I6	I8
1983	8	I3
1983	9	I1	I3
1983	10	I5	I6
1983	11	I1	I6
1983	12	I11	I6
1983	13	I3
1983	14	I1	I3
1983	15	I1	I3
1984	0	I7
1984	1	I7
1984	2	I1	I7
1984	3	I3	I7
1984	4	I3	I7
1984	5	I7
1984	6	I3	I7
1984	7	I1	I3
1984	8	I3
1984	9	I1	I6	I7
1984	10	I1	I3	I6
1985	1	I5
1985	2	I1	I5
1986	1	I1	I3
1986	2	I1	I2	I3
1986	4	I12	I3
1986	5	I10
1986	7	I1
1987	0	I5
1987	1	I5
1987	2	I1	I10	I5
1987	3	I3
1987	4	I1	I3
1987	5	I6
1987	6	I6
1988	1	I3
1988	2	I1	I3
1988	3	I3
1988	4	I3
1988	6	I1	I5
1989	0	I1
1989	1	I1	I3	I5
1989	2	I3
1989	3	I3	I5
1989	4	I3
1990	0	I3
1990	1	I5	I7
1990	2	I3	I5	I7
1990	3	I7
1990	4	I3
1990	5	I1	I3
1991	0	I3
1991	1	I2	I3
1991	2	I1	I11	I3	I4
1992	0	I3
1992	1	I5
1992	2	I1	I3	I5
1992	3	I1
1992	4	I1	I3
1992	5	I3
1993	1	I3
1993	3	I1
1993	5	I3
1993	6	I1	I6
1993	8	I3
1993	9	I3	I7
1994	0	I3
1994	1	I1
1994	2	I3	I5	I6
1994	4	I1	I3
1995	0	I1	I6
1995	1	I3
1995	3	I3
1995	4	I3
1995	5	I1	I3
1995	6	I1
1996	0	I3
1996	1	I3	I5
1996	2	I1	I3
1996	4	I3	I5
1997	2	I3
1997	3	I1	I4
1997	4	I1	I3
1998	0	I1	I3
1998	1	I3	I5	I6
1998	4	I1	I2	I3
1998	5	I5
1998	7	I1	I3
1998	8	I1
1998	9	I3	I6
1998	10	I3
1998	11	I3
1999	0	I1
1999	1	I1	I2	I3
1999	2	I2	I3
1999	3	I10	I2	I3
1999	5	I3	I7
1999	6	I1	I5	I7
1999	7	I1
1999	8	I1	I3
1999	9	I1
1999	10	I3
1999	12	I3
1999	13	I5	I7
2000	1	I1	I3
2001	1	I3	I8
2001	2	I3	I5
2001	3	I3	I5
2001	5	I1	I3	I7
2001	6	I1	I5
2001	7	I1
2001	8	I3	I6
2001	9	I3
2001	10	I1	I3
2001	11	I3	I6
2001	12	I3	I6	I7
2002	0	I3
2002	1	I3	I5
2002	2	I1	I3
2002	3	I1
2002	5	I5
2002	7	I3	I5
2002	8	I1	I5
2002	10	I1	I5
2002	11	I1	I11	I3	I5
2002	12	I3
2002	13	I2
2003	0	I1
2003	1	I3
2004	1	I1
2004	2	I2	I3	I6
2004	3	I1	I3
2004	5	I1	I9
2004	6	I1
2004	8	I3
2004	9	I1	I5
2004	10	I1
2004	11	I1
2004	12	I1	I3	I5
2004	13	I1	I3	I6
2005	0	I2	I3
2005	1	I1	I2
2005	2	I3	I5
2005	3	I1	I3
2005	4	I1	I3	I6
2005	5	I2
2005	6	I1
2006	1	I3
2007	1	I3
2007	2	I1	I3	I7
2007	3	I1	I3	I8
2007	4	I8
2007	5	I3	I8	I9
2007	7	I3
2007	8	I3
2007	9	I1
2007	10	I3
2007	11	I1	I3
2008	0	I1
2008	1	I1
2008	2	I3
2008	3	I3
2008	4	I3
2008	5	I3	I5
2009	0	I1
2009	2	I1
2009	3	I3
2009	4	I1	I3	I6
2009	5	I1	I3
2009	6	I1	I3
2009	7	I1
2009	8	I1	I3
2009	10	I1	I3
2009	12	I3
2010	1	I1	I3
2010	2	I1	I11	I6
2010	3	I3
2010	5	I1
2010	6	I3
2010	7	I3
2010	8	I6	I7
2010	9	I3	I7
2010	12	I1	I3
2010	13	I1
2010	14	I1	I8
2010	15	I3	I6	I8
2011	1	I6
2011	2	I6
2011	3	I5	I6
2011	4	I1	I6
2011	5	I1
2012	1	I1	I3
2012	2	I1
2012	3	I1	I2	I3
2012	4	I3	I5
2012	5	I5
2012	8	I1
2012	9	I1
2012	10	I2	I3	I5
2012	11	I1
2013	1	I5
2013	2	I10	I5
2013	3	I3	I5	I8
2014	0	I5
2014	1	I3	I5
2014	2	I1	I5	I8
2014	3	I3
2014	4	I3
2014	5	I3	I5	I7
2014	6	I3
2014	7	I3
2014	8	I3	I6
2014	9	I3	I6
2014	10	I3
2014	11	I3	I5
2014	12	I5
2015	0	I3
2015	1	I1	I10
2015	2	I1	I11
2015	4	I3
2015	5	I1
2015	6	I1	I3
2015	7	I1
2015	8	I1	I3
2015	9	I1	I3
2015	12	I1	I8
2015	13	I1
2015	14	I1	I3
2016	0	I3	I5
2016	1	I2
2016	2	I2
2017	0	I3
2017	1	I1
2017	2	I1	I3
2017	3	I1	I3	I5
2017	4	I3
2017	5	I1	I3	I5
2017	6	I1	I3
2018	0	I3
2018	1	I3
2018	2	I1
2018	3	I1
2018	4	I1	I5	I6
2018	6	I3
2018	7	I1	I3	I6
2019	0	I3
2019	1	I1	I3
2019	2	I1	I3
2019	4	I6
2019	5	I3
2019	6	I3	I5
2019	7	I3
2019	8	I1	I3
2019	10	I1
2020	1	I1
2020	2	I1	I3	I5
2020	3	I3
2020	5	I1
2021	1	I3	I6
2021	2	I1
2021	3	I3	I6
2021	4	I3	I6	I7
2021	5	I3	I7
2021	7	I1	I5
2021	8	I1
2022	0	I3
2022	1	I1	I3
2022	2	I1	I3
2022	3	I1
2023	0	I3
2023	1	I1	I3	I5
2023	2	I3	I5
2023	3	I1	I10	I3	I5	I8
2023	4	I10	I3	I5	I9
2023	5	I1	I3	I5
2023	6	I1	I6	I7
2023	7	I1	I3	I6
2023	8	I1	I3	I6
2023	9	I1
2023	10	I3
2024	0	I1
2024	2	I5
2024	3	I1	I3
2024	5	I1
2024	6	I1	I10	I3
2024	7	I3	I5
2024	8	I1	I3	I5
2024	9	I1	I3
2024	10	I2	I3	I5	I7
2024	11	I5	I7
2025	2	I1	I3
2025	3	I3
2025	4	I1	I3
2025	5	I2	I4
2025	7	I3
2025	8	I5
2025	9	I1	I5	I7
2025	10	I1
2025	11	I1	I4
2026	0	I3
2026	2	I3
2026	3	I1	I3
2026	4	I1
2026	5	I7
2026	6	I3	I7
2026	7	I1	I3	I7
2026	8	I7
2026	9	I1	I7
2026	10	I1
2026	11	I3	I4
2026	12	I3
2026	14	I3
2026	15	I1	I3	I6	I9
2027	1	I5
2027	2	I1	I3	I9
2028	0	I3
2028	1	I1	I3	I5
2028	2	I1	I5	I9
2029	1	I5	I6
2029	2	I1	I6	I7
2029	3	I5
2029	4	I2	I5
2029	5	I12	I5	I6	I9
2029	6	I12	I3
2029	8	I1	I3
2029	9	I1	I11	I3
2030	0	I1	I3
2030	1	I1	I3
2030	2	I1
2030	4	I5
2031	1	I3	I5
2031	3	I3
2031	4	I1	I3
2031	5	I1	I10	I4
2031	7	I1
2031	8	I1	I2	I3
2031	9	I3
2031	10	I1	I7
2031	11	I1	I5
2031	12	I3	I5	I9
2031	13	I1	I3	I5
2031	14	I3
2032	0	I5
2032	1	I2	I5
2032	2	I2
2032	3	I5
2032	4	I1
2032	5	I3
2032	6	I1
2032	7	I1	I3
2032	8	I1	I9
2033	0	I3
2033	1	I3	I6
2033	4	I2
2033	5	I2	I3	I6
2034	0	I6
2034	1	I6
2034	2	I1
2034	3	I3	I6
2034	4	I3	I6	I7
2034	5	I1	I3
2034	6	I3
2034	7	I10	I3	I8
2035	1	I1	I3
2035	2	I1	I3	I5
2035	3	I1	I5
2035	4	I1	I3
2035	5	I1	I3	I6
2035	6	I1	I5
2035	8	I1	I3	I5
2036	1	I3
2037	1	I3	I5
2037	2	I3
2037	3	I5
2037	4	I3	I5	I9
2037	5	I1	I3
2037	6	I1	I3
2037	7	I2
2038	0	I1
2039	0	I1
2039	1	I1	I3
2040	1	I1	I3
2040	2	I1	I5
2040	3	I3	I6
2040	4	I3	I7
2040	5	I3
2040	6	I1	I3
2040	11	I1
2040	12	I2	I5	I6
2041	1	I3	I5
2041	2	I3	I5	I6	I9
2041	3	I3	I6
2041	4	I6
2041	5	I6
2041	6	I3	I6
2041	7	I3
2041	8	I1
2041	9	I3
2041	10	I1	I5
2041	11	I1	I3
2042	0	I3
2042	1	I3
2042	2	I1	I3	I7
2042	3	I1	I6	I7
2042	4	I3	I7
2042	5	I3
2042	6	I3	I5	I7
2042	7	I5
2042	8	I5	I8
2042	9	I5
2042	10	I5
2043	1	I3
2043	2	I1	I3
2043	3	I1	I2	I3	I6
2043	4	I1	I7
2043	5	I7
2043	6	I3
2043	7	I3	I6
2043	8	I1	I3	I6
2043	9	I4
2044	1	I1	I3
2044	3	I3	I5
2044	4	I1	I5	I6
2044	5	I11	I5
2044	6	I1
2045	1	I3
2045	3	I5
2045	4	I5	I8
2045	5	I8
2045	6	I1	I8
2045	7	I1
2045	8	I1	I3
2045	9	I1
2045	10	I1
2045	11	I1
2045	12	I5	I9
2045	13	I1	I3
2046	0	I3
2046	1	I3	I7
2046	2	I3	I6	I7
2046	4	I2	I5
2046	5	I2	I4
2046	6	I1	I3	I5	I6
2046	7	I6
2046	8	I3	I6
2046	9	I3
2046	10	I1	I3
2046	11	I3
2046	12	I3	I6
2046	13	I3	I5	I6
2046	14	I3
2046	15	I3
2047	1	I5
2047	2	I1	I10	I8
2047	3	I1	I3
2047	4	I1
2047	5	I11	I3
2047	6	I3	I6	I7
2047	7	I3	I7
2047	8	I3	I7
2047	9	I5	I7
2047	11	I1
2048	0	I1
2049	2	I3
2049	3	I1
2049	4	I3	I5
2049	5	I1
2049	6	I1
2049	7	I1	I3	I5
2049	8	I5	I7
2049	9	I1	I5
2049	10	I1	I3	I5
2050	0	I1
2050	1	I1	I3
2050	2	I1
2050	3	I3
2050	4	I1
2050	5	I5	I6
2050	6	I3	I5
2050	7	I3
2050	8	I6
2050	9	I11
2050	10	I11
2050	11	I1	I11	I3
2051	1	I1
2051	2	I1	I5	I6	I7
2051	3	I6
2052	0	I3
2052	1	I1	I11	I5
2052	2	I1	I2
2052	3	I1
2052	4	I1
2053	0	I3
2053	2	I3	I6
2053	3	I3	I6
2053	5	I1	I3
2054	2	I1	I3
2054	4	I5
2055	0	I1
2055	1	I1	I5
2055	2	I1	I3	I9
2055	5	I1	I3	I5
2055	6	I1
2055	7	I1	I5
2055	8	I3
2055	9	I1
2055	11	I1	I3
2055	12	I1	I5
2055	13	I1	I2	I3
2055	14	I1	I10	I3
2056	2	I1	I3
2057	1	I1	I3
2057	2	I5
2057	3	I3	I5
2058	1	I2	I3
2058	2	I3
2058	3	I1	I10	I3
2058	4	I1	I10	I3
2058	5	I5
2058	6	I3	I5
2058	9	I1
2058	10	I1
2058	12	I1	I3
2059	0	I3
2059	1	I1	I3	I5
2059	2	I3
2059	3	I6	I7
2059	4	I1
2059	5	I2	I6
2059	6	I1	I2
2059	7	I2
2059	8	I2
2059	9	I3
2059	10	I3
2059	11	I3
2060	1	I3
2060	2	I3	I5
2060	3	I10	I5
2060	4	I5
2060	6	I3
2060	7	I3	I7
2060	8	I3
2061	1	I1	I5
2062	0	I3
2062	1	I1	I3	I5
2062	2	I1	I3
2062	3	I1	I3
2062	4	I1	I5
2063	0	I5	I7
2063	1	I3
2063	2	I2
2063	3	I1	I2
2063	4	I1	I3	I5
2063	7	I6
2063	10	I1
2064	0	I3
2064	1	I3
2064	2	I1
2064	3	I3
2064	4	I1	I5
2064	9	I1
2064	10	I1	I6
2064	11	I1	I10
2064	12	I3	I8
2065	1	I3
2066	0	I1
2066	2	I8
2066	3	I3	I6
2066	4	I1	I3	I5
2066	6	I1	I3
2067	0	I1
2067	1	I5
2067	2	I1
2067	3	I1	I3
2067	4	I1
2067	6	I1	I3
2067	7	I1	I3
2067	8	I1	I11	I5	I6
2067	9	I1	I6
2067	10	I1	I6
2067	11	I1	I2	I3	I6
2067	12	I1	I3
2068	0	I1
2068	2	I1	I3
2068	3	I1
2068	4	I3	I4	I6
2068	6	I6
2068	7	I3	I6	I7
2069	0	I3
2069	1	I1
2069	2	I1
2069	3	I11	I2	I6
2070	1	I3
2070	2	I1	I3
2070	3	I3
2070	4	I3
2070	5	I1	I3
2070	6	I1	I3	I6
2070	7	I1	I3	I6
2070	8	I1	I6
2070	9	I3	I6
2070	10	I7
2070	12	I4
2070	13	I1	I7
2070	14	I1	I3
2071	1	I3
2071	2	I1	I3
2071	3	I1	I3	I6
2071	4	I1	I5
2071	5	I3
2071	6	I1	I2
2071	7	I1
2071	9	I5
2072	0	I1
2072	1	I1
2072	2	I1	I3	I6
2072	4	I3
2072	5	I1	I3
2072	6	I3
2072	7	I6
2072	8	I6
2072	9	I1	I6
2073	1	I1	I3
2073	2	I1	I3
2073	3	I1	I3
2073	4	I3
2073	5	I1	I3	I6
2073	6	I1	I6	I7
2073	7	I1	I5	I7
2073	8	I12	I2	I3	I5
2073	9	I12	I5
2073	10	I1	I10
2073	11	I1	I3
2073	12	I1	I3	I5
2073	13	I1	I3
2073	14	I3	I5	I6
2074	1	I3
2074	3	I3	I7
2074	4	I10	I3	I7
2074	5	I6	I7
2074	6	I1	I7
2074	8	I3	I6
2074	9	I1
2074	10	I1
2075	0	I5
2075	1	I1	I5
2075	2	I1	I3
2075	3	I5
2075	4	I3	I5
2075	5	I1	I11	I5	I7	I8
2075	7	I3
2075	8	I1	I3
2076	0	I1
2076	1	I1	I3
2076	3	I3
2076	4	I10	I3
2076	5	I10	I5
2076	6	I1	I11	I3
2076	7	I1	I3
2076	8	I3	I5
2076	9	I2	I9
2076	11	I3
2077	1	I3	I6
2077	2	I6
2077	3	I1	I6
2077	5	I1	I3
2077	7	I1	I3
2078	0	I1	I3
2078	1	I1
2079	1	I3
2079	2	I3	I5
2079	3	I3
2079	4	I3	I7
2079	5	I3
2079	8	I1	I3
2079	10	I1	I3
2079	11	I3
2079	12	I3
2079	13	I5
2079	14	I1	I5
2079	15	I1	I8
2080	1	I3
2080	2	I1	I3	I5
2080	3	I1
2080	4	I1
2081	0	I1	I7
2081	1	I1	I7
2081	2	I3
2081	3	I3	I6
2081	4	I1	I3	I5
2081	5	I1	I3	I5	I6
2081	6	I1	I6	I8
2082	2	I3
2082	3	I1
2083	0	I1	I3
2083	1	I1	I10	I3
2083	2	I3	I5
2083	3	I3	I5
2083	4	I1	I3	I5	I9
2083	5	I5
2083	6	I5	I8
2084	1	I5
2084	3	I3
2084	5	I3
2085	0	I1
2085	1	I1	I3
2085	2	I1	I3	I6
2085	3	I5	I6
2085	4	I3
2086	0	I3
2086	1	I1
2086	2	I5	I7
2086	3	I3
2086	4	I1	I5
2086	5	I1	I3	I5	I6
2086	7	I7
2086	8	I7
2086	9	I7
2087	0	I5
2087	1	I5
2087	2	I3
2088	1	I1
2088	2	I1	I5
2088	3	I5
2088	4	I1	I3
2089	0	I7
2089	1	I1	I3	I7
2089	2	I7
2089	3	I7
2089	4	I3	I7
2089	6	I1	I3
2089	7	I3	I4	I9
2089	8	I3	I5
2089	9	I2	I5
2089	10	I1	I5
2089	13	I3
2089	14	I1	I4
2090	0	I3
2090	1	I1	I6
2091	1	I3	I5
2092	2	I1	I3
2092	3	I1	I6
2092	4	I1	I3	I5
2092	5	I1
2092	6	I2	I3
2092	7	I2	I3
2092	8	I3	I5
2092	9	I1	I3	I5	I8
2092	10	I1	I3	I5
2093	0	I3
2093	2	I1
2093	3	I3
2093	4	I3
2093	5	I3
2093	6	I1	I3	I5
2093	7	I1	I11	I3	I5
2094	1	I3
2094	2	I6	I8
2094	3	I5
2094	4	I1
2094	6	I1	I3
2094	7	I1	I10	I3
2094	8	I11	I3	I5
2094	9	I11	I3
2095	1	I3	I4
2095	2	I3	I5
2095	3	I3
2095	4	I1	I3
2095	5	I1	I3
2095	6	I1	I2	I3
2095	8	I1	I3
2096	0	I7
2096	1	I3	I7
2096	2	I1	I7
2096	3	I1
2096	4	I1
2096	5	I1	I3
2096	6	I1
2096	7	I1	I3	I5	I6
2096	8	I1	I3	I5
2096	9	I1	I3
2096	10	I1	I2	I6
2096	11	I1	I3	I6
2096	12	I1	I6
2096	15	I1
2097	0	I3
2097	1	I9
2097	2	I3
2097	3	I1	I2	I3
2097	4	I1	I3	I4
2098	0	I3
2098	1	I3
2099	2	I1	I3
2099	3	I1	I3
2100	0	I1	I5
2100	1	I1	I3	I5
2101	2	I1
2101	3	I3	I5
2101	4	I1	I3	I5
2102	0	I3	I5
2102	1	I1	I3
2102	2	I1	I3	I8
2102	3	I1	I3	I5	I8
2102	4	I1	I5	I8
2102	6	I1	I3
2102	8	I3
2102	9	I1	I3
2102	10	I1	I3
2102	11	I3	I5
2102	12	I1	I3	I5
2102	13	I10	I5
2102	14	I3	I5	I9
2103	0	I3
2103	2	I5
2104	0	I1
2104	1	I1	I4	I5
2104	2	I3
2104	4	I3
2104	5	I2	I6
2104	6	I1	I2	I3	I6
2104	7	I1
2104	8	I1
2104	9	I1	I3
2104	10	I1	I3
2104	11	I1	I3	I6
2104	12	I10	I3	I5	I6
2104	13	I1	I3	I5
2104	14	I1	I3	I7
2105	1	I3
2105	2	I1	I3
2105	3	I1	I3	I7
2105	4	I3	I7
2105	5	I1
2105	6	I1	I3
2105	7	I3
2105	8	I1	I3	I6
2105	9	I1	I6
2105	10	I6
2105	11	I1
2106	0	I1
2106	1	I3
2106	2	I1	I3
2106	3	I3
2106	4	I3
2106	5	I1	I3	I5
2106	6	I1
2106	7	I5
2106	8	I3
2107	1	I3
2107	2	I3
2107	3	I3
2107	4	I1	I3
2107	5	I2	I3
2107	6	I2	I3
2107	7	I1	I2	I3	I8
2107	8	I1
2107	9	I1
2108	0	I3
2108	1	I1
2108	2	I3
2108	3	I3	I5	I6
2108	4	I1
2108	5	I1
2108	6	I1
2108	7	I1	I3	I5
2108	8	I1	I3
2108	9	I1	I3
2108	10	I1	I6
2108	11	I6	I7
2108	13	I3
2109	0	I3
2109	2	I3
2109	3	I1	I3
2109	4	I1	I3
2109	5	I2
2109	6	I2
2109	7	I1
2109	8	I1	I6
2109	9	I1	I3
2109	10	I1	I3	I5	I6	I8
2109	11	I1	I3	I5
2109	12	I3	I5	I6	I9
2109	13	I1	I5
2110	0	I1	I3
2110	1	I1	I3
2110	2	I1	I2	I3
2110	3	I5	I6
2110	4	I3	I6
2110	5	I1	I3	I6
2110	6	I1	I2	I3
2110	7	I3
2110	8	I3
2110	10	I3
2111	0	I3
2111	1	I1	I3
2111	2	I1	I5
2111	3	I5	I8
2111	4	I3
2111	5	I3	I5	I7
2111	6	I1	I3	I5	I7
2111	7	I3
2111	8	I3
2111	9	I1	I3
2111	12	I3
2112	0	I3
2112	1	I2
2112	2	I1	I2
2112	3	I2	I3
2112	4	I3
2112	5	I1	I3
2112	6	I1	I10	I3
2112	7	I3
2112	8	I1	I3
2112	9	I1	I10	I3
2112	10	I1	I3	I6
2112	11	I1	I5
2113	0	I1	I3
2113	1	I3	I5
2113	2	I1
2113	3	I1
2113	4	I1	I5	I6
2113	5	I10	I3	I6
2113	6	I1	I3
2113	7	I1
2114	0	I1	I3
2114	1	I1	I3	I6
2114	2	I1	I3	I5	I6
2114	3	I1	I5
2114	4	I1	I3	I6
2114	5	I6
2114	6	I3
2114	8	I1
2114	9	I1	I2	I3
2115	0	I3
2115	1	I1
2116	1	I3
2116	2	I3
2116	3	I3	I6
2117	0	I1	I3
2117	2	I3
2117	3	I3
2117	4	I8
2117	5	I1	I8
2117	6	I1	I6
2118	0	I3
2118	1	I3
2118	3	I3
2118	4	I3	I5
2118	5	I3	I5
2118	6	I1	I3	I5	I8
2119	0	I3
2119	1	I3
2119	2	I1	I3
2119	3	I1
2119	4	I2	I5
2119	5	I1	I11	I3	I5	I7
2119	8	I6
2119	9	I1	I3
2120	0	I1
2120	1	I1
2120	2	I1	I3
2120	3	I1	I3
2120	4	I1
2120	5	I3
2120	7	I1	I3
2121	1	I6
2121	2	I6
2121	3	I3	I6
2121	4	I6
2121	5	I1
2121	7	I1	I3
2121	8	I1	I3
2121	9	I1	I3
2121	10	I1	I3
2121	11	I1	I3
2121	12	I1	I3
2122	0	I3
2122	1	I1	I3
2122	3	I3
2122	4	I1	I3
2122	5	I1	I3
2122	6	I1
2122	7	I1	I3	I6
2122	9	I3
2124	0	I3
2124	1	I1	I3
2126	0	I3
2126	1	I1	I3	I6	I7
2126	2	I3	I5
2126	3	I1	I5
2126	4	I1	I10	I3	I5
2127	1	I1	I3
2127	2	I1	I2	I3	I5
2127	4	I1	I3
2127	5	I1	I3
2128	0	I7
2128	2	I3
2128	3	I5
2128	4	I1	I5
2128	5	I1	I7
2128	6	I1
2128	7	I1
2128	8	I1	I3
2128	9	I1	I3	I4	I5
2128	10	I1	I11	I3
2128	11	I1	I3	I5
2128	12	I1	I6
2128	13	I1	I3
2128	14	I3
2128	15	I1
2129	0	I1
2129	1	I3	I5
2130	1	I1	I2
2130	2	I1	I3	I8
2131	0	I1
2131	1	I1	I3
2131	2	I1	I3
2131	3	I3
2132	1	I1
2132	2	I3
2132	3	I5
2132	4	I3	I5
2132	6	I3	I7
2132	8	I3
2132	9	I1	I3
2132	11	I3
2132	12	I1	I5
2132	13	I1	I5
2132	14	I1	I3	I5
2133	0	I1
2133	1	I5
2133	2	I3
2133	3	I3
2133	4	I10	I3	I7
2133	5	I1	I6	I7
2134	0	I3
2134	2	I3
2134	3	I1	I3	I9
2134	4	I1	I2	I6
2134	5	I1	I6
2134	7	I1
2134	8	I1	I5
2134	9	I1	I3
2134	10	I1
2134	11	I1	I4
2134	12	I1	I3
2134	13	I3
2134	14	I3
2134	15	I1	I3
2135	1	I5
2135	2	I10	I8
2135	3	I3	I6	I8
2135	4	I1
2135	5	I1
2135	6	I1	I3	I6
2135	7	I1	I6
2135	8	I3
2135	10	I3
2135	11	I10	I5	I8
2135	12	I2
2136	0	I1
2136	1	I1	I3
2136	2	I3	I5
2136	3	I1
2136	4	I1
2136	5	I5
2136	6	I10	I2	I5
2136	7	I2	I3	I6
2136	8	I1	I5
2136	9	I1	I3
2136	10	I10	I3
2136	11	I1	I3
2137	0	I3
2138	0	I3
2138	1	I1	I6
2138	2	I5	I6	I7
2139	0	I1	I3
2139	1	I3
2139	2	I1	I3
2139	3	I1
2139	4	I1	I3	I5
2139	5	I1	I3
2139	8	I2
2139	10	I3	I7
2139	11	I5
2139	12	I1	I3	I5
2139	13	I1	I3
2140	0	I1
2141	0	I5
2141	1	I5	I8
2142	0	I5
2142	1	I3	I5
2142	2	I1
2142	3	I3	I7
2142	4	I3	I7
2142	5	I7
2142	6	I1
2142	7	I1	I3
2142	9	I3	I5
2142	10	I3	I5	I9
2142	12	I3
2143	3	I3
2143	4	I1	I3
2143	6	I1	I3
2143	7	I1	I3
2143	8	I1	I3	I6
2143	9	I3
2143	10	I1	I5
2144	0	I1
2144	2	I3
2144	3	I1	I3	I7
2144	4	I2	I3	I6	I7
2144	5	I1	I7
2144	6	I1	I2	I7
2144	7	I1	I3
2144	8	I1	I3
2144	9	I2	I3
2144	10	I2	I5
2144	11	I1	I5	I9
2145	0	I1
2145	1	I1	I3
2145	3	I1	I3
2146	1	I1	I3
2146	2	I1	I3	I5
2146	3	I1	I8
2146	4	I3	I8
2146	5	I1	I3
2146	6	I1	I2	I3
2146	7	I1	I2	I3	I6
2147	0	I3
2147	1	I1	I2	I3
2147	3	I3
2147	4	I1	I3
2147	5	I3
2148	1	I1	I3
2148	2	I1	I3
2148	3	I1	I3	I7
2148	4	I3
2148	5	I3	I7
2148	6	I3
2148	7	I1
2148	8	I3	I7
2148	9	I3	I4	I6	I7
2148	10	I1	I3	I5
2148	11	I3
2148	12	I1	I3	I6
2148	13	I1	I3
2149	0	I3
2149	3	I3	I5
2149	4	I7
2149	5	I3	I7
2149	6	I3	I5	I6	I7
2149	7	I6	I7
2149	8	I5
2150	1	I1
2150	3	I3
2150	4	I5	I7
2150	5	I3	I5
2150	6	I1	I3
2150	7	I1
2150	8	I1	I3
2150	9	I1	I3	I5
2150	10	I3	I5	I9
2150	11	I2	I4
2150	12	I1	I5
2150	13	I1	I3	I4
2151	0	I3
2151	1	I3
2151	2	I1	I3
2151	3	I1
2151	4	I1	I2	I3
2151	6	I3
2151	7	I3
2151	8	I3	I7
2151	10	I7
2151	11	I3	I7
2151	12	I7
2151	14	I1	I2
2151	15	I1	I2	I5
2152	1	I1	I6
2152	3	I9
2152	4	I1
2152	5	I3
2152	6	I3	I5
2153	1	I1
2153	2	I1	I3	I5
2153	4	I3	I5
2153	5	I3
2153	6	I3	I7
2153	8	I8
2153	9	I8
2153	10	I3	I8
2153	11	I3	I8
2154	0	I1
2154	1	I3
2155	3	I1	I3	I7
2155	4	I1	I6	I7
2155	5	I3
2156	0	I5
2156	1	I1	I8
2156	3	I1	I3	I5
2156	4	I1	I3
2156	5	I1	I3
2156	7	I3
2157	0	I3
2157	3	I3	I7
2157	4	I3
2157	5	I3	I7
2157	6	I1
2157	7	I2	I5
2157	8	I3	I5
2157	9	I3
2157	10	I1	I3
2157	11	I3	I5	I8
2157	12	I3
2157	13	I5
2157	14	I3
2158	1	I1
2158	2	I3
2158	3	I3	I8
2158	4	I3	I5	I7	I8
2159	0	I3
2159	1	I1
2159	2	I1	I3	I5
2159	3	I1	I7
2159	4	I1
2159	5	I1	I5
2159	8	I3
2159	9	I6	I7
2160	0	I3
2160	1	I3	I4
2160	2	I1
2160	3	I1
2160	4	I1	I3	I7
2160	5	I1	I3
2160	6	I2	I3	I5
2160	7	I3	I7
2160	9	I3	I5
2161	1	I1
2161	2	I3
2161	3	I2	I3	I6
2161	4	I6
2161	6	I1	I8
2161	7	I1	I3
2161	8	I3
2161	9	I3
2161	10	I1	I5
2161	11	I2	I5
2161	12	I5	I7
2162	0	I4
2162	1	I1	I5
2162	2	I1	I3
2162	3	I1	I3
2162	4	I1	I3	I5
2162	5	I3	I7
2162	6	I1	I7
2162	8	I3
2162	9	I1	I3
2162	11	I7
2163	0	I3
2163	1	I1	I3
2163	2	I3
2163	3	I1
2164	0	I1
2164	1	I1
2165	0	I5
2165	1	I1
2165	2	I1
2166	0	I3
2166	1	I1	I7
2166	2	I1	I7
2166	5	I1
2166	7	I1	I4
2166	8	I1	I3
2166	9	I1
2166	10	I1	I3
2167	0	I3
2167	2	I1	I3
2167	3	I3
2167	4	I1	I5
2167	5	I5
2167	6	I4	I5
2167	7	I3
2167	8	I3	I5
2167	9	I1	I5	I8
2167	10	I3
2167	11	I1	I3
2167	12	I1	I6
2167	13	I3
2168	1	I3	I4
2168	2	I1	I3	I5	I9
2168	3	I1	I5
2168	4	I1	I3
2169	0	I5
2169	1	I1	I3	I5
2169	2	I3
2169	6	I1	I12
2169	7	I1	I12	I3
2169	8	I1
2169	9	I1	I3
2169	10	I3
2169	11	I9
2170	0	I3
2170	1	I1	I3	I5
2170	2	I1
2170	3	I3	I6
2170	4	I6	I7
2170	5	I1	I7
2170	6	I3	I5	I6
2170	7	I1	I3	I5	I6
2170	9	I1
2170	10	I1	I3	I6
2170	11	I1
2171	0	I5
2171	1	I1	I5	I6
2171	2	I5
2171	4	I3
2171	5	I1	I3	I7
2171	6	I1	I3	I5	I6
2171	7	I3	I7
2171	9	I3	I5
2171	10	I1	I7
2171	11	I3
2171	12	I1	I3
2172	0	I1
2172	2	I3	I4
2172	3	I1	I4
2172	5	I3	I6
2172	6	I3	I6
2172	7	I3
2172	9	I1
2172	10	I1	I3	I6
2172	11	I1	I6
2172	12	I1	I6
2172	13	I3
2172	14	I1	I3
2173	0	I3
2173	1	I3
2174	1	I3	I5
2174	2	I1
2174	3	I1
2174	4	I1
2175	1	I1
2175	2	I1
2175	3	I1	I3
2175	4	I1	I3
2175	5	I1	I3
2175	6	I1	I3
2175	7	I1	I3
2175	8	I1	I6
2175	9	I1	I3
2176	1	I3
2176	2	I1	I3	I5
2177	1	I2	I3
2177	2	I2	I7
2177	3	I7
2177	4	I1	I7
2178	1	I1	I5
2178	2	I1	I2	I5
2178	3	I10	I2	I3
2178	4	I2	I3
2178	5	I1	I2
2178	6	I2	I5	I8
2178	7	I3
2179	0	I3	I5
2179	1	I1	I2	I3
2179	2	I1	I3
2179	3	I3	I4
2179	4	I3	I9
2179	5	I1	I3	I9
2179	6	I2	I5
2179	7	I3
2179	8	I3	I9
2179	9	I3
2179	10	I3	I5
2179	11	I1	I3
2179	12	I1	I3	I5
2179	13	I1	I5
2179	14	I1	I5
2180	0	I1
2180	1	I1
2180	2	I1	I3
2180	3	I1
2180	4	I1	I3
2181	2	I3
2181	3	I1	I3
2181	4	I1	I3
2181	5	I1	I3
2181	7	I3
2181	8	I3	I6
2181	9	I3	I6
2181	10	I1	I3	I6
2181	11	I1
2181	12	I1	I4
2181	14	I3
2182	0	I5
2182	1	I1	I5
2182	2	I1
2182	3	I1	I8
2183	0	I3
2183	1	I10	I3	I5
2183	2	I1
2183	3	I1	I3
2183	4	I3
2184	0	I1
2184	1	I1	I3	I5
2184	2	I3	I7
2184	3	I7
2184	4	I3
2184	5	I1	I3	I5
2184	6	I1	I3	I5
2184	7	I1
2184	8	I4
2184	9	I3
2184	10	I3	I4	I6
2184	11	I1	I3	I6
2184	12	I5
2184	13	I2	I5
2184	14	I3	I6
2185	0	I8
2185	2	I3
2185	4	I1	I3
2185	5	I1
2185	6	I1	I3
2185	7	I1	I5
2185	8	I1	I10	I8
2185	9	I1
2186	0	I3
2186	1	I10	I3	I5
2186	2	I3
2186	3	I7
2186	4	I3
2186	5	I3
2187	0	I3
2188	1	I2	I3
2189	1	I4	I5
2189	2	I1
2189	5	I5	I8
2189	6	I1	I7	I8
2189	7	I1	I5
2190	1	I1	I3
2190	2	I1	I3
2190	4	I1	I3
2190	5	I3	I5
2191	0	I1
2191	2	I3
2191	3	I3	I5
2191	4	I4	I5
2191	6	I1	I7
2191	7	I1	I3	I6
2191	8	I1	I6
2191	9	I1	I3	I6
2191	10	I3	I5
2191	11	I1	I2	I5
2191	12	I3
2191	13	I3
2192	0	I3
2192	1	I1	I3	I6
2192	2	I1	I6
2192	3	I1	I3
2192	4	I1
2192	5	I7
2192	7	I1	I3
2193	0	I3
2193	1	I5
2193	2	I1	I5
2193	5	I5
2194	0	I1
2194	1	I3
2194	2	I3	I6
2194	3	I1	I7
2194	4	I3
2194	5	I1	I5	I6
2194	6	I1	I5
2194	7	I1	I6
2195	0	I5
2195	1	I1	I10	I3
2197	0	I1
2197	1	I3
2197	2	I11	I5	I7
2197	3	I1	I5
2198	0	I1
2199	0	I1
2199	1	I1	I3
2199	2	I1	I3
2199	3	I2	I5	I6
2199	4	I3
2199	5	I3
2199	6	I1	I3
2199	7	I1	I3
2199	8	I1	I3
2199	10	I4
2199	11	I1
2200	1	I1
2200	2	I1	I3	I4
2200	3	I1	I3
2200	4	I3
2200	5	I2	I8
2200	6	I1	I6	I8
2200	7	I1
2200	10	I3	I4	I5
2200	11	I3	I5
2200	12	I1
2200	13	I1	I8
2201	0	I1
2201	1	I1	I3	I5
2201	2	I3
2201	3	I5
2201	4	I2	I3	I5	I8
2201	6	I3
2202	0	I3
2202	1	I3
2202	3	I3
2202	4	I1	I3	I5
2202	5	I1	I3
2203	1	I1
2203	2	I1	I5
2203	3	I1
2203	4	I1
2203	5	I3
2203	6	I1	I3	I5
2203	7	I1
2204	0	I4
2204	1	I1
2204	2	I3
2204	3	I3	I7
2204	4	I1	I3
2204	5	I3
2204	6	I1	I3
2205	0	I1
2205	1	I1	I3
2205	4	I1	I3
2205	5	I1
2205	6	I1
2205	8	I3
2206	2	I1
2206	3	I3	I5
2206	4	I1	I3
2207	1	I1	I3
2208	2	I1	I2
2208	4	I3
2208	5	I1	I6	I7	I8
2208	7	I3	I5
2208	8	I3	I5
2208	9	I3	I5
2209	0	I3
2209	1	I1
2209	2	I1
2209	3	I1	I3
2209	4	I3
2209	5	I3
2209	6	I5	I6
2209	7	I1	I5
2209	8	I1	I11	I9
2209	9	I1
2210	2	I3
2210	3	I1	I5
2210	4	I1	I3
2210	5	I1	I3
2210	6	I1	I3	I5
2210	7	I1	I5
2210	8	I3
2210	9	I5
2210	11	I3
2210	12	I3	I5
2210	13	I3
2210	14	I1	I10	I3	I5
2210	15	I1	I3
2211	0	I3
2211	1	I3
2211	2	I1	I3
2212	0	I6
2212	1	I6
2212	2	I3	I6
2212	3	I1	I5	I7
2212	4	I1	I3
2212	5	I3	I7
2212	6	I1
2212	7	I1	I3
2213	1	I1	I5
2214	0	I3
2214	1	I1	I2
2214	4	I3
2214	5	I3
2214	7	I3
2214	8	I1
2214	9	I4
2215	1	I3
2215	2	I3	I5	I6
2215	3	I1	I3
2215	4	I1	I5
2215	5	I1	I3
2215	6	I1
2215	7	I1
2215	8	I1	I6
2215	10	I3	I5
2215	11	I3	I5	I9
2216	1	I1	I3
2216	2	I1	I3
2216	3	I6
2216	4	I3	I5	I6
2216	5	I3	I6
2216	6	I1	I6
2216	7	I3
2216	8	I1	I3
2216	9	I1	I5
2216	10	I1	I6
2216	11	I1
2216	14	I3
2217	1	I5
2217	2	I3
2217	6	I1	I3
2217	7	I3	I5
2217	8	I5
2217	9	I10	I5
2217	10	I10	I3	I5
2218	0	I3
2218	1	I1	I5
2218	3	I3
2218	4	I3	I5
2218	5	I3
2218	6	I1	I3
2218	7	I1	I2	I3
2218	8	I1
2219	1	I1	I3
2219	2	I1
2219	3	I1	I3	I6
2220	0	I3	I5
2220	2	I1
2220	3	I1	I3
2220	4	I1	I3
2220	5	I5
2220	6	I1
2220	7	I1	I7
2221	1	I3
2221	2	I1
2221	3	I1
2221	4	I1
2221	5	I1	I3	I5
2221	6	I1	I2	I3
2221	7	I8
2221	8	I3
2221	9	I1	I3
2221	10	I2	I3
2221	11	I12	I2
2221	12	I1	I12	I2	I3
2221	14	I1	I3
2221	15	I1	I5
2222	0	I1
2222	1	I1	I2	I7
2222	3	I3
2222	4	I3	I5
2223	0	I3
2223	1	I1	I3
2223	3	I3	I5
2223	4	I3
2223	5	I3	I5
2223	6	I1
2223	7	I1	I3
2223	8	I1	I6	I8
2223	9	I3	I4	I9
2223	10	I1	I3
2223	11	I1	I5
2223	12	I3
2223	13	I3	I6
2223	14	I6
2223	15	I1	I6
2224	2	I3
2224	3	I3	I8
2224	4	I3	I5	I6	I8
2224	5	I1	I5
2224	6	I3	I5
2224	7	I1	I3
2225	0	I3
2225	1	I1
2225	3	I3	I5
2225	4	I1	I3
2226	0	I3
2226	1	I3
2226	2	I1
2226	3	I1	I3
2226	4	I1	I3	I5
2226	5	I1	I5
2226	6	I1
2226	8	I5
2226	9	I1	I10	I5
2226	10	I5
2227	1	I1
2227	2	I1
2227	3	I1	I2
2227	4	I1
2227	5	I3	I5
2227	6	I1	I5
2228	0	I3
2228	1	I3
2228	2	I3
2228	3	I1	I3	I5
2228	4	I1	I3	I5	I8
2229	0	I3
2229	1	I1	I3	I6
2229	2	I1	I3
2229	3	I1	I3	I5
2229	4	I5
2229	5	I5
2229	6	I1	I5	I9
2229	7	I3
2229	9	I1
2230	0	I4
2230	1	I2	I3
2230	2	I3	I7
2230	3	I3
2231	0	I5
2231	1	I5
2231	2	I5	I9
2231	3	I1	I5	I7	I9
2231	4	I1
2231	5	I1
2231	6	I5
2231	7	I3	I5
2231	8	I3	I5
2231	9	I5
2231	10	I1	I5
2231	11	I1	I3
2231	12	I1	I6	I7
2232	2	I2	I3
2232	3	I2	I3	I7
2232	4	I2	I6
2232	5	I7
2232	6	I4
2233	0	I3
2233	1	I1	I10	I3
2233	2	I1	I3
2233	3	I1	I3	I5
2233	4	I1	I3	I5
2233	5	I1	I5
2233	6	I1	I11	I3	I5	I6
2233	7	I5
2234	0	I5
2234	1	I1	I5
2234	2	I1	I3	I5
2234	3	I3	I5
2234	5	I1
2234	6	I1
2234	7	I1	I5
2235	1	I2
2236	1	I1	I3
2236	2	I3
2236	3	I3	I5
2236	5	I3
2236	8	I3
2236	9	I1	I3
2236	11	I1
2236	12	I1	I3	I6
2236	13	I1	I6
2236	14	I1	I3	I6
2237	0	I1
2237	1	I1	I3
2237	2	I5	I6
2237	3	I5	I7
2237	4	I10	I5
2238	1	I3	I7
2238	2	I1	I3	I7
2239	0	I10
2239	1	I10	I3
2239	2	I3	I4
2239	3	I1	I3
2239	4	I2	I3
2239	5	I5
2239	6	I1	I5
2239	7	I1	I2
2240	2	I3	I5
2240	3	I1	I10
2240	4	I10	I3
2240	5	I1	I3	I7
2240	6	I3
2241	0	I3
2241	2	I1	I5
2241	3	I1	I5
2241	4	I1	I5
2241	5	I3	I5	I6
2241	6	I10	I3	I5	I6
2241	7	I3	I6
2241	8	I1	I2	I3	I5	I6
2241	9	I5
2241	10	I1	I3	I5
2241	11	I1
2241	13	I3
2242	0	I3
2242	1	I1	I3
2242	2	I1	I3	I7
2242	3	I1	I10	I4	I5	I6
2242	4	I1
2243	0	I1
2243	1	I1	I5
2243	2	I1	I8
2243	3	I8
2243	4	I3	I4	I8
2243	5	I1	I6	I9
2243	6	I1	I3
2243	7	I3	I6
2243	8	I1	I3
2243	9	I1
2243	10	I1
2243	11	I1
2243	12	I1	I3
2243	14	I3
2243	15	I4	I5
2244	0	I3
2244	1	I1
2244	2	I1
2244	3	I1	I3	I6
2244	4	I1	I3	I6
2244	5	I3	I6
2244	6	I3	I6
2244	7	I1	I6
2244	8	I1	I3	I5
2244	10	I1	I3
2244	11	I1
2244	12	I5	I6
2245	1	I2
2245	2	I1	I2	I6
2245	3	I1	I6	I7
2245	5	I3	I5
2245	7	I3	I5
2245	8	I1	I3
2245	9	I1	I3
2245	10	I1	I2
2245	11	I1	I2	I3
2246	1	I3	I6
2246	3	I5
2246	4	I3	I5
2246	5	I1	I3
2247	2	I3
2247	3	I1	I11
2247	5	I7
2247	6	I3
2247	7	I1	I3
2247	8	I1
2247	9	I3
2247	10	I1	I3
2247	12	I5
2247	13	I1
2247	14	I1	I3
2247	15	I3
2248	0	I3
2248	1	I2	I5
2248	2	I2
2249	1	I1
2249	3	I2	I3
2249	4	I2
2249	5	I7
2249	6	I3	I7
2249	7	I3	I5	I6	I7
2249	8	I3	I5
2249	9	I5	I7
2249	10	I1	I7
2249	11	I3	I7
2250	1	I1	I3	I8
2250	2	I8
2250	3	I6
2250	4	I1
2250	5	I1	I3	I6
2250	6	I3
2250	9	I1
2250	10	I1	I3	I4
2250	11	I1	I5
2251	1	I3
2251	2	I1	I3
2251	3	I1	I2	I6
2251	4	I1	I2
2251	5	I3
2251	6	I3	I5
2252	0	I1
2252	1	I1	I3	I6
2252	3	I3
2252	5	I3
2252	6	I3
2253	1	I1
2253	2	I2	I3
2253	3	I3
2253	5	I3
2254	0	I3
2254	1	I3	I6
2254	2	I1	I3	I6
2254	3	I1
2254	5	I2	I3
2254	6	I1	I3
2254	7	I1	I3
2254	8	I3
2254	9	I3	I7
2254	10	I1	I7
2254	11	I1	I6	I7
2254	12	I6
2254	13	I6
2254	14	I1	I11	I3
2254	15	I1	I3
2255	0	I5
2255	1	I3	I5
2255	2	I3	I6
2255	3	I3	I6	I7
2255	4	I3	I5	I6	I7
2255	5	I1	I2	I5
2255	6	I3
2256	0	I3
2256	1	I3
2256	2	I1
2256	3	I1	I3
2256	4	I1	I3	I5
2256	5	I3	I6
2256	6	I1	I6
2256	7	I1	I3
2256	8	I1	I6
2256	9	I1	I3
2256	10	I1	I5
2256	11	I1	I5
2256	13	I3
2256	14	I1	I3
2257	0	I3
2257	2	I3	I5
2257	3	I3	I5	I6
2257	4	I1	I3
2257	5	I3	I6
2257	7	I1	I3
2257	8	I1	I3
2257	9	I1	I5
2257	10	I3	I6
2257	12	I3
2257	13	I3	I5
2257	14	I2	I5	I6	I8
2257	15	I1	I5
2258	0	I3
2258	1	I5	I6
2258	2	I3
2259	0	I3
2259	2	I3
2259	3	I3	I5	I7
2259	4	I3	I7
2259	5	I3
2259	6	I1	I3
2259	7	I1	I3
2259	8	I3
2259	9	I3
2259	10	I1
2260	0	I3
2260	1	I1	I6
2260	2	I8
2260	3	I7
2260	4	I7
2261	0	I3
2261	1	I1	I3
2261	3	I5
2261	4	I1	I5
2261	5	I1
2262	0	I3
2262	1	I1
2263	0	I3
2263	2	I1	I3
2263	3	I1	I3
2263	4	I3	I5	I6
2263	5	I1	I5	I6
2263	6	I5	I6
2263	7	I1	I3	I5
2263	8	I1
2264	0	I3
2264	1	I3	I6
2264	2	I3	I6
2266	0	I5
2266	1	I1	I3	I5
2268	0	I1
2268	1	I10	I3	I5
2268	2	I2	I3	I5
2268	3	I3
2268	5	I1	I3
2268	7	I1	I3
2268	8	I3	I5
2268	10	I4
2268	11	I3	I8
2268	12	I1	I6
2268	13	I6
2268	14	I1	I6
2271	0	I1
2271	1	I1	I2
2271	2	I2
2271	3	I1	I5
2271	4	I1	I3	I5
2271	6	I1	I5
2271	7	I5
2271	8	I5
2271	9	I5
2271	11	I3
2271	12	I6
2272	0	I3
2272	1	I1
2272	2	I1	I3
2272	3	I1	I3	I6
2272	4	I5	I6	I7
2272	5	I1
2272	6	I1
2272	7	I3	I5	I7
2272	8	I1	I3	I7
2272	9	I3	I7
2273	0	I3
2273	1	I3	I5
2273	2	I3
2273	3	I1
2273	4	I1	I3
2273	5	I1	I3
2273	7	I3	I8
2273	8	I1	I6	I8
2273	9	I6
2273	10	I4	I6
2273	11	I1	I6
2273	12	I1	I4
2273	13	I3
2274	0	I3
2274	1	I5	I6
2274	2	I1	I5
2274	4	I3
2275	0	I3
2275	1	I1
2275	2	I1	I4	I8
2276	0	I1
2276	1	I3
2276	2	I3
2276	3	I1	I3
2276	5	I3
2276	6	I1
2276	8	I1	I3
2276	9	I1	I3
2276	10	I2	I3
2277	1	I3
2277	2	I1	I3	I8
2277	3	I1	I7	I8
2277	4	I1	I11	I3
2277	5	I1	I11	I3	I5
2278	0	I1	I8
2278	1	I1	I8
2278	2	I1	I4	I8
2278	3	I1	I2	I3
2278	4	I1	I2	I5
2278	5	I1
2278	6	I1	I3
2278	7	I3	I6
2278	8	I3
2278	9	I1	I3	I5
2279	0	I1	I3
2279	1	I1	I3
2279	2	I1	I3	I5
2279	3	I1	I3	I5
2279	4	I1	I10	I5
2279	5	I1	I2	I5
2279	7	I3
2279	8	I1	I6
2279	9	I3	I6
2279	10	I1	I7
2279	11	I1	I7
2279	12	I1	I3
2279	13	I1	I3
2280	1	I1
2280	2	I1
2280	3	I1	I3
2280	4	I1	I3	I5
2280	5	I1
2280	6	I1	I3
2280	7	I3
2280	10	I3	I5
2280	11	I3	I7
2280	12	I1	I3
2280	13	I3
2280	14	I1
2280	15	I1
2281	1	I2	I3
2281	3	I3
2281	4	I5	I7
2281	5	I7
2281	6	I2
2281	7	I2	I5
2281	8	I1	I2	I5
2281	9	I6
2281	10	I1	I3	I6
2281	11	I1	I3	I6
2281	12	I3
2281	13	I1	I5	I7
2281	14	I1	I10	I3	I5
2281	15	I10	I3	I5
2282	2	I3
2282	3	I3	I5
2282	4	I3
2282	5	I5	I9
2282	6	I1
2282	7	I1	I5	I6
2282	8	I3
2282	9	I1
2282	10	I1	I6
2282	11	I1	I3	I6
2283	0	I3
2283	2	I3
2284	0	I1
2285	0	I2
2285	1	I2	I3
2285	2	I1	I6	I7
2285	3	I1	I6	I7
2285	4	I3	I6
2285	5	I3
2287	0	I3
2287	2	I1	I3
2287	3	I3
2288	0	I3
2288	1	I1	I6
2288	2	I3	I5	I7
2288	3	I1
2288	4	I1	I6
2288	5	I3	I6
2288	7	I3
2288	8	I1	I3
2288	9	I1	I3	I6
2288	10	I3
2288	11	I1	I3
2288	12	I3	I5
2288	13	I10	I5	I7
2289	0	I5
2289	1	I5
2289	3	I6
2289	4	I5	I6
2289	6	I1	I3
2289	8	I1
2289	9	I8
2289	10	I5
2290	0	I3
2290	1	I1	I3
2290	2	I1	I6
2291	1	I1	I12
2291	2	I1	I3
2291	3	I3	I7
2291	4	I1
2291	5	I1
2291	6	I3
2291	7	I1
2291	8	I3
2291	9	I5
2291	10	I1
2291	11	I1
2291	12	I3
2291	13	I1	I7
2292	1	I3
2292	2	I1	I3	I4
2292	3	I3
2292	4	I3
2292	5	I3	I6	I7
2292	6	I1	I7
2292	7	I3
2292	8	I3
2293	1	I1	I3	I5
2293	2	I1	I5
2293	3	I3	I5	I7
2293	4	I3
2293	5	I3
2293	7	I3
2293	8	I1	I3
2293	9	I1	I3
2293	10	I1	I3
2293	11	I1	I3	I5
2293	12	I3
2294	1	I1	I3	I8
2294	3	I1	I3
2294	4	I3	I8
2294	5	I1	I3	I6	I8
2294	6	I6	I8
2294	7	I3	I8
2294	9	I1	I3	I9
2294	10	I1	I2	I3
2294	12	I1
2294	13	I1	I5
2294	14	I3
2294	15	I1	I3
2295	0	I3
2295	1	I1	I3
2296	1	I1	I5
2296	2	I1	I11	I5
2296	3	I1	I3
2296	4	I3
2296	6	I3
2296	7	I3	I5
2296	8	I3
2296	9	I3
2297	2	I1
2297	3	I1	I3
2298	0	I3
2298	1	I3
2298	2	I3	I5
2298	3	I1
2298	4	I1	I3
2298	5	I1	I3
2298	6	I1	I3	I6
2298	7	I2	I3	I7
2298	8	I1	I3	I7
2298	9	I1
2298	11	I3	I6
2298	12	I3
2298	13	I3
2299	1	I1
2299	2	I1	I3
2299	4	I2	I3
2299	5	I1	I3
2299	6	I1	I3
2299	7	I3	I6
2299	8	I1	I3
2299	9	I3
2299	10	I2	I3
2300	0	I1	I3
2300	1	I1	I11
2300	2	I5
2300	5	I1	I3	I7
2301	2	I3
2301	3	I1
2301	4	I3	I4
2301	5	I1	I2	I3	I4
2301	8	I3	I6
2301	9	I1	I3	I6
2301	10	I1	I3
2303	1	I1	I3
2303	3	I1	I3
2303	7	I3
2303	8	I5	I6
2303	9	I6
2303	11	I5
2304	1	I5
2305	1	I5
2305	5	I3
2305	6	I3
2305	7	I3	I4
2305	11	I1	I3
2305	13	I1	I3
2305	15	I1
2306	2	I1	I3	I5
2306	3	I5
2306	4	I1	I3	I8	I9
2306	5	I1	I3	I6	I8
2306	6	I3	I5
2306	7	I1
2306	8	I1	I3
2306	9	I3	I5
2307	0	I3
2307	1	I3	I4	I5
2307	2	I3	I5
2307	3	I1	I3	I5	I7
2307	4	I5	I6	I7
2307	5	I2	I5
2307	6	I3
2307	8	I2	I3
2307	9	I1	I2	I3
2307	10	I1	I2	I3
2307	11	I11	I2	I3	I5
2307	12	I3
2307	14	I1	I3
2308	0	I1	I3
2308	2	I3
2308	4	I1
2308	7	I1	I3
2308	8	I1	I3	I5
2308	9	I1	I5
2308	10	I1	I10
2308	11	I1
2308	12	I1	I3
2309	0	I1
2309	1	I3
2309	2	I3	I8
2309	3	I1	I3	I5
2309	6	I3
2309	7	I1	I5
2309	8	I3
2309	9	I3
2309	10	I3
2310	0	I1	I3
2310	2	I3
2310	3	I1	I5
2310	4	I1	I5
2311	1	I1	I5
2311	2	I1	I3	I5	I8
2311	3	I1	I3	I7	I8
2312	0	I1
2312	1	I3	I5
2312	2	I1
2312	3	I3
2312	4	I1	I3	I9
2312	5	I3
2312	6	I1	I3	I5
2312	7	I1	I3	I5
2312	8	I1	I3
2312	9	I3
2312	10	I3
2313	0	I3
2313	1	I3	I6
2313	2	I5	I6	I9
2313	3	I1	I3
2313	6	I1	I3
2313	8	I1
2313	10	I1	I3	I5
2313	11	I1	I3
2313	12	I3
2313	13	I1
2313	14	I5
2314	2	I3
2314	3	I3
2314	4	I1	I3	I6
2314	6	I3
2314	7	I1	I3
2314	8	I3
2314	10	I1
2314	11	I3
2315	1	I1	I3
2316	0	I3
2316	1	I3
2317	0	I3
2317	1	I1	I3	I5
2317	2	I1
2317	3	I3	I6	I7
2317	4	I3	I7
2317	5	I1	I10	I7
2317	6	I5
2317	7	I3
2317	8	I3
2318	0	I3
2318	1	I3	I7
2318	2	I1	I6
2318	3	I1	I5	I6
2318	4	I3
2318	7	I1	I3
2318	8	I1
2318	10	I5
2319	0	I3
2319	1	I1	I3
2319	2	I3	I8
2319	3	I2	I6
2319	4	I2	I6
2319	5	I1	I5	I6	I7
2319	6	I1	I4
2319	7	I1	I2
2319	8	I3	I7
2319	9	I3	I7
2320	0	I1
2320	1	I1	I3
2320	3	I3
2320	4	I1	I3
2320	5	I3
2320	6	I1	I3
2320	7	I4
2320	8	I2	I5	I6
2320	9	I3
2320	10	I1	I3
2320	11	I1	I3	I7
2320	12	I3	I7
2320	13	I3	I7
2322	0	I1
2322	1	I1	I3	I5
2323	0	I3
2323	1	I1	I7
2323	2	I1	I3
2324	0	I3
2324	1	I1	I10
2324	2	I1
2324	3	I5
2324	4	I1	I4	I5
2325	0	I1
2325	1	I1
2325	2	I1	I3
2325	3	I1	I3
2325	4	I1	I3
2325	5	I1	I3
2325	6	I3	I6
2325	7	I1	I3
2325	8	I1	I3	I5
2325	9	I1	I11	I3	I5	I6
2325	11	I3
2325	12	I1	I3
2326	0	I5
2326	1	I10	I3	I5
2326	2	I1	I5
2326	3	I1
2326	4	I1	I6
2326	5	I1	I3	I6
2326	6	I1	I3
2326	7	I1	I5	I6
2326	8	I6
2326	9	I1	I3	I6
2326	10	I3
2326	11	I1	I2	I3
2326	12	I1	I3
2326	14	I3	I7
2326	15	I1
2327	0	I5
2327	1	I4	I5	I9
2327	2	I2	I3	I5	I6	I8
2327	3	I1
2327	4	I1	I3
2327	5	I1	I3	I5
2327	6	I1	I5
2327	7	I1	I5
2327	8	I1	I5
2327	9	I1	I4
2327	10	I1	I3
2327	11	I3	I6
2327	12	I1	I10	I3
2327	13	I3
2327	14	I3
2327	15	I1	I8
2328	1	I3	I6
2328	2	I1
2328	3	I5
2328	4	I1
2328	5	I1	I3	I6
2328	6	I1	I3
2328	7	I3	I6
2328	8	I3
2329	1	I5
2329	2	I1	I5	I8
2329	3	I3	I8
2330	0	I3
2330	1	I1	I3
2331	1	I4
2331	4	I1
2331	5	I1	I3
2331	6	I1	I3
2331	7	I1	I3	I8
2331	8	I3	I8
2331	9	I8
2331	10	I1
2331	11	I3
2331	12	I3
2331	13	I5
2331	14	I3	I5
2332	1	I1	I7
2332	2	I1	I3
2332	4	I3
2332	5	I1	I3	I5
2332	6	I1
2333	0	I1
2333	1	I3	I6
2333	2	I5	I6
2333	3	I6
2333	4	I1	I3
2333	6	I3
2333	7	I5
2333	9	I1	I3
2334	0	I3
2334	1	I3	I5	I7
2334	2	I1
2334	3	I3	I5
2334	4	I1	I7
2334	5	I1	I3
2334	6	I1
2334	7	I1	I6
2334	8	I1	I6
2335	0	I3
2335	1	I1	I3	I5
2336	0	I3
2336	2	I8
2336	3	I1	I8
2336	4	I2	I3
2336	5	I3
2336	6	I1	I3
2336	7	I1	I3
2337	1	I1
2337	2	I3
2337	3	I3	I7	I9
2337	4	I1	I3
2337	5	I1	I3
2337	6	I3
2337	7	I1	I5
2337	8	I1	I3	I6
2337	10	I1	I3
2337	11	I1	I2
2337	12	I2	I3	I4
2337	13	I3
2338	0	I1	I3
2338	1	I1
2338	3	I1	I3
2339	0	I5
2339	1	I11	I5
2339	2	I1	I5
2340	1	I3
2340	4	I1
2340	5	I3
2340	6	I1
2340	7	I1
2340	8	I5
2340	9	I5	I6
2340	10	I6
2340	12	I3
2340	13	I3
2341	1	I3
2341	3	I5
2341	4	I1	I5	I7
2341	5	I1	I3
2341	6	I1	I3	I9
2341	7	I3
2341	8	I3	I7
2342	1	I1
2343	0	I3
2343	1	I3
2343	2	I3	I7
2343	3	I1
2343	4	I3	I6
2343	6	I3
2343	7	I3	I6
2343	8	I1	I3	I7
2343	9	I3	I5	I6
2343	10	I3	I5	I6	I7
2343	11	I1	I5	I7
2343	12	I5	I7	I9
2343	13	I3	I4	I5	I7
2343	14	I3	I7
2344	1	I3
2344	2	I1	I3
2344	3	I2
2344	4	I3
2345	1	I2	I8
2345	3	I3
2346	0	I1
2346	1	I3	I6
2346	2	I1
2346	3	I1
2346	6	I5
2346	7	I3	I5
2346	8	I1	I4	I5	I7
2346	9	I1
2347	0	I5
2347	1	I3	I5
2347	2	I1	I3	I5
2348	1	I3	I5
2348	2	I1	I5	I6
2348	3	I1	I2	I3	I6	I7
2348	4	I3
2348	5	I5
2348	6	I1	I5
2348	7	I3
2349	0	I3
2349	2	I1
2349	3	I3
2349	4	I3	I6
2349	7	I3
2349	8	I1	I3	I4
2349	9	I5
2349	11	I1	I3
2349	12	I3	I5
2349	14	I5
2350	0	I1
2350	1	I2	I5
2350	2	I2	I3
2350	3	I1
2350	4	I1	I5
2351	0	I3
2351	1	I1
2351	2	I1	I9
2351	3	I3
2351	4	I3
2352	1	I2
2352	2	I3
2352	3	I5
2353	0	I3
2353	2	I3	I6
2353	3	I3
2353	4	I3
2353	5	I1	I3	I6
2353	6	I1	I6	I9
2353	7	I3	I6	I7
2354	1	I3
2354	2	I3
2354	3	I1	I3
2354	4	I1	I3	I5
2354	5	I1	I3
2354	6	I3	I5
2354	7	I1	I3	I5
2354	8	I1	I4	I5
2355	0	I7
2355	1	I5
2355	2	I1
2355	3	I1	I5
2355	4	I1	I3
2355	5	I1	I6
2355	6	I3	I5
2355	7	I3
2355	8	I1	I3
2355	9	I3
2355	12	I1
2356	0	I3	I5
2356	1	I1	I4
2356	2	I1	I5
2357	0	I3
2357	1	I1	I3
2357	2	I1	I5
2357	3	I1
2357	4	I1
2357	5	I2	I3
2357	6	I1	I2
2357	9	I3
2357	10	I3	I5
2358	0	I1	I3
2358	2	I3	I5	I7
2358	3	I5
2358	4	I5
2358	5	I3	I4	I5
2358	7	I3
2358	8	I1	I3
2358	9	I1	I3	I6
2358	10	I6
2358	11	I3	I6
2358	12	I1	I6
2359	1	I3
2359	2	I1
2359	5	I1	I3
2359	6	I1
2359	8	I4	I5
2359	9	I1	I3	I5
2359	11	I1
2360	0	I3
2360	1	I1	I3
2360	2	I1	I3	I6
2360	3	I1	I10	I3
2360	5	I3	I7
2360	6	I7
2360	7	I3	I7
2360	8	I1
2361	1	I1
2361	2	I2	I5	I7
2361	4	I5	I7
2361	5	I1	I5
2361	6	I3
2361	7	I5
2361	8	I10	I3	I5
2361	9	I1
2361	10	I1	I3
2361	11	I1	I3	I5
2361	12	I1
2361	13	I3	I6
2361	15	I3
2362	0	I5
2362	1	I5
2363	1	I3	I5
2363	2	I3
2363	3	I3
2363	4	I7
2363	5	I3	I7
2363	6	I3	I7	I8
2363	7	I3	I5	I7
2363	8	I2	I8
2363	9	I2	I4	I6	I8
2363	10	I6
2363	11	I1
2363	12	I1
2363	13	I1	I3
2363	14	I3
2364	1	I1
2364	2	I1	I11
2364	3	I11
2365	0	I1	I3
2365	1	I1	I3
2365	2	I1
2365	3	I1	I3
2365	4	I3	I6	I7
2365	5	I1	I6
2365	6	I1
2365	7	I1	I3	I6
2365	8	I2
2365	10	I1	I3
2365	12	I1
2365	13	I1	I3
2365	14	I1	I3
2365	15	I1
2366	0	I3
2367	1	I1	I5
2367	2	I4	I6
2368	0	I1
2368	1	I1
2368	2	I1	I2	I7
2368	3	I1	I3
2368	4	I2	I3	I5
2368	5	I2	I5	I9
2368	6	I1	I2	I4
2368	7	I1	I3
2369	1	I3
2369	2	I7
2369	3	I7
2369	4	I3	I5
2369	5	I4	I5	I9
2369	6	I3	I6
2369	7	I3	I5
2369	8	I1	I3	I5
2369	9	I1
2369	10	I5
2369	12	I1
2370	0	I3
2370	1	I3	I5
2370	2	I1	I3	I7
2370	3	I1	I3	I6
2370	4	I1	I3
2370	5	I1	I3
2370	6	I1	I2	I3	I6
2370	7	I1
2370	8	I1	I3
2370	9	I1	I3	I7
2370	10	I1	I5
2370	11	I5
2370	12	I1
2370	13	I3
2370	14	I1	I3
2371	0	I1
2371	1	I1	I3
2371	2	I1	I3
2371	3	I3	I5
2372	0	I1
2372	1	I1	I3	I5
2372	2	I4	I5	I6
2372	3	I1	I3	I6
2372	4	I1	I3
2372	5	I5	I7
2372	6	I3
2372	7	I1	I3
2372	9	I1	I3
2372	10	I1	I3
2372	11	I3	I5
2372	12	I1	I3
2373	1	I1	I3
2373	2	I1	I3	I5
2374	1	I1	I3	I7
2374	2	I1	I3	I7
2374	4	I1	I3
2374	5	I1	I3	I6
2374	6	I1	I3	I6
2374	8	I1
2374	9	I1
2374	10	I3	I5
2374	11	I1	I2	I3	I5	I9
2374	12	I1	I2	I4	I5
2374	13	I2
2374	14	I1	I2	I6
2374	15	I1	I12	I2
2375	0	I3
2375	1	I1	I3	I6
2375	2	I1	I3	I6
2375	3	I3
2375	4	I3	I7
2375	5	I1	I3
2375	6	I3
2375	7	I3	I7
2375	8	I5	I7
2376	0	I1
2376	1	I2	I3
2376	2	I3
2376	3	I3
2376	4	I1	I3
2376	5	I1	I3
2376	6	I5
2376	7	I5
2376	8	I5
2376	9	I1	I2	I5
2376	10	I1	I6
2376	11	I1	I3	I6
2376	12	I5	I6
2377	1	I8
2377	2	I5	I6	I8
2377	3	I12	I3	I6	I8
2377	4	I12	I6
2377	5	I1
2377	6	I3
2377	7	I1	I3	I5
2377	8	I2	I3	I9
2377	9	I2	I9
2377	10	I1	I4
2377	11	I1	I2	I4	I7
2377	12	I5
2377	13	I3
2378	0	I1
2378	1	I1	I3
2378	2	I1	I5
2378	3	I5
2378	4	I8	I9
2378	5	I3
2379	1	I3
2379	2	I3
2379	3	I3	I6
2379	4	I3	I6
2379	6	I1
2379	8	I3	I5
2379	10	I1
2379	11	I1	I5
2379	12	I1	I3
2379	13	I1	I2	I3
2380	0	I3
2380	1	I5
2381	0	I3
2381	1	I1	I11
2381	2	I1	I7
2381	3	I1	I3	I7
2381	5	I3
2382	0	I3
2382	1	I1	I3	I7
2382	2	I3	I5
2382	3	I1	I5
2382	4	I3
2382	5	I1
2382	6	I2	I3	I6
2382	7	I3	I4	I6
2382	8	I1	I5	I6
2382	11	I3	I5
2382	12	I3
2382	13	I3
2382	14	I3	I5
2382	15	I3	I6
2383	0	I1
2384	0	I1
2384	1	I3
2384	2	I8
2384	3	I8
2384	4	I5	I6	I8
2385	0	I1
2385	1	I1	I3
2385	2	I1	I7
2385	3	I1	I3	I6
2385	4	I3
2385	6	I3
2385	7	I1	I6
2385	8	I6
2386	0	I1
2387	0	I3
2387	4	I3
2387	5	I3
2387	9	I1	I5
2387	10	I1
2387	11	I1	I3
2388	1	I3
2388	2	I1	I3
2388	3	I1	I3
2388	4	I1	I7
2388	5	I1	I3
2388	6	I3	I5	I6
2388	7	I1	I3	I6
2388	8	I1	I3
2388	9	I1	I3
2389	0	I1	I6
2389	1	I1
2389	3	I3
2389	4	I1	I6
2390	1	I1	I5
2390	2	I1	I6
2390	5	I10	I5
2390	6	I5
2390	7	I1	I10
2390	8	I3	I6
2391	1	I1
2391	2	I1	I3
2391	3	I3
2391	6	I3	I5
2391	8	I3	I5
2391	9	I4	I5	I6
2391	10	I3	I6
2391	12	I3
2392	0	I3
2392	1	I1	I3	I7
2393	1	I1	I5
2393	2	I7
2393	3	I1	I3	I7
2393	4	I1	I3	I5	I6	I7
2393	5	I3	I6
2394	0	I5
2394	1	I3
2394	2	I3	I5
2395	0	I3
2395	1	I3
2395	2	I5
2395	3	I2	I3
2395	4	I2	I3	I6	I7
2395	5	I6	I7
2395	6	I6
2395	7	I6
2395	8	I1	I7
2395	9	I1	I11	I3	I7
2396	0	I5
2396	1	I2	I3	I5
2397	0	I7
2397	1	I1	I7
2397	2	I1	I3	I7
2397	3	I3
2397	4	I1	I3
2397	5	I1	I3	I5
2397	7	I3
2397	8	I1	I3
2397	9	I1	I3	I6
2397	10	I1	I3
2398	1	I1
2398	2	I1
2398	3	I1
2398	4	I1
2398	5	I1	I5
2398	6	I5
2399	1	I3
2399	2	I3
2400	1	I1
2400	2	I1	I3	I8
2400	3	I1	I3	I8
2400	4	I1	I8
2400	5	I8
2401	0	I3
2401	1	I3	I6
2401	2	I3	I6
2401	4	I3
2401	5	I3	I5
2401	6	I3
2401	7	I3	I9
2401	8	I1	I3
2401	12	I12	I3
2401	13	I1	I3
2401	14	I1	I3
2402	1	I3
2403	1	I3
2403	2	I1	I10	I3
2403	3	I1	I3	I6
2403	4	I1	I3	I6	I7
2403	5	I3
2403	6	I1	I3	I7	I8
2403	9	I3
2403	10	I1
2404	0	I8
2404	1	I8
2404	2	I6
2404	3	I6
2404	4	I5	I6
2404	6	I1	I3
2404	9	I1
2404	10	I1	I2	I3
2404	11	I1	I2	I3
2404	12	I1	I3	I4
2405	1	I3
2405	2	I1	I3
2405	3	I3	I5	I6
2405	4	I10	I2	I3
2406	0	I3
2406	1	I5
2406	2	I1	I5
2406	4	I3
2406	5	I1	I10	I3
2407	0	I3
2407	1	I1	I3	I5
2407	2	I3
2407	3	I3
2408	0	I1
2408	1	I1
2408	2	I1	I5
2408	3	I1	I5
2408	4	I1
2408	5	I3
2408	6	I3	I5
2408	7	I3	I5
2408	8	I1	I3	I5
2408	9	I3
2408	10	I1	I3
2408	11	I1	I3	I5
2408	13	I3
2408	14	I3
2409	0	I1
2409	1	I3
2409	2	I1
2409	3	I1	I5
2409	4	I1
2409	5	I1	I6
2409	6	I6
2409	7	I6
2409	8	I3
2409	9	I3	I7
2409	10	I5
2409	11	I5
2409	12	I1	I5	I7
2410	0	I3
2411	0	I3
2411	1	I3	I5
2411	2	I3
2411	3	I1	I3	I5
2411	4	I10
2411	5	I3	I6
2411	6	I6
2411	7	I1	I2	I5	I6
2411	8	I1	I3	I5
2412	0	I5
2412	1	I1	I3
2412	2	I9
2412	3	I1	I3
2412	4	I3
2413	0	I3
2413	1	I3	I6
2413	2	I1	I3	I5
2413	3	I3	I5
2415	1	I3
2415	3	I1	I3
2415	4	I1	I8
2415	5	I5
2415	6	I5
2415	7	I1	I5	I9
2415	8	I3
2416	2	I3	I5
2416	3	I1	I5
2416	4	I5
2416	5	I6
2416	7	I3
2416	8	I1
2416	9	I4
2416	11	I3
2416	12	I3	I5	I7
2417	1	I1
2417	2	I1	I3	I4
2417	3	I1	I3
2417	5	I1	I3
2417	6	I1	I3	I5	I6
2417	7	I3	I5
2417	8	I5
2417	9	I3	I5
2417	10	I3	I5
2417	11	I3	I7
2417	12	I1	I3
2417	13	I7
2417	14	I1
2417	15	I1	I2	I3
2418	0	I1
2418	2	I1	I3
2418	4	I7
2418	6	I1	I3
2418	7	I2	I3	I4
2418	8	I2
2418	9	I10	I5	I6
2418	10	I3	I6
2418	11	I3	I6
2418	12	I6
2419	0	I3
2419	1	I1	I9
2419	2	I1
2419	3	I3	I5
2419	4	I3
2419	5	I1	I3
2419	6	I1	I10	I3
2419	7	I6
2419	8	I6
2419	9	I3	I6
2419	10	I6
2420	1	I1	I5
2420	4	I1
2420	5	I1	I3
2420	7	I3
2422	1	I3
2423	1	I3
2423	2	I3	I5
2423	3	I3	I5
2423	4	I1	I5	I8
2424	0	I1
2424	1	I1	I3
2424	2	I1	I3	I6	I7
2424	3	I1	I10	I3	I5	I7
2424	4	I3	I6
2424	5	I3	I6
2424	6	I3
2424	7	I1
2424	8	I1
2424	9	I1
2424	10	I5
2424	11	I5
2425	1	I3	I5
2425	3	I5
2425	4	I10	I5
2425	7	I7
2425	8	I7
2425	9	I1	I5	I7
2426	0	I1
2426	1	I1	I3
2426	3	I1	I3	I8
2426	4	I1	I3	I6
2426	5	I1
2426	6	I2	I3
2426	7	I2	I3
2426	8	I2	I5
2426	9	I2	I5	I6	I9
2428	1	I3
2428	2	I3
2428	3	I3
2428	4	I1	I3
2428	5	I1	I3	I5
2428	6	I1	I3	I5
2428	7	I1	I3
2429	0	I1
2429	1	I1	I6
2429	2	I5
2429	3	I3	I5
2429	4	I1	I5
2430	4	I1	I3
2430	5	I1	I5	I6
2430	6	I1	I6
2430	7	I6
2430	8	I1	I6
2430	9	I1	I6
2430	10	I6
2430	11	I1	I6
2430	14	I1	I3
2430	15	I1	I3
2431	0	I3	I5
2431	1	I1
2431	2	I3
2431	3	I1	I3
2431	4	I1	I10	I2	I3	I5
2432	2	I3
2432	5	I1	I4
2432	10	I1	I3	I7
2432	11	I1	I2	I7
2432	12	I1	I7
2434	1	I5
2434	2	I1	I12	I5
2435	0	I3
2435	1	I3
2435	2	I1
2435	3	I1	I3
2436	0	I6
2436	1	I3	I6
2436	2	I5
2436	3	I1	I10	I5
2436	4	I10	I3
2436	5	I5
2436	6	I5	I9
2436	8	I3	I6
2436	9	I1	I10	I3	I6
2437	1	I3
2438	0	I3
2438	1	I1	I3	I7
2438	2	I3	I7
2438	4	I5
2438	5	I3	I5	I9
2438	6	I1
2439	1	I3
2440	0	I5
2440	1	I1	I3	I5
2440	2	I1
2440	3	I1
2440	4	I1	I6
2441	0	I3
2441	1	I1	I3
2441	2	I3
2441	3	I5
2441	4	I1	I5
2441	5	I1	I3	I5	I8
2441	6	I1	I3	I5
2441	7	I1
2441	8	I1	I3
2441	9	I3	I5
2441	10	I3
2441	11	I6
2442	0	I5
2442	1	I1	I11
2442	3	I3
2442	4	I5
2442	5	I3	I5
2442	6	I3
2443	0	I3	I5
2443	1	I3
2443	2	I3
2443	3	I3
2443	4	I1	I4
2443	5	I2
2443	6	I2	I3
2443	7	I5
2444	0	I1	I3
2444	1	I1	I5	I7
2444	2	I3	I5
2444	3	I3	I8
2444	4	I1	I6
2444	5	I1	I6
2444	6	I3	I5	I6
2444	7	I6	I7
2444	8	I6	I7
2445	0	I1
2445	1	I1	I6
2445	2	I1	I3
2445	3	I1	I3
2445	4	I3	I4	I5
2445	5	I1	I3	I5
2445	6	I3	I5	I6
2445	7	I3	I5
2445	9	I1	I5
2446	0	I3
2446	1	I5	I6	I7
2446	5	I5
2446	6	I3	I5	I9
2446	7	I1	I3
2446	8	I1	I3
2446	9	I1	I3
2446	12	I2
2447	0	I3
2447	1	I1	I3	I5
2448	0	I3
2448	1	I1	I3	I5
2448	2	I1
2448	3	I6
2448	4	I1	I6
2448	5	I5
2448	6	I5
2448	7	I3
2448	8	I1	I3	I8
2448	9	I5	I6	I7
2448	10	I1
2448	11	I3
2449	0	I3
2449	1	I1	I5
2449	3	I5
2449	7	I1	I5
2449	8	I5
2449	9	I5
2449	11	I1	I3
2449	12	I2
2449	13	I3
2450	2	I1
2450	3	I3
2450	5	I3
2451	0	I1
2451	1	I1	I3
2451	2	I5
2452	0	I3
2452	1	I3
2452	2	I3	I7
2452	4	I3
2452	5	I3
2452	6	I3
2452	7	I1
2452	8	I7
2452	9	I5
2452	10	I10	I5	I8
2453	0	I9
2453	2	I3
2453	4	I1
2453	5	I1	I3
2453	6	I1	I3
2453	7	I1	I6
2453	8	I3
2453	9	I11	I5
2454	1	I1
2455	2	I1
2456	0	I3
2457	0	I1
2457	1	I1
2457	2	I1	I5	I6
2457	3	I1	I5
2457	4	I1	I3
2457	5	I5
2457	6	I5
2457	7	I1	I5
2457	8	I1	I3
2458	2	I3
2459	1	I3
2460	0	I5
2460	1	I1	I4
2460	2	I1
2460	3	I1	I3
2460	4	I1
2460	5	I1
2460	8	I1	I5	I6
2461	1	I1	I3
2461	2	I3	I5
2461	3	I10	I3	I5
2461	4	I3	I7
2461	5	I1	I4	I5	I7
2461	6	I1	I3	I7
2461	7	I1	I3
2461	8	I1	I3
2461	10	I3
2461	11	I3
2461	12	I3
2461	13	I3
2461	14	I3
2461	15	I3	I6
2462	1	I1	I3	I5
2462	3	I4	I8
2462	4	I1	I3	I9
2462	5	I1	I2	I6
2462	6	I1	I2	I3	I6
2462	10	I1	I3
2462	11	I1	I3
2462	12	I12
2463	0	I6
2463	1	I1	I6
2463	2	I5	I6
2463	3	I1	I6
2463	4	I1	I6
2463	5	I1	I6
2463	6	I1
2463	7	I3
2463	8	I1
2464	1	I5
2464	3	I2	I3	I9
2464	4	I3	I7
2464	5	I1
2464	6	I1	I3
2464	7	I1	I3	I9
2465	1	I5
2465	2	I1	I2	I5
2465	3	I1	I3
2465	4	I3
2465	5	I3	I6
2465	7	I3
2465	8	I1
2465	9	I1	I2	I3
2466	2	I1
2466	3	I3
2466	4	I1	I3
2466	5	I1	I3
2466	6	I1	I3	I5
2466	7	I1	I5
2466	8	I1	I2
2466	9	I2	I5
2466	10	I1	I2	I3	I8
2467	0	I3
2467	2	I7
2467	3	I1	I7
2467	4	I7
2467	5	I7
2468	0	I3
2468	1	I3	I5
2468	2	I3
2468	4	I3
2469	1	I1
2470	1	I1	I3
2470	2	I3	I6
2470	3	I3	I6	I7
2471	0	I7
2471	1	I7
2471	2	I3	I7
2471	3	I4
2471	5	I3
2471	6	I3
2472	1	I5
2472	2	I10	I5
2472	3	I10	I3
2472	4	I10	I3
2472	5	I4
2472	6	I1	I3
2472	7	I1	I3
2472	8	I3
2472	9	I1	I3
2472	10	I1	I5
2473	1	I1
2473	2	I6	I8
2473	3	I3	I6	I8
2473	4	I1	I3	I6
2473	5	I3
2473	6	I3
2474	0	I1
2474	2	I3
2474	3	I1	I3	I4
2474	4	I3
2474	5	I1	I2	I3
2474	7	I3
2474	8	I5	I6
2475	1	I3
2475	2	I1
2475	3	I3	I6
2475	5	I1
2475	6	I1	I5
2475	7	I1	I5	I9
2475	10	I1
2475	11	I1	I3
2475	12	I1	I3	I7
2475	13	I3
2475	14	I1
2475	15	I1	I3
2476	0	I1
2476	1	I1
2476	2	I1	I3
2476	3	I1
2476	4	I3
2476	5	I3	I4
2476	6	I1	I3
2476	8	I3
2476	9	I1
2476	10	I3	I6
2476	11	I1	I3	I6
2476	12	I3	I6
2477	1	I1	I5
2477	2	I1	I8
2478	0	I3
2478	1	I1
2478	2	I1
2478	3	I1	I2
2478	5	I1	I3	I5
2478	6	I6
2478	7	I6
2478	8	I6
2478	9	I3
2478	10	I3
2478	11	I3
2478	12	I1	I3
2479	2	I5
2479	3	I1	I3	I5
2479	4	I3
2479	5	I1	I6
2479	6	I3
2479	7	I1
2479	8	I1	I3
2479	9	I1	I3
2480	1	I1	I3
2480	2	I3
2480	3	I3
2480	4	I1
2480	5	I1	I3	I5
2480	7	I3
2480	8	I3
2480	9	I3	I6
2480	10	I1
2481	0	I3
2481	1	I3
2481	3	I3
2481	5	I1	I9
2481	6	I1	I3
2481	7	I3
2481	8	I1
2481	9	I1	I3
2481	10	I1
2481	12	I3
2481	13	I1	I3
2482	0	I3
2482	1	I1
2482	2	I1	I3
2482	3	I1	I3
2482	4	I5
2483	0	I3
2483	1	I1	I3
2484	0	I1
2484	1	I3
2484	2	I3
2484	3	I3
2484	4	I3
2484	5	I1	I3
2484	6	I1	I3	I5
2484	7	I1
2484	8	I6	I7
2484	9	I1	I3	I6	I7
2485	0	I3
2485	1	I1	I3
2485	2	I1	I3	I6
2485	3	I6
2485	5	I3
2485	6	I7
2485	7	I1	I7
2485	8	I1	I5	I7
2486	0	I3
2486	1	I1
2486	2	I3	I6
2486	3	I3
2486	4	I1	I3	I7
2486	5	I1	I3
2486	6	I3
2486	7	I1	I3
2486	8	I1	I2	I3	I5
2487	1	I1	I3	I5
2487	2	I2	I3	I5
2487	3	I3	I6
2487	4	I3	I5	I6
2487	5	I3	I5
2487	6	I1	I3	I5	I7	I8
2488	1	I3
2488	2	I1	I3	I5
2488	3	I5
2488	4	I1
2488	5	I3	I5
2488	6	I1	I3	I5
2488	7	I7	I9
2488	8	I3	I5	I7
2488	9	I1	I3
2488	10	I11	I3	I5	I6
2488	11	I3	I6	I9
2488	12	I1	I9
2488	13	I1
2488	14	I3
2489	1	I1
2489	2	I1	I11	I2
2489	3	I2	I3	I7
2489	4	I1
2489	5	I1	I3
2489	6	I1	I3	I6
2489	7	I3	I5
2489	11	I1
2489	12	I1	I3
2489	13	I1	I3	I5
2490	1	I3
2490	2	I1	I3
2490	3	I1
2490	5	I8
2490	7	I3
2491	0	I1
2491	1	I1
2491	2	I1	I3
2491	3	I3
2491	4	I3
2491	5	I3	I7
2491	6	I1
2491	7	I1	I3
2491	8	I5
2491	9	I7
2491	10	I3	I7
2491	11	I3	I7
2491	13	I3
2491	15	I1
2492	0	I3	I5
2492	2	I3
2493	1	I5
2493	2	I3	I5
2493	3	I1	I5
2493	4	I3	I5
2493	5	I1	I3
2493	7	I3
2493	9	I1	I3
2493	12	I1	I4
2493	13	I1	I3	I5
2494	2	I3	I5
2494	3	I1	I3	I5
2494	4	I1	I3
2494	5	I3
2494	6	I1	I3
2494	7	I5
2494	8	I5
2494	9	I5
2494	10	I1	I5	I6
2495	2	I1
2495	3	I1	I3
2495	4	I1	I5
2495	6	I3	I7
2495	7	I5	I7
2496	0	I1
2496	1	I1	I3	I6
2496	2	I3
2496	3	I3	I6
2496	4	I1	I6
2496	5	I6
2496	6	I3	I6
2497	1	I3
2497	2	I3	I5
2497	3	I10	I3	I9
2497	4	I1	I10	I5
2497	5	I11	I3	I5
2497	6	I3	I5	I6
2497	7	I1
2498	0	I3
2498	1	I3
2498	2	I3
2499	2	I1	I3
2499	4	I3
2499	6	I3
2499	7	I1	I5
2499	8	I1	I3
2499	9	I1	I3
2499	10	I5
2499	11	I1	I5	I7
2499	12	I1	I3
2499	13	I3
2499	14	I1	I3
2500	1	I3
2500	2	I1	I3
2500	3	I3
2502	1	I1
2502	2	I1
2503	1	I1	I6
2503	2	I1	I2	I6
2504	0	I4
2504	1	I3
2504	2	I4
2504	3	I5	I7
2504	4	I1	I2	I7
2504	5	I1	I2
2504	7	I1
2504	8	I1
2505	1	I1
2505	2	I3
2505	4	I3	I6
2505	7	I3
2505	8	I1	I3
2505	9	I3	I6
2506	0	I3	I6
2506	1	I3
2506	2	I1	I3	I5	I6
2506	3	I1	I10	I3
2506	4	I1	I5
2506	5	I1	I3
2506	7	I3
2507	0	I5
2507	1	I1	I5
2507	2	I1	I5
2507	3	I1
2507	4	I6
2507	5	I3	I6
2507	6	I6
2507	7	I6
2507	8	I1
2507	9	I3	I5
2507	10	I11	I2	I3
2507	11	I11	I2
2507	12	I11	I3
2507	13	I1	I3	I7
2508	0	I3
2508	3	I1
2508	4	I1	I3
2508	5	I3	I8
2508	6	I1	I8
2508	7	I1	I3	I8
2508	8	I1	I2	I6
2508	9	I11	I3	I6
2509	2	I3
2510	1	I1	I3
2510	2	I3
2510	3	I3	I5	I7
2510	4	I3
2510	5	I1
2511	1	I1
2511	2	I3
2511	3	I3	I9
2511	4	I1	I3
2511	5	I3
2511	6	I5
2511	7	I1	I5
2511	8	I3	I5
2511	9	I3	I7
2511	10	I5
2511	11	I1	I3
2512	0	I1	I3
2512	1	I1	I3
2512	2	I3
2512	3	I1
2512	4	I1	I3
2512	5	I3	I6	I8
2512	6	I1
2513	0	I3
2513	1	I1	I10
2513	2	I3
2513	3	I1	I3	I5
2513	4	I3
2513	5	I7
2514	0	I3
2514	1	I1	I3	I5
2514	2	I5
2514	3	I5	I7
2515	0	I1
2516	0	I6
2516	1	I3
2516	3	I1
2516	4	I3
2516	5	I3
2517	0	I5
2517	1	I10	I3	I5
2517	2	I10	I3
2518	1	I1	I3
2519	0	I3
2519	1	I1	I5
2519	2	I1
2519	3	I1	I2	I3
2519	4	I3
2519	5	I1	I3
2519	6	I3	I7
2519	7	I3	I6	I7
2519	8	I1	I3	I5	I6
2519	9	I1	I3	I6
2519	10	I1	I5	I6	I7
2519	11	I1	I7
2520	1	I1
2520	2	I1	I3	I6
2520	3	I1	I3	I6
2520	4	I6
2520	5	I3	I6
2520	6	I1	I3
2520	7	I3
2520	8	I1	I3
2520	9	I1	I3	I6
2520	10	I10
2520	12	I1	I3
2520	13	I1	I3	I7
2521	0	I3	I5
2521	1	I1
2521	2	I1	I3	I5
2521	3	I3	I5
2521	4	I3
2521	5	I1
2521	6	I1	I3	I6
2521	7	I1	I3
2521	8	I3
2521	9	I3
2521	10	I3	I6
2521	11	I1	I3	I5
2522	0	I3
2523	0	I5
2523	1	I1	I3	I5
2524	1	I3
2524	3	I3	I9
2524	4	I3
2524	6	I1
2524	7	I1	I3
2525	1	I3
2525	2	I3	I5
2525	4	I1	I2
2526	0	I3	I6
2526	1	I3	I6	I7
2526	2	I3
2526	3	I1	I4	I7
2526	4	I6	I7	I8
2526	5	I1
2527	0	I5
2527	2	I1
2527	3	I3
2527	4	I1	I3
2527	5	I3
2527	6	I3
2527	7	I3	I5
2527	8	I1	I3	I5
2527	9	I1
2527	10	I1	I3
2527	12	I1
2527	13	I3	I5
2527	14	I1	I3	I5
2528	0	I3
2528	1	I2	I3
2528	2	I2	I3	I5
2529	1	I1	I3
2529	2	I1	I3	I6
2529	3	I1	I6
2529	4	I3
2529	5	I1	I5
2529	6	I1	I5
2529	7	I1	I3
2529	8	I3
2530	1	I9
2530	2	I1	I3
2530	3	I1
2530	5	I3
2530	6	I5
2530	7	I3
2530	10	I3
2530	11	I3
2530	12	I1	I3
2530	13	I1	I3
2530	14	I1	I7
2530	15	I1
2531	0	I1	I3
2531	1	I5	I6	I7
2531	2	I3	I7
2531	3	I3
2531	4	I1	I3
2531	5	I1	I3	I5
2531	6	I11	I3	I8
2531	7	I3
2531	8	I3
2532	1	I1	I5
2532	2	I3
2532	3	I7
2533	1	I5
2534	0	I3
2534	1	I1
2534	2	I5
2534	3	I2	I3	I5
2534	4	I5
2534	5	I1	I5
2535	0	I3
2535	1	I3
2535	2	I1	I3	I5
2535	4	I1
2536	0	I4
2536	2	I1	I7
2536	4	I3
2536	5	I1
2536	6	I1	I3
2536	8	I1
2536	9	I3
2537	0	I1
2537	1	I1	I3
2537	2	I1	I3
2537	4	I3
2538	0	I5
2538	2	I3	I5
2538	3	I1	I8
2538	4	I1	I5	I8
2538	5	I1	I8
2538	6	I1	I3	I8
2538	7	I3
2538	8	I1	I3
2538	9	I1	I6	I7
2538	10	I7
2538	11	I7
2538	12	I3	I7
2538	13	I1
2539	0	I3
2539	1	I3	I7
2539	2	I1	I3	I7
2539	3	I7
2539	4	I5	I7
2539	5	I7
2539	7	I1
2539	9	I5
2539	10	I1	I3	I5
2539	12	I1	I4	I7
2539	14	I1
2539	15	I1	I3
2540	1	I1
2540	2	I1
2540	3	I1
2540	4	I1
2540	5	I1
2540	6	I1	I3
2540	7	I3
2540	8	I3
2540	9	I4	I6
2540	11	I3
2541	0	I1
2541	1	I1	I3
2541	2	I1	I3	I7	I8
2541	3	I1	I7	I8
2541	4	I1	I8
2541	5	I8
2541	6	I3
2541	7	I3
2541	8	I1
2541	9	I5	I6
2541	10	I3	I6
2541	11	I5	I6
2541	12	I1	I5
2541	13	I3	I5
2542	2	I3
2543	0	I2
2543	1	I1	I2	I3
2543	2	I1	I2	I3	I5
2543	3	I1	I2	I6
2543	4	I3	I5	I6	I7
2543	5	I5	I7
2543	6	I3
2543	7	I5	I7
2543	8	I1	I3	I5	I8
2543	10	I1
2544	1	I2	I5	I8
2544	3	I1
2544	4	I1
2544	5	I1	I3
2544	6	I1	I7
2544	7	I1	I3
2544	8	I1	I3
2544	9	I1
2544	10	I1	I2
2544	11	I1
2544	12	I3	I6
2545	0	I3
2545	1	I3
2546	0	I3	I7
2546	1	I5
2546	2	I10	I3	I5
2547	0	I3
2547	1	I10	I5
2547	2	I10	I3	I4
2547	3	I3
2548	0	I3
2548	1	I3
2548	2	I3
2548	3	I1
2548	4	I1
2548	6	I2
2548	7	I1
2548	8	I1	I6
2548	9	I1	I5
2548	10	I3	I5
2548	11	I1	I5	I6
2548	12	I3	I5	I6
2548	13	I6	I7
2549	1	I7
2549	2	I1	I7
2549	3	I2	I5
2549	4	I2	I6
2549	5	I1	I7
2549	6	I1	I7
2549	7	I1	I6	I8
2549	8	I5	I6
2549	9	I1	I10	I3	I5
2549	10	I1	I10	I3
2549	11	I3
2549	12	I1	I3
2550	0	I1
2550	1	I1
2550	2	I1	I3
2550	3	I1	I3	I5
2550	4	I1
2550	5	I1	I3	I6
2550	6	I5
2550	7	I3
2550	8	I1
2551	0	I3
2551	1	I1	I3
2551	2	I1	I10	I3
2551	3	I10	I6
2551	4	I10
2551	6	I1	I3
2551	7	I1	I3	I5
2551	8	I1	I5
2552	1	I1
2552	2	I1
2552	3	I2	I5
2552	4	I1	I2	I3
2552	5	I1	I3	I5
2553	1	I1	I3
2553	3	I1	I5
2553	4	I5
2553	5	I5
2553	6	I5
2553	7	I1	I5	I8
2554	0	I1	I3
2554	3	I7
2554	4	I5
2554	5	I5
2554	6	I1	I5
2554	7	I1	I3	I5	I9
2554	8	I1	I3	I5
2554	9	I1	I3
2554	10	I1	I3
2554	11	I1	I3	I5
2554	12	I1	I3	I5	I7	I9
2554	13	I7
2554	14	I7
2555	0	I3
2555	1	I3	I7
2555	2	I1
2555	3	I1	I3
2555	4	I3
2555	5	I3	I5
2555	6	I1	I3	I5
2555	7	I3	I5
2555	8	I5
2556	1	I1
2556	2	I1	I3
2556	3	I3
2556	4	I3
2557	0	I5
2557	1	I1	I5
2557	2	I5
2557	3	I3	I8
2557	4	I3
2557	5	I1	I3
2557	6	I3	I6
2557	7	I5
2558	1	I3
2558	3	I3
2558	4	I5
2558	5	I3	I5	I8
2558	6	I3
2558	7	I1	I3	I4
2558	8	I1	I3
2558	9	I1	I10
2558	10	I1	I3
2558	11	I3
2558	12	I5
2559	1	I3
2559	3	I1
2559	4	I1
2559	5	I1	I3
2559	6	I3
2560	1	I3	I5
2560	2	I3
2560	3	I1	I3
2560	4	I3	I4
2560	5	I2	I3
2560	6	I1	I2	I5
2560	7	I1	I3
2560	8	I1	I2	I3
2560	9	I1	I2
2560	10	I1	I8
2561	0	I1
2561	1	I1
2561	2	I2	I3	I5
2561	3	I6
2561	4	I3	I5	I6
2561	5	I5	I6	I8
2561	7	I1	I12
2561	8	I1
2561	9	I3	I6
2561	10	I6
2561	11	I1	I6
2561	12	I3	I6
2561	14	I1	I3
2561	15	I5
2562	1	I1	I3
2562	2	I3
2563	1	I5
2563	2	I1	I5
2563	3	I3	I5
2563	4	I5	I8
2563	5	I1
2563	6	I1	I3
2563	8	I1	I3
2563	9	I1	I3
2563	10	I1	I3
2563	11	I5
2563	12	I3	I5
2564	0	I3
2564	1	I2	I5
2564	2	I1	I10	I2	I3
2564	3	I3
2564	4	I1
2564	5	I2
2564	6	I1
2564	7	I1
2564	8	I1	I6	I9
2564	9	I3	I6
2564	10	I6
2564	11	I1
2565	0	I3
2565	1	I5	I6
2565	2	I6
2566	1	I1	I3
2566	2	I1	I3
2566	3	I3
2566	4	I1	I5
2566	5	I3
2566	6	I6
2566	7	I1	I6
2567	0	I3
2568	0	I1
2568	1	I1
2568	2	I3
2568	3	I1	I3	I6
2568	4	I1	I3	I6
2568	5	I1
2568	6	I1	I7
2568	7	I3
2568	8	I1	I3	I7
2568	10	I1
2568	11	I1	I2	I3
2568	12	I3
2569	1	I3
2569	2	I3	I5
2569	3	I1	I3	I5
2569	4	I1	I3	I5
2569	6	I1	I5
2569	7	I1	I6
2569	8	I3
2569	9	I3	I5
2569	10	I1
2569	11	I1	I3	I6
2569	12	I5
2569	13	I1
2569	14	I11
2570	0	I3
2570	1	I1
2570	2	I1	I3	I5
2570	3	I1	I3
2570	4	I7
2570	5	I2	I7
2570	6	I3	I7
2570	7	I7	I9
2570	8	I3
2570	9	I1	I3
2570	10	I6
2570	11	I2	I6
2570	12	I1
2570	13	I1	I3
2570	14	I3
2570	15	I3	I6
2571	1	I3	I5
2571	2	I3	I5
2571	3	I3
2571	4	I3
2571	5	I1	I3
2571	6	I1	I3	I6
2572	0	I1	I2
2572	1	I3
2572	2	I3	I7
2572	3	I1	I5
2572	5	I1
2573	0	I3
2573	2	I3	I8
2573	3	I3
2574	1	I3	I7
2575	0	I3
2575	1	I6
2575	2	I6
2575	3	I1	I6
2575	5	I4
2575	6	I1
2575	7	I1
2575	8	I3
2575	9	I1
2575	12	I5	I7
2576	0	I3
2576	2	I1	I3
2576	4	I1	I3
2576	5	I3
2576	6	I1	I3
2576	7	I11	I3
2576	10	I3
2577	0	I1
2577	1	I3
2577	3	I1
2577	4	I1	I3
2577	5	I1	I3	I5
2577	6	I1	I3
2577	7	I3
2577	8	I3	I6
2577	9	I1	I3	I6
2577	10	I1	I6
2578	0	I3
2578	1	I3
2578	2	I3
2578	3	I10
2578	4	I1	I10
2578	5	I3
2578	6	I1
2578	7	I3
2578	8	I1
2578	9	I5	I6
2578	10	I1	I12	I3	I5
2578	11	I1	I5	I8
2578	12	I3
2578	13	I1	I3	I6
2578	14	I1	I7
2579	1	I1	I5
2579	2	I1	I2	I4	I5
2579	3	I2	I4
2579	4	I1
2579	5	I3	I5
2579	6	I1
2579	7	I3
2580	1	I1	I3	I5
2580	2	I5
2580	3	I1	I3	I5
2580	5	I3
2580	6	I3
2580	7	I3	I5
2581	1	I3
2581	2	I3
2581	3	I1	I3	I5	I8
2581	5	I1
2581	8	I1	I3
2581	9	I1
2581	10	I3
2581	11	I1	I7
2581	12	I3
2581	14	I1	I3
2582	0	I3
2582	2	I3	I4
2582	3	I1	I3
2582	4	I1	I3	I5
2582	5	I6
2582	6	I1	I5	I6
2582	7	I1	I6	I7
2582	8	I3	I6
2582	10	I5
2582	11	I1
2582	12	I1
2583	0	I1
2583	2	I1	I3
2583	3	I3
2584	1	I1
2584	2	I1	I4
2584	3	I3
2584	4	I1	I3	I7
2584	5	I1	I8
2584	6	I1
2584	7	I1	I3
2584	8	I1
2584	9	I1	I3	I5	I6
2584	11	I1	I3
2584	12	I1	I3
2585	0	I3
2587	0	I5
2587	1	I1	I5
2587	2	I1	I5
2587	3	I1	I5
2587	4	I5
2587	6	I10	I3
2587	7	I10	I3	I6
2587	8	I1	I3	I4	I6
2587	9	I1
2587	10	I1	I2
2587	11	I1	I2	I3	I7
2588	0	I3
2588	1	I1
2588	2	I1	I3
2588	3	I1	I3	I5
2588	4	I1	I5
2588	5	I1	I3
2588	6	I1	I3
2588	7	I1	I3
2588	8	I1	I3
2588	9	I3
2588	10	I1
2589	0	I3
2589	1	I1	I3	I6
2589	2	I4	I6
2589	3	I3
2589	4	I3
2590	0	I1
2590	1	I1
2590	2	I1	I3
2590	3	I1	I2
2590	4	I1	I2	I3	I5
2590	5	I1	I4	I5	I6	I8
2590	6	I5	I6
2591	1	I2	I3
2591	2	I1	I3	I6
2591	3	I2	I3	I5
2592	1	I3
2592	2	I11	I3
2592	4	I3
2592	5	I3
2592	6	I3
2593	0	I1
2593	1	I3
2593	2	I3
2593	4	I3
2593	5	I1
2593	7	I3
2593	8	I1	I10
2593	9	I10	I3
2593	10	I1
2593	11	I3
2593	12	I3	I6
2593	13	I3
2594	1	I5
2594	2	I1	I5
2594	3	I3
2594	4	I3	I5	I7
2594	5	I1	I3	I5
2594	6	I1
2594	7	I5
2594	8	I4
2594	9	I3
2594	10	I1	I3
2594	11	I1
2594	12	I3	I5
2595	0	I3
2595	1	I1	I3
2595	2	I1	I2	I3
2596	0	I5
2596	1	I1	I5
2596	2	I3	I5
2596	3	I1	I5
2596	4	I1	I2	I3	I6
2596	5	I1	I2
2596	6	I1	I5
2596	7	I3
2596	8	I1
2597	1	I3
2597	4	I3
2597	6	I1	I3	I5
2597	7	I3	I4	I5
2597	8	I3
2598	1	I3
2598	2	I6
2598	3	I6
2598	4	I3	I6
2598	5	I1	I6	I7
2598	6	I1	I3
2598	7	I1
2598	8	I1
2599	1	I1
2599	2	I1	I3
2599	3	I1	I8
2599	5	I1	I3
2599	6	I12
2599	7	I12	I7
2599	8	I3
2600	1	I3	I5
2600	2	I1	I3
2601	0	I3
2601	1	I1	I3
2601	2	I8
2601	3	I3	I5	I6	I8
2601	4	I3	I8
2601	5	I8
2601	6	I8
2601	7	I3	I5
2601	8	I1
2601	9	I3
2603	0	I3
2603	1	I1	I3
2603	2	I1
2603	4	I1
2603	5	I1	I3	I5
2603	7	I1
2603	8	I1	I6
2603	9	I3
2604	0	I5
2604	2	I1
2604	3	I6
2604	4	I3	I6	I9
2604	6	I3
2604	7	I1	I3
2604	8	I3
2604	9	I3	I5
2604	10	I10	I5
2605	1	I3
2605	2	I3
2605	3	I3
2605	4	I3
2605	6	I1
2605	7	I3	I6
2605	8	I1	I3	I5	I6
2605	9	I3
2605	10	I3
2605	11	I1
2606	0	I3
2606	1	I3
2606	2	I3	I5	I6
2606	4	I1	I6
2606	5	I1	I6
2606	6	I1	I6
2606	7	I3	I5	I6
2607	0	I3
2607	1	I1	I6
2608	0	I3
2608	1	I1	I3
2608	2	I1	I3
2608	3	I1	I3	I6
2608	4	I1	I3	I5	I8
2609	1	I1	I3	I9
2609	3	I1
2609	4	I1	I3	I6
2609	5	I6
2609	6	I1
2609	7	I1	I7
2609	8	I1	I3
2609	9	I1	I3
2609	10	I1	I6
2609	11	I3
2609	12	I6
2609	14	I5
2609	15	I1	I2	I9
2612	1	I3
2614	0	I3
2614	2	I3	I5
2614	3	I3	I5
2614	4	I3	I5
2614	5	I3
2614	6	I1	I3
2614	7	I1	I5
2614	9	I3	I9
2615	2	I3	I5
2615	3	I1
2615	4	I1
2615	5	I3
2615	6	I1	I3	I7
2615	7	I1	I3	I5	I6	I7
2615	8	I3
2615	9	I3
2615	10	I6
2615	11	I3	I6
2615	12	I1
2615	13	I3	I5
2615	15	I1
2616	0	I1	I3
2616	1	I1
2616	2	I1	I3	I7
2616	3	I1	I7
2616	4	I7
2616	5	I7
2616	6	I7
2616	7	I1	I3	I7
2616	8	I1	I3
2616	9	I1	I5
2616	10	I1
2616	11	I1
2616	12	I1	I3
2617	0	I5
2617	1	I12	I5
2617	2	I3	I5
2617	3	I4
2617	7	I3
2617	8	I1	I3	I6	I8
2618	1	I3
2618	2	I3	I5	I8
2618	3	I1	I3	I5
2618	4	I1	I3	I5
2618	5	I1	I6
2619	1	I3
2619	2	I5
2619	3	I5
2619	4	I3
2619	5	I1	I5	I6
2619	6	I12
2619	7	I12	I2	I3
2619	8	I12	I2	I3
2619	9	I2	I3	I5
2619	10	I1	I3	I5
2619	11	I1	I3
2619	12	I1	I3	I6	I7
2619	13	I3
2619	14	I3	I7
2620	1	I3
2620	2	I3	I5
2620	3	I1	I8
2620	4	I1	I3
2620	5	I1	I3	I7
2620	6	I1	I3
2620	7	I1	I3	I6
2620	8	I1	I3	I6	I7
2620	9	I1
2620	10	I1	I3	I5
2620	11	I1	I2	I3
2620	12	I5
2621	3	I3	I5
2621	4	I6
2621	5	I3	I5	I6
2621	6	I1	I3	I6
2621	7	I3	I6
2621	8	I6
2621	9	I6
2621	11	I3
2622	0	I1
2622	1	I1	I3
2622	2	I1
2622	5	I1
2622	6	I1
2622	9	I3	I5
2622	10	I3
2622	11	I3
2622	12	I1	I5	I7	I9
2622	13	I1
2623	0	I7
2623	1	I3	I7
2623	2	I5
2623	3	I5
2623	4	I1	I5
2623	5	I1
2623	6	I1	I5
2623	7	I1	I5
2623	8	I1	I3
2623	9	I1	I2
2623	10	I3	I8
2623	11	I1	I5	I6	I8
2624	0	I3
2624	1	I3
2624	2	I1	I3	I5
2625	0	I3
2625	1	I1	I3	I7
2625	2	I1	I10	I3	I5
2625	3	I1	I3	I5
2625	7	I1
2625	8	I1	I3
2625	9	I1	I3
2625	10	I3
2625	11	I1	I3
2625	12	I1	I2	I3	I5
2625	13	I3
2626	0	I3
2626	1	I1	I5
2626	2	I1	I3
2626	3	I1	I3	I5
2626	4	I1	I3
2626	5	I3
2626	6	I1	I5
2626	7	I1	I3	I5
2626	8	I1	I3	I5
2626	9	I1	I10	I3	I6
2626	10	I1	I3	I6
2626	11	I1
2627	0	I5
2627	1	I6
2627	2	I6
2627	5	I1	I3
2627	7	I3	I7
2627	8	I7
2628	1	I3	I4
2629	0	I1
2629	1	I1
2629	2	I1	I5
2629	3	I2	I3	I4	I5
2629	4	I1	I12	I2	I3
2629	5	I2	I3
2629	6	I2	I7
2630	0	I3
2630	1	I3	I7
2631	0	I1
2631	1	I1	I3	I4
2631	2	I1	I3	I9
2631	3	I3
2631	4	I1	I3
2631	5	I1	I5
2631	6	I3
2631	7	I3	I5
2631	8	I2
2631	9	I1	I11
2632	1	I1	I3
2632	2	I3
2632	3	I3	I9
2632	4	I1	I3	I9
2632	5	I1	I3
2632	6	I1	I3	I5
2632	7	I3	I5
2632	9	I1	I3	I5
2633	0	I3
2634	0	I1
2634	1	I2
2634	2	I2
2634	3	I1	I11	I2
2634	4	I3
2635	2	I2	I3
2635	3	I1	I2	I3	I7
2635	4	I1
2635	5	I1	I6
2635	6	I3
2635	7	I3	I5
2635	8	I1	I3
2635	9	I3	I4
2635	10	I1	I3
2635	11	I1	I11
2635	12	I1	I11	I3
2635	13	I1
2635	14	I1	I3
2635	15	I1
2636	0	I1
2636	1	I1	I3
2636	2	I4	I5
2636	3	I1	I3	I5
2636	4	I10
2636	5	I1	I10	I5	I8
2636	6	I3	I8
2636	7	I3	I5
2636	8	I1	I3
2637	0	I1
2637	1	I1	I3
2638	0	I1
2638	1	I1	I3
2638	2	I3	I6
2638	3	I1	I8
2638	4	I8
2638	5	I12	I8
2638	6	I1	I12	I3
2639	0	I1	I3
2639	1	I1	I3
2639	2	I1	I5
2639	3	I1	I3	I5
2640	0	I3
2640	1	I1	I3	I5
2640	2	I3
2640	3	I1	I5	I7
2640	4	I11	I3	I5	I7
2640	5	I1	I11
2640	7	I1	I5
2640	8	I3
2640	9	I3
2640	10	I5
2640	11	I5
2640	12	I1	I5
2641	1	I3
2641	2	I1	I3
2641	3	I3	I5
2641	4	I1
2641	5	I1	I3
2641	7	I1	I3
2641	8	I1	I3
2641	9	I1	I3	I5	I7
2641	11	I3
2641	12	I1	I3	I7
2641	13	I1	I3
2641	14	I1	I5
2641	15	I1	I3	I4	I8
2642	0	I3
2642	1	I3
2642	2	I3	I7
2642	3	I3	I7
2642	4	I1	I3
2642	6	I1	I3
2642	7	I1	I5
2642	8	I1	I12	I3	I6
2643	1	I3
2644	1	I2
2644	2	I2	I3
2644	3	I3	I5	I7
2644	4	I5
2644	5	I5
2644	6	I5
2644	7	I1	I3	I5
2644	8	I5
2644	9	I1
2644	10	I1	I3
2644	11	I1	I5	I6
2645	0	I2
2646	0	I7
2646	1	I3
2646	2	I10	I3
2646	3	I3	I5	I9
2646	4	I5
2646	5	I1	I5	I8
2646	6	I1	I8
2646	7	I1
2647	0	I3
2647	1	I1	I6
2647	3	I3	I7
2647	4	I3
2647	5	I3
2647	6	I3
2647	7	I1	I3
2647	8	I1	I3
2647	9	I3
2647	10	I3	I7
2647	11	I1	I3	I5	I7
2647	12	I1	I5	I6
2647	13	I1	I8
2647	14	I1
2647	15	I3
2648	1	I3	I5
2648	2	I5
2648	5	I1	I5
2648	6	I3	I4	I5
2648	7	I5	I9
2648	8	I7
2648	9	I1	I7
2649	0	I3
2649	2	I3	I5
2649	3	I3
2649	4	I1	I3
2650	0	I1
2650	1	I1
2650	3	I5
2650	4	I10	I3
2650	5	I1	I5
2650	6	I3
2650	7	I2	I5	I6
2650	8	I6
2650	9	I3	I6
2650	10	I3
2650	11	I1
2651	0	I1
2651	2	I1
2651	3	I1	I5	I6
2651	4	I1
2651	5	I1	I3
2651	6	I1
2652	0	I3
2652	1	I3
2652	3	I1	I3	I5
2652	4	I1	I2	I3
2652	5	I1	I2
2652	6	I3
2652	7	I3	I7
2652	8	I1	I7
2652	9	I2	I3	I5	I7
2652	10	I1	I5	I7
2652	11	I1	I7
2653	0	I3
2653	1	I3	I5
2653	2	I1	I5
2653	3	I1
2653	6	I1
2653	7	I1	I3	I5
2653	8	I3	I4	I8
2653	9	I1	I5
2653	10	I1	I3
2653	11	I1
2653	12	I3
2653	13	I1	I3
2653	14	I1	I12
2654	1	I1
2655	0	I3
2655	1	I3
2655	3	I3	I5
2655	4	I5
2655	5	I3	I5	I8
2655	6	I1	I11
2655	7	I1	I3
2655	8	I1	I3
2655	9	I2
2655	10	I2
2655	11	I2	I3	I6
2655	12	I1
2655	13	I1	I6
2655	14	I1	I3	I6
2656	1	I1
2656	5	I1	I3
2656	6	I6
2656	7	I1
2656	8	I1
2656	9	I1
2656	10	I1	I11	I3	I7
2656	11	I1
2656	12	I1	I3	I6
2658	0	I3
2658	1	I1	I3
2658	2	I3
2658	3	I3
2658	4	I3
2658	5	I1	I5
2658	6	I1	I5
2658	7	I3	I6
2658	8	I3	I6
2659	1	I1	I3
2659	2	I2	I3	I5
2659	4	I3
2659	5	I1	I5
2659	6	I1	I3
2659	7	I1	I2	I3
2659	8	I1	I3
2659	9	I1	I6
2659	11	I1
2659	12	I1	I3
2659	13	I3
2659	14	I3
2660	1	I5
2660	2	I3	I5
2660	3	I5
2660	5	I1
2660	6	I4	I5
2660	7	I10	I5
2661	0	I1	I3
2661	1	I1	I5
2662	1	I1
2662	2	I1	I3
2662	3	I1
2662	4	I1	I6
2663	1	I3
2663	2	I4
2663	3	I1
2663	4	I1	I6
2663	6	I3
2664	0	I3
2664	1	I1	I3
2664	2	I3
2664	3	I3	I7
2664	5	I1	I3
2664	6	I1
2664	7	I1	I3	I6
2664	9	I1	I3
2665	0	I3
2665	1	I1	I5	I6
2665	2	I1	I3	I5	I9
2665	3	I1
2665	4	I1	I3	I8
2665	5	I1	I5	I7	I8
2665	6	I1	I7
2665	7	I1	I3	I5	I9
2665	8	I3
2665	9	I5
2665	10	I5	I7	I8
2666	0	I3
2667	1	I5
2667	2	I3	I7
2667	3	I7	I8
2667	4	I1	I3	I7
2667	5	I1	I3
2667	6	I1	I5
2668	0	I1
2668	1	I1	I3
2668	2	I3	I5
2668	3	I1	I10	I3
2668	4	I1
2668	5	I1
2669	1	I1	I3
2669	2	I3
2669	3	I3
2669	4	I1
2670	1	I1	I4
2670	3	I3	I5
2670	4	I3	I5
2670	6	I3
2670	7	I1	I3
2671	0	I3
2671	1	I1	I3	I6
2671	2	I1
2671	3	I1	I6
2671	4	I1
2671	5	I1	I3
2671	6	I3
2671	7	I3
2671	8	I1	I3	I5
2671	9	I2	I3	I5	I6
2671	10	I3	I6
2671	11	I1
2672	0	I3
2672	1	I3	I5	I6
2672	2	I1	I3	I5
2672	3	I1	I10	I3	I5	I6
2672	4	I2	I3
2672	5	I1	I11	I2	I9
2672	6	I1
2672	7	I1	I3
2672	8	I1	I3	I9
2672	9	I3	I5
2672	10	I1	I3	I5
2673	1	I3	I5
2673	2	I3
2673	4	I2	I3
2673	5	I1	I3
2673	7	I1
2673	8	I1	I3	I6
2673	9	I1
2673	10	I1	I3
2673	12	I2	I3
2674	1	I1
2674	2	I1	I3
2674	4	I1	I3
2674	5	I1	I5	I7
2674	7	I3	I6
2674	9	I1
2674	11	I3
2675	1	I3
2675	2	I1	I3	I7
2675	3	I7
2675	4	I12	I7
2675	5	I1	I3	I7
2675	6	I2
2675	7	I1
2675	8	I1	I3
2675	9	I1	I3	I6
2675	10	I3	I5	I6
2675	11	I3	I6
2675	12	I3	I5
2675	13	I1	I10	I3	I5
2675	14	I3
2675	15	I3	I5	I7
2676	0	I3
2677	1	I1	I3
2677	2	I10	I11	I5	I6
2677	3	I1
2677	4	I3
2677	5	I3
2677	6	I3
2677	7	I1	I5	I8
2678	1	I3
2678	2	I3
2678	3	I1	I5
2678	4	I1	I3	I5	I6	I8
2678	5	I3
2678	6	I1	I3
2679	1	I1
2679	2	I1	I5
2679	3	I1	I5
2679	4	I1	I5
2679	5	I1	I3	I9
2679	6	I1	I3
2679	9	I3
2679	10	I1	I4	I5
2679	11	I1	I3	I5
2679	12	I3
2679	13	I3
2680	1	I2	I3
2680	2	I1	I2	I6
2680	3	I1	I3
2680	4	I3	I5
2680	5	I11	I5	I8
2680	6	I3	I5	I8
2680	7	I10	I3	I5
2680	8	I1
2680	9	I1
2680	10	I1
2680	11	I6
2680	12	I1	I3	I6
2680	13	I1	I3
2680	14	I1	I3
2681	0	I1
2681	2	I3
2681	3	I3	I7
2681	4	I1	I7
2681	5	I3	I7
2681	6	I3
2681	7	I1	I3	I9
2681	8	I1
2681	9	I1	I3
2681	10	I1	I6
2681	11	I1	I3	I6	I7
2681	12	I1
2682	0	I3
2682	2	I11
2682	3	I1
2683	1	I6
2683	2	I1	I6
2683	3	I6	I7
2683	4	I1	I3	I7
2683	5	I1
2683	6	I1
2684	0	I2	I3
2684	1	I1
2684	2	I1
2684	3	I1	I7
2684	4	I3	I7
2684	5	I2	I7
2684	6	I3	I5
2685	0	I1	I3
2685	1	I1	I5
2685	2	I1	I8
2685	3	I6
2686	0	I3
2686	1	I3
2686	2	I5	I7
2686	3	I4	I7
2686	4	I1	I5	I7
2686	5	I3
2687	0	I1
2687	1	I2	I3
2687	2	I1	I2	I3
2687	3	I1	I3
2687	4	I1	I3
2687	5	I3
2687	6	I1	I3	I5
2687	7	I1	I3	I5
2687	8	I5
2687	9	I1	I10
2687	10	I5
2687	11	I5
2688	0	I1
2688	1	I3
2688	2	I1	I8
2689	0	I3
2689	1	I3
2689	2	I1	I3
2690	0	I3
2690	2	I10	I3
2690	3	I1	I8
2690	4	I1
2690	6	I1	I3
2690	7	I1	I3	I5
2690	8	I1	I3	I5	I6
2691	0	I5
2691	1	I5	I8
2691	2	I8
2691	4	I5
2691	5	I11	I5
2691	6	I2	I9
2691	8	I3
2691	9	I1	I2	I5
2691	10	I1	I2	I6
2691	11	I3
2692	0	I1	I3
2692	1	I1	I3	I6
2692	2	I3	I6
2692	3	I1
2692	4	I1
2692	5	I1
2692	6	I1	I3	I5
2692	7	I10	I3	I5
2692	8	I10	I6
2692	9	I10	I3	I6
2692	10	I6
2692	11	I4	I6
2693	0	I3
2693	1	I3
2693	3	I3
2693	4	I1	I5
2693	5	I1	I10	I4
2693	6	I1
2693	7	I1	I3
2693	8	I1	I5
2693	9	I1
2693	10	I3
2693	11	I3	I5	I6
2693	12	I3
2693	13	I1	I3
2693	14	I1	I3
2694	2	I1
2694	3	I1	I3
2694	4	I1
2694	5	I3
2694	6	I10	I3
2695	0	I4
2695	1	I1	I4
2695	2	I1
2695	3	I1	I3	I7
2695	4	I1	I7
2695	5	I5
2696	0	I1
2696	1	I1	I5
2696	2	I1	I3	I5
2696	3	I1
2696	4	I3	I5
2696	5	I3	I5	I6
2696	7	I5	I7
2696	8	I11	I3	I7
2696	9	I11	I7
2696	10	I1	I7
2696	11	I1	I7
2697	2	I1	I3
2697	3	I1	I3
2697	4	I1
2697	5	I2	I3
2697	6	I1	I7
2697	7	I1	I3	I6	I7
2697	8	I1	I3	I6
2698	0	I3
2698	1	I3	I6
2698	2	I4	I6
2698	3	I1	I6
2698	4	I2	I6	I7
2698	5	I3
2698	6	I3
2698	7	I1	I8
2699	1	I1
2699	2	I3
2699	3	I6
2699	5	I3
2699	6	I1
2700	0	I5
2700	2	I1	I5
2700	3	I1	I3
2701	0	I5
2701	1	I3
2701	2	I3	I6
2701	3	I3
2701	4	I3
2701	5	I1	I3	I5
2701	6	I3
2701	7	I1	I3	I6
2701	8	I5
2701	9	I1	I5	I9
2702	0	I1
2702	1	I5
2702	2	I3	I5
2702	3	I1	I5	I6	I7
2702	4	I3	I6
2702	6	I1	I3
2702	7	I1
2702	8	I1
2702	9	I1
2702	10	I5
2702	11	I6
2702	12	I1	I6
2703	1	I1
2703	2	I1	I3	I5
2703	3	I3
2703	5	I4
2703	6	I1	I3
2703	7	I3
2703	8	I1	I3
2703	9	I3	I5	I6
2703	10	I3
2704	0	I5
2704	1	I5
2704	4	I3
2704	5	I5	I7
2704	6	I1	I3	I5
2704	7	I1	I3
2704	8	I3	I5
2704	9	I1	I3
2704	10	I6
2704	11	I6
2704	12	I1	I4
2704	13	I3	I5
2705	2	I3	I6
2705	3	I11	I6
2705	4	I1	I11	I3	I6
2705	6	I3
2705	7	I1	I3	I5
2705	8	I3	I5	I7
2705	9	I1	I7
2706	0	I5
2706	1	I5	I9
2706	2	I1	I7
2706	3	I1	I3	I7
2706	4	I1	I3
2706	5	I1	I3
2706	6	I1	I3	I8
2707	1	I3	I5
2707	2	I3
2707	3	I1	I5
2707	4	I5
2707	5	I1	I3	I5
2707	6	I1	I3
2707	7	I1	I3
2707	8	I1	I3
2707	9	I1
2707	10	I1
2707	11	I1	I3
2707	12	I3	I5
2707	13	I5	I9
2708	0	I3
2708	1	I4
2709	0	I1	I3
2709	1	I3	I7
2709	2	I1
2709	3	I1
2709	4	I3
2709	5	I5
2709	6	I3	I8
2709	8	I3
2709	9	I3	I6
2709	10	I3
2709	11	I1	I3	I7	I8
2709	12	I1	I3
2710	0	I1
2710	1	I3
2710	2	I6
2710	3	I1	I6
2710	4	I1	I7
2710	5	I10	I7
2710	6	I10	I2	I3
2710	7	I3
2710	8	I1	I3
2710	9	I1	I2	I3
2710	10	I1	I10	I2
2710	11	I2	I3
2711	0	I3
2712	3	I1
2712	5	I3
2712	6	I1	I3
2712	7	I3
2712	8	I3
2712	9	I1	I3
2712	10	I3	I6
2712	11	I1	I5	I6
2712	12	I10	I5
2712	13	I10	I3	I5	I8
2712	15	I1
2713	0	I5
2713	1	I5	I8
2714	0	I3
2714	1	I1	I5
2714	2	I1	I5
2714	3	I1	I3
2714	4	I2	I4	I5
2714	5	I1	I3
2714	6	I1	I3	I8
2714	7	I3
2714	8	I3	I6
2714	9	I3
2714	10	I1
2714	11	I3
2714	12	I3
2714	13	I3
2714	14	I1	I3
2715	1	I5
2715	3	I3
2715	4	I3
2715	5	I3
2715	6	I1	I3
2715	7	I3
2715	8	I3	I5
2715	9	I1
2715	10	I3	I5	I6
2715	11	I1	I3	I5
2715	12	I3	I5
2716	0	I3
2717	0	I5
2717	1	I5
2717	2	I3	I5
2717	3	I1	I3	I5	I9
2717	4	I1	I3
2717	5	I1	I3
2717	6	I1	I3	I5
2717	7	I5
2717	8	I1	I11	I5
2717	9	I1	I7
2717	10	I3	I7
2717	11	I3	I7
2717	12	I7
2717	14	I5
2717	15	I3	I5
2718	1	I1
2718	3	I5
2719	0	I3
2720	1	I1	I3
2720	2	I1
2720	4	I3
2720	5	I3
2720	6	I1
2720	7	I1
2720	8	I1	I5
2720	9	I2	I3	I5
2720	10	I3	I5
2720	11	I1	I3	I6
2720	12	I1	I2	I3	I6
2720	13	I2	I6
2720	14	I6
2721	2	I3
2721	3	I1
2721	4	I1	I6
2721	5	I3	I5
2721	7	I3	I5
2721	8	I1
2721	9	I6	I8
2721	10	I3
2721	11	I3
2721	12	I1	I3
2721	13	I1	I3	I5
2721	14	I3	I7
2722	0	I1
2722	1	I3
2722	2	I1	I3
2722	3	I3
2722	4	I3
2722	5	I3
2722	6	I3
2722	7	I3	I5
2723	1	I1
2723	2	I2	I3
2723	3	I2	I3	I5	I6
2723	5	I9
2724	1	I3	I6
2724	2	I1	I6
2724	3	I3	I6
2724	4	I1	I3	I5	I7
2724	6	I1	I3	I5
2725	0	I3
2725	1	I1	I6
2725	2	I12	I3	I5	I6
2725	3	I1	I6
2725	4	I1	I3
2725	5	I1	I3	I5
2725	6	I1	I8
2725	8	I1
2726	0	I7
2726	1	I5	I7
2726	3	I1
2726	4	I1
2726	5	I5
2726	6	I3	I8
2726	7	I1	I8
2726	8	I1
2726	9	I1
2726	10	I1
2726	11	I1
2727	2	I3
2727	3	I1	I3
2727	4	I1	I6	I9
2727	5	I3
2727	6	I3	I7
2727	8	I3
2728	1	I1	I3
2728	2	I7
2728	3	I3	I7
2729	0	I1
2729	1	I1	I3
2729	3	I1
2729	4	I1	I3	I5
2729	5	I11	I3
2729	6	I1	I11
2730	1	I3
2730	2	I1	I5
2730	3	I2
2730	4	I3
2730	5	I5	I6
2730	6	I1	I6	I8
2730	7	I3	I6
2730	8	I1	I6
2731	0	I7
2731	2	I3
2731	3	I10	I3
2732	0	I3
2732	1	I10	I3
2732	2	I5
2733	1	I1
2733	2	I1
2733	3	I1	I3
2733	4	I1	I5
2733	5	I1	I3
2733	6	I1	I3
2733	7	I1	I3	I6
2733	8	I1	I10
2733	9	I3	I5
2733	10	I1	I5	I8
2733	11	I3
2733	12	I1	I3
2734	0	I3
2734	1	I1
2734	2	I3
2734	3	I3
2735	0	I7
2735	1	I7
2736	0	I5
2736	1	I5
2736	2	I1
2736	3	I1	I3
2736	4	I3
2736	5	I3
2736	6	I1	I8
2736	7	I3
2736	8	I1	I6
2737	1	I1	I3
2737	2	I3
2737	3	I1	I3	I7
2737	4	I1	I5	I7
2737	6	I1	I4
2738	0	I3
2738	1	I1	I5
2738	2	I1
2738	3	I1	I3	I8
2738	4	I1	I3
2738	5	I1
2738	6	I3
2738	7	I1
2738	8	I1	I2
2738	9	I1	I6
2738	10	I1	I3	I6
2738	11	I6
2738	12	I3
2738	14	I3	I6
2738	15	I1	I3	I6
2739	1	I1	I3
2739	2	I3
2739	3	I3
2739	4	I1	I3
2739	5	I1	I3	I9
2739	6	I1
2739	7	I1	I6
2739	9	I2	I3
2740	0	I1	I3
2740	1	I12
2740	2	I2
2741	0	I5
2741	1	I3	I5
2741	2	I3
2741	4	I4
2741	5	I1
2741	6	I1	I3
2741	7	I5
2741	8	I5
2741	9	I1	I9
2741	10	I1	I3
2741	11	I1	I5	I7
2741	12	I5	I7
2741	13	I1	I5	I7
2742	1	I1	I3
2742	4	I3	I4
2742	5	I1	I3	I4
2742	6	I1
2742	7	I3	I5
2742	9	I1
2742	10	I1
2743	1	I7
2743	2	I6	I7
2743	3	I5	I6
2743	5	I3
2743	6	I3	I5
2743	7	I5
2743	8	I10	I3	I9
2744	0	I1
2744	2	I1
2744	3	I1	I6
2744	4	I1
2744	5	I1	I2
2744	6	I2	I3	I8
2744	8	I2	I3
2744	9	I3
2744	10	I3
2745	1	I7
2745	2	I7
2745	3	I2	I7
2745	4	I7
2746	0	I3
2746	1	I5
2746	2	I3	I5
2746	3	I3	I6
2747	1	I6
2748	0	I3
2748	1	I3	I5	I6
2748	2	I3
2748	3	I1	I3
2748	4	I3
2748	5	I3
2748	6	I1	I3	I7
2748	7	I3
2748	8	I11	I5
2748	10	I1	I3
2749	0	I5
2750	0	I1
2751	0	I3
2751	1	I3
2751	2	I3	I6
2751	5	I1
2751	6	I1	I3
2751	7	I1	I3	I6
2751	8	I3	I6
2751	9	I3	I7
2751	10	I3	I5	I7
2751	11	I3	I7
2751	12	I3	I7
2751	13	I3	I4	I7
2752	0	I1	I2
2753	1	I1	I5
2753	2	I1	I5
2753	3	I1	I3
2753	6	I1	I3
2753	7	I1
2753	9	I1
2753	10	I1	I3	I7
2753	11	I1
2753	12	I1	I3
2753	13	I3
2753	14	I3
2754	1	I1
2754	2	I3
2754	3	I5
2754	4	I5
2754	5	I5
2754	7	I3
2755	0	I3
2755	1	I1
2755	2	I3
2755	3	I1	I5
2755	4	I5
2755	5	I1	I10
2755	6	I1	I10	I5
2755	7	I3
2755	8	I1	I4	I6
2755	9	I1	I3	I5	I6
2755	10	I1	I6	I8
2755	11	I3	I8
2756	0	I3
2756	1	I3	I5
2756	2	I2
2756	3	I1	I2	I5	I7
2756	4	I3
2756	5	I9
2756	6	I1
2756	8	I1	I3	I5
2756	9	I1
2756	12	I3
2757	0	I3
2757	1	I1	I3	I6
2757	2	I10	I5	I6
2757	3	I1	I3
2757	4	I7
2757	5	I5	I6	I7
2757	7	I1	I3
2758	2	I1
2758	3	I1	I6
2758	4	I3	I6
2758	5	I1
2758	6	I1	I3
2758	7	I3
2758	9	I12
2758	10	I1	I12
2758	11	I1
2758	12	I1	I3
2758	13	I1	I3
2758	14	I1	I3	I5	I7
2759	0	I6	I7
2759	1	I1	I3	I6	I7
2759	2	I7
2759	4	I3
2759	5	I3
2759	6	I1	I5
2759	8	I3
2759	9	I1	I10
2759	11	I3
2759	12	I1	I3	I6
2759	13	I1	I6
2759	14	I1	I6
2759	15	I1	I3
2760	2	I1	I3
2760	4	I3
2761	0	I2
2761	2	I1	I5
2761	3	I1
2761	5	I3
2761	6	I3
2761	7	I3
2761	8	I3	I5	I6
2761	9	I1	I3	I6	I7
2761	10	I3	I6	I7
2761	11	I3	I5	I6	I7
2761	12	I1	I5
2761	13	I3	I5
2761	14	I1	I6
2761	15	I1	I3	I6
2762	0	I1
2762	1	I1
2762	2	I1	I3
2762	3	I1	I3
2762	4	I1	I3	I6
2762	5	I1	I3
2762	6	I1	I3
2762	7	I3	I5	I7
2762	8	I2	I4
2762	11	I1
2763	0	I3	I7
2763	1	I1	I3	I7
2763	2	I1	I3	I5
2763	3	I1	I3	I5
2763	4	I1
2763	5	I1	I2	I3
2763	6	I2	I4	I5
2764	0	I5
2764	1	I5
2764	3	I1	I3
2764	4	I1	I3
2764	5	I1	I3	I5
2764	6	I1	I3	I8
2764	7	I1	I2	I3
2765	0	I3
2765	1	I1	I3	I5
2765	2	I1	I7
2765	3	I7
2765	4	I1	I7
2765	5	I1	I7
2765	6	I1
2765	7	I1	I3
2765	8	I3
2765	9	I3
2766	1	I1	I3
2766	2	I3
2766	3	I1	I3
2766	5	I1	I3
2766	6	I2	I4
2766	8	I3	I6
2767	0	I1	I2
2767	1	I3
2767	2	I3	I6
2767	3	I1	I3
2767	4	I1	I3	I5
2767	5	I10	I3	I4	I8
2767	7	I1
2767	9	I3
2767	10	I3	I5
2767	11	I3	I5	I9
2767	12	I3
2767	13	I5
2767	14	I10	I3	I5
2767	15	I3
2768	0	I3
2768	1	I3
2768	2	I3	I5
2768	3	I1
2769	0	I3
2769	2	I5
2769	3	I3	I5	I8
2769	4	I1	I10	I5
2769	5	I1
2769	6	I1	I3
2769	7	I1	I3
2769	8	I3	I5
2769	9	I3	I5
2769	10	I1
2769	11	I3
2769	12	I1	I3
2769	13	I3	I4	I5
2770	1	I1
2771	0	I1	I9
2771	1	I1	I3	I5	I9
2771	2	I1	I5
2772	0	I3
2772	1	I3
2773	0	I3
2773	1	I3
2773	2	I6
2774	1	I3
2774	2	I1
2775	0	I1
2775	1	I1	I2	I3
2775	2	I2
2775	3	I1	I2	I5
2775	4	I3	I5
2775	5	I1	I10	I3	I5
2775	6	I1	I3	I5
2775	7	I1	I5	I8
2775	8	I1	I5
2775	9	I1	I5
2775	10	I2	I3	I5
2775	11	I10	I5
2776	0	I1
2776	1	I1
2776	2	I6
2776	3	I5	I6
2776	4	I1	I6
2776	6	I1
2776	7	I1	I3	I8
2776	8	I3
2777	0	I1
2777	1	I1
2777	2	I1
2777	3	I1
2777	4	I3	I7
2777	5	I1	I3
2777	6	I3
2777	7	I1	I3
2777	8	I1	I3
2777	9	I3	I5	I7
2777	10	I3
2777	11	I1	I3
2777	12	I10	I7
2777	13	I10	I3	I7
2778	0	I1	I5
2778	1	I1	I3
2778	2	I1	I3
2778	3	I3
2778	4	I1	I3
2778	5	I3
2778	6	I1	I3	I5	I6
2778	7	I10
2779	1	I3
2779	2	I3
2779	3	I3
2779	4	I3
2779	6	I1	I2
2779	7	I3
2780	1	I3	I6
2780	2	I3
2780	3	I1	I6
2780	4	I1	I3
2781	0	I1
2781	1	I3
2781	2	I1	I5	I7
2781	3	I3
2781	4	I5
2781	5	I5
2782	0	I1
2782	2	I3	I5
2782	3	I1	I3	I5
2782	4	I3	I4	I7
2782	5	I3	I5
2782	6	I1
2783	0	I1
2783	1	I1	I3
2784	0	I5
2784	1	I1
2784	4	I1	I3
2784	5	I1	I10
2785	0	I1
2785	1	I1	I3
2785	2	I1	I3
2785	3	I1	I3
2785	4	I3	I6
2785	5	I1	I2	I5
2785	6	I3
2785	7	I1	I3
2785	8	I1	I5	I6
2786	0	I1	I5
2786	1	I1	I3
2786	3	I1
2787	0	I3	I5
2787	1	I3
2787	2	I3	I6
2787	3	I3	I5	I6
2787	4	I1	I10	I3
2787	5	I2
2788	0	I7
2789	1	I3
2789	2	I3	I7
2789	3	I1	I7
2789	4	I7
2789	5	I7
2789	6	I7
2789	7	I5	I7
2789	8	I3	I5
2789	9	I1	I5
2790	2	I3	I5
2790	3	I1	I3
2790	4	I3
2790	5	I1	I3	I6
2790	6	I2	I3
2790	7	I2	I4
2790	8	I1	I2
2790	9	I3	I6
2790	11	I1	I3	I5
2790	12	I1	I5
2791	1	I1	I3
2791	2	I1	I3	I5
2791	3	I1	I5	I7
2791	4	I3
2791	5	I1	I5
2791	6	I3
2791	7	I3
2791	8	I3
2791	9	I3	I5
2792	0	I5
2792	1	I3	I5
2792	2	I3	I5	I8
2792	3	I5
2792	4	I3	I5
2792	5	I5	I7	I8
2792	6	I1	I3	I6
2792	7	I3
2792	8	I1	I3
2794	1	I3
2794	2	I3
2794	3	I3	I5
2794	5	I6
2794	6	I3
2794	7	I3	I8
2794	8	I1	I5	I8
2795	0	I1
2795	1	I1	I5
2795	2	I1	I3	I5
2795	3	I3
2795	4	I5
2795	5	I10	I5
2795	6	I1	I5
2795	7	I1	I3
2795	10	I1	I3
2795	11	I3
2795	12	I1
2795	13	I1
2795	14	I2	I3	I6
2796	1	I3
2796	2	I10	I5
2796	3	I10	I2	I5	I9
2796	4	I10	I6
2797	1	I1
2797	2	I1	I4
2797	4	I3	I5
2797	5	I1
2797	7	I1	I3
2797	8	I1	I3	I5
2797	9	I5
2798	1	I1	I3
2798	2	I1	I3
2798	3	I1	I5
2798	4	I1	I3	I5
2799	2	I3	I5
2799	3	I1	I3	I5	I9
2799	4	I2	I3	I7
2799	5	I1	I3	I7
2799	6	I1	I3	I7
2799	7	I1	I3	I7
2799	8	I1
2799	9	I1	I3	I6
2799	10	I1	I3	I5	I6
2799	11	I1	I3	I5	I6
2799	12	I3	I5	I6
2799	13	I3	I5	I6	I8
2799	14	I3	I6	I8
2800	0	I3
2800	1	I1	I6
2800	2	I1	I6
2800	3	I5
2800	4	I3	I5	I9
2800	5	I1
2800	6	I3	I5
2800	7	I3	I5
2800	8	I1	I10	I5	I8
2801	0	I3
2801	1	I5
2801	2	I1	I5	I8
2801	3	I1
2801	4	I1	I3
2801	5	I1	I10	I3
2801	6	I1	I10	I6
2801	7	I10	I3
2801	8	I3	I6
2801	9	I3	I5
2801	10	I1	I3
2801	11	I2	I3
2801	12	I1	I2	I3	I6
2801	13	I1	I2	I6
2801	14	I5
2801	15	I3	I5	I9
2802	0	I5
2802	1	I1	I3	I8
2802	2	I1	I3
2802	5	I1
2802	6	I1	I8
2803	0	I3
2803	1	I3
2803	2	I4	I6
2803	3	I4	I5
2803	4	I1
2803	6	I1
2803	7	I1	I2	I3
2803	8	I10	I2	I3
2804	1	I1	I3
2804	2	I2	I3	I6
2804	3	I1	I2
2804	4	I1
2804	6	I3
2804	7	I3	I7
2804	8	I7
2804	9	I7
2805	0	I5
2805	1	I2	I5
2805	2	I6
2805	3	I6
2805	4	I3	I6
2805	5	I1
2805	6	I1	I3
2805	7	I3	I4	I5
2805	8	I1
2806	0	I3
2806	1	I1
2806	2	I2	I3
2806	3	I1
2806	5	I1
2807	2	I1	I3
2807	3	I1	I3
2807	5	I1
2807	6	I1
2807	7	I1	I3
2807	8	I1
2807	10	I1
2807	11	I3	I5
2807	12	I1	I5
2808	1	I3
2808	2	I1	I3
2808	3	I3
2808	4	I3
2808	5	I3
2808	6	I3	I5	I7
2809	1	I1
2809	2	I3	I6
2809	3	I1	I7
2809	4	I3
2810	1	I1
2810	2	I1	I3
2810	3	I1	I3	I5
2811	1	I3	I5
2811	2	I3
2811	3	I1	I5
2811	4	I4	I5
2811	5	I3	I5	I8
2811	6	I6	I8
2812	0	I5
2812	1	I5
2812	2	I2	I5
2812	3	I1	I2	I3
2812	4	I1	I3
2812	5	I6	I7
2814	1	I3
2814	3	I1
2814	4	I1	I5
2814	6	I3
2814	7	I3	I6
2814	8	I1	I6
2814	9	I1
2814	10	I1	I2	I3
2815	1	I3
2815	2	I6	I7
2815	3	I3	I6
2815	4	I1	I3
2815	5	I1
2815	6	I1
2815	7	I1	I3
2815	8	I3
2816	0	I1
2816	1	I3
2816	2	I3	I6
2816	4	I1
2816	5	I1	I5
2817	0	I3
2817	2	I3
2817	3	I1	I3
2817	4	I1	I3
2817	5	I3	I5
2817	6	I3	I7	I8
2817	7	I3	I5	I7
2817	8	I1	I3	I5	I7
2818	1	I3
2818	2	I5	I6
2818	4	I1	I5
2818	5	I3
2818	7	I1
2818	8	I1	I3
2818	9	I1	I3	I6
2818	10	I1	I3	I6
2818	11	I1
2818	12	I5	I8
2819	0	I6
2819	1	I1	I3	I6
2819	2	I3
2819	3	I1	I3
2819	5	I3
2820	0	I1
2820	1	I3	I8
2820	2	I3	I5	I7
2820	3	I3
2820	4	I3
2820	5	I3
2820	6	I3
2820	7	I3
2820	8	I1	I3
2820	9	I1
2820	10	I1	I3
2821	1	I3
2821	2	I4	I5	I6
2822	0	I1
2822	1	I1	I3	I6
2822	2	I3	I5
2822	3	I10	I3
2822	4	I1	I10
2822	5	I5
2823	0	I3	I4
2824	2	I3
2824	3	I1	I3	I5
2825	0	I3
2825	1	I3
2825	2	I3
2825	3	I1	I6
2825	4	I3
2825	5	I3	I4
2825	6	I1	I3
2825	7	I3
2825	8	I3	I5	I6
2825	9	I1	I3	I6	I7
2825	10	I1
2825	11	I3
2825	12	I1	I3
2825	13	I1	I2	I3	I6
2825	14	I1	I2
2826	0	I1
2826	1	I1
2826	2	I1	I3	I5
2826	3	I1
2826	4	I1	I3
2826	6	I1	I3
2826	7	I6
2826	8	I1	I5	I6
2826	9	I1
2826	10	I1	I3	I6
2826	11	I1	I2	I3	I5	I7
2826	12	I3
2826	13	I10	I3	I5
2826	14	I1	I5
2827	0	I1
2827	1	I1	I3
2827	2	I3	I6
2827	3	I3	I7
2827	4	I1	I3	I5	I7
2827	6	I3
2827	7	I3	I5
2827	8	I1	I3
2827	9	I1	I3
2827	11	I1	I4
2827	12	I1	I3
2827	13	I1	I3
2827	14	I1	I10	I5	I7
2828	0	I3
2828	1	I2
2828	2	I12	I3	I5	I6
2828	3	I5	I8
2828	4	I1	I6	I8
2828	5	I3
2828	6	I3
2828	7	I3
2828	8	I1	I6
2828	9	I3	I6
2829	0	I3
2829	1	I1	I3	I5
2829	3	I1	I3
2829	8	I3
2830	1	I1
2830	3	I6
2830	4	I1	I3
2830	5	I3	I5
2830	6	I1	I3
2831	1	I1
2831	2	I1	I3
2831	3	I1	I3
2831	4	I4	I7
2831	5	I5	I7
2831	6	I5
2831	7	I1	I5
2832	2	I1	I3
2832	3	I1	I3
2832	4	I1	I3
2832	5	I1	I6
2832	6	I1
2832	7	I1	I4	I5
2832	8	I1	I3
2833	1	I1
2833	3	I1	I5
2833	7	I1	I5
2833	8	I1	I3
2833	9	I3
2833	10	I3	I6
2833	11	I3
2834	0	I3
2834	1	I3	I5	I7
2834	2	I1	I3	I7
2834	3	I3
2834	5	I3
2834	6	I4	I5	I6
2834	7	I3	I5	I6
2834	8	I2	I5	I8
2835	1	I3
2835	2	I3
2835	3	I3
2835	5	I1
2835	6	I1	I3
2835	7	I1
2835	8	I1	I3
2835	9	I1
2835	10	I3	I5
2835	11	I3	I5	I7
2835	13	I3
2836	0	I3
2836	1	I3
2836	2	I3
2836	3	I5	I7
2836	4	I3	I5
2836	5	I3	I5
2836	6	I3	I8
2836	7	I1	I3
2836	8	I6
2836	9	I6
2836	10	I3	I6
2836	11	I1	I3	I6
2836	12	I6
2836	13	I1	I6
2836	14	I1	I3
2837	0	I3
2837	1	I5	I7
2837	3	I3	I7
2837	4	I7
2837	5	I7
2837	6	I1	I2	I7
2837	7	I2	I7
2837	8	I5	I7
2837	9	I1	I3	I5
2837	10	I3	I8
2837	11	I3	I7	I8
2837	12	I3	I7
2837	13	I3	I7
2837	15	I3	I8
2838	0	I5
2838	1	I1	I5
2838	2	I3
2838	3	I1	I5
2838	4	I1	I9
2838	5	I3	I5	I9
2838	6	I1	I3
2838	7	I1	I3
2838	8	I3
2838	9	I7
2838	10	I7
2838	11	I7
2838	12	I3	I5	I7
2838	13	I1
2839	0	I1
2839	1	I1
2839	2	I1
2839	3	I1
2839	4	I1
2839	5	I1	I3
2840	0	I3
2840	1	I3
2840	2	I3
2840	3	I1	I5	I6
2840	4	I7
2840	5	I3	I7
2841	0	I3
2841	1	I1	I3
2841	2	I1
2841	3	I5
2841	4	I1	I5
2841	5	I3	I4	I5	I6
2841	6	I4	I5
2841	7	I1	I5
2842	0	I3
2842	1	I1	I3
2842	2	I5	I6
2842	4	I1	I10	I3
2842	5	I10	I4
2842	6	I1	I3
2842	8	I3	I5	I6
2842	9	I5
2842	10	I1	I3
2842	11	I1	I3
2842	12	I5
2843	0	I1
2843	1	I5
2843	2	I1	I3	I5	I6
2843	3	I1	I3	I5
2843	4	I1
2843	5	I1
2843	6	I3	I6
2843	7	I6
2843	9	I1	I3
2843	10	I3
2843	11	I1	I3	I6
2843	12	I1	I6
2844	0	I1
2844	1	I5
2844	2	I3	I5
2844	3	I3	I9
2844	4	I1
2844	5	I1	I3
2844	7	I3	I5
2844	8	I1	I3	I5
2844	9	I1
2844	10	I1	I3
2844	11	I1	I3
2844	12	I1	I3
2845	0	I3
2845	2	I2	I3
2845	3	I1	I3	I8
2845	4	I1	I3	I8
2845	5	I3	I5
2845	6	I10	I4
2845	7	I10	I3
2846	0	I5
2846	1	I1	I5
2846	2	I1	I9
2846	3	I1	I9
2846	4	I1	I3
2846	5	I1	I6
2846	6	I1	I3	I7
2846	7	I1
2846	8	I1	I6
2846	9	I1	I8
2846	10	I1
2846	11	I1	I3
2846	12	I1
2846	13	I1
2846	14	I1	I3
2847	1	I1	I3
2847	2	I1
2848	0	I1
2848	1	I1	I3	I6
2848	2	I5
2848	3	I1	I3
2848	4	I1	I3
2848	5	I1	I10	I5
2848	6	I10	I3
2848	7	I10
2848	8	I2
2848	9	I2	I3	I6
2848	10	I3	I5
2848	11	I1	I3	I5
2848	12	I1
2848	13	I5
2848	14	I2	I3	I5
2849	0	I1
2849	1	I1	I3
2849	2	I1
2849	3	I1
2849	4	I1	I2
2849	5	I1	I3
2849	6	I5
2849	7	I5	I8
2849	8	I1
2850	1	I3
2851	1	I1	I5
2851	2	I1	I3	I5	I7
2851	3	I1	I3	I7
2851	5	I1	I3
2851	6	I1
2851	7	I1
2851	8	I2	I3	I5
2851	9	I2	I7
2851	10	I2
2851	11	I12	I5	I8
2853	0	I1
2853	1	I1	I10
2853	2	I3
2853	3	I1	I3
2853	5	I1
2853	7	I3
2853	8	I1	I3
2853	9	I1
2853	10	I1	I3
2854	1	I1
2854	2	I3
2854	3	I1	I3
2854	4	I5
2854	5	I3	I5
2854	6	I3
2854	7	I3
2854	8	I2	I3
2855	1	I3	I5
2855	2	I1	I3	I4
2855	3	I1	I3
2855	4	I3
2855	5	I1
2855	6	I1	I10	I3
2855	7	I10	I3
2855	8	I10	I3	I7
2856	0	I1	I3
2856	1	I1	I5
2856	2	I2	I3	I5
2856	3	I3	I5	I7
2856	4	I1	I3
2856	5	I1	I5
2857	1	I1
2857	2	I1
2857	3	I1	I3
2857	6	I1	I5
2857	7	I1	I3	I5
2857	8	I3	I5	I6	I8
2858	0	I1
2859	0	I3
2859	1	I3	I5
2859	2	I1	I5	I6	I7	I9
2859	3	I3	I7
2859	4	I5
2859	5	I3
2859	6	I3
2859	7	I3
2859	8	I3	I7
2859	9	I3
2859	10	I3
2859	11	I1	I6
2859	12	I3	I6
2860	2	I3
2860	3	I1	I8
2860	4	I3	I7	I8
2861	0	I5
2861	3	I1
2861	4	I1	I3
2862	0	I2
2862	1	I1	I2
2862	2	I2	I3
2863	0	I1
2863	1	I1	I3
2863	2	I5
2863	3	I5
2863	4	I3
2863	5	I3
2863	6	I1	I3
2863	7	I1
2863	8	I1	I3
2864	0	I3
2864	1	I3
2864	2	I2	I3
2864	3	I1	I5
2864	4	I1	I2
2864	5	I1	I2	I4
2864	6	I1	I2	I3	I5
2864	7	I1	I5	I7
2864	8	I1	I5
2864	10	I5
2864	11	I1	I5	I8
2864	12	I1	I3
2865	0	I3
2865	1	I1	I3	I5
2866	0	I3
2866	1	I10	I3
2866	2	I1
2866	3	I1	I3
2866	4	I1	I3
2867	1	I3
2867	2	I1	I3
2867	3	I1	I5
2868	1	I5
2868	2	I1	I3	I5
2868	3	I1	I5	I6
2868	4	I5
2868	5	I3	I5
2868	8	I3
2868	9	I1	I3
2868	10	I1
2868	11	I3
2868	12	I1	I3
2868	13	I1	I2	I3
2868	15	I3
2869	0	I5
2869	1	I1	I9
2869	2	I2	I3
2869	3	I1
2869	4	I1	I2
2869	5	I3	I5	I6
2869	6	I6
2869	7	I6
2869	8	I6
2869	9	I2	I6
2869	10	I3	I6
2869	11	I3	I5	I6
2869	12	I1	I11
2869	13	I3
2870	0	I3
2870	1	I1	I3	I5
2870	2	I3
2870	3	I10	I3	I5
2870	4	I1	I8
2870	5	I3
2870	6	I1
2870	9	I1
2870	10	I1
2870	11	I3
2870	12	I3	I6
2870	13	I1	I3	I5	I6
2870	15	I1	I3
2871	0	I5
2871	1	I3	I5	I8
2871	2	I1	I8
2871	3	I6
2871	4	I1	I5	I6
2871	5	I5	I7
2871	6	I7
2871	7	I7
2871	8	I1
2872	0	I1
2872	1	I3	I7
2872	2	I1	I3	I6
2872	3	I6
2872	4	I6
2872	5	I1
2873	0	I1
2873	1	I1	I3
2873	2	I2	I3	I6
2873	3	I1	I7
2874	0	I3
2874	1	I3
2874	2	I3	I5
2874	3	I2	I5
2874	4	I3	I5
2874	5	I5
2875	1	I3	I7
2875	2	I5	I6
2875	3	I1	I5
2876	1	I3	I5
2876	2	I3
2876	3	I1
2877	0	I1	I5
2877	1	I1	I3
2877	2	I3	I5
2877	4	I5
2877	5	I3	I5
2877	6	I3
2878	0	I3
2879	2	I1
2879	4	I1	I3	I5
2879	5	I3	I4	I7
2880	0	I1
2880	1	I1
2880	2	I1	I3
2880	3	I1	I3
2880	4	I1
2880	5	I3
2880	8	I2	I3
2880	9	I3
2880	10	I1	I11	I5
2880	11	I1	I2	I7
2881	1	I1
2881	2	I1	I3	I7
2882	1	I1	I3	I5
2882	3	I2	I3
2882	6	I1	I3
2883	0	I5
2883	1	I5	I6	I9
2883	2	I5
2883	3	I1
2883	4	I1	I3
2883	6	I5
2883	7	I3	I5
2883	8	I1	I3	I5	I8
2883	9	I1	I3	I5	I7
2884	0	I3
2886	2	I5	I6
2886	6	I5
2886	7	I5
2886	8	I11	I3	I5
2886	9	I10	I5
2886	10	I1	I5
2886	11	I3	I6
2887	0	I5
2888	1	I3	I5
2888	2	I7
2888	3	I3	I7
2888	4	I3	I7
2888	5	I1
2888	7	I3
2888	8	I4	I8
2888	9	I3
2888	10	I3
2888	11	I3
2888	12	I1
2889	1	I3
2889	2	I1	I4	I5
2889	3	I1	I5	I9
2889	4	I1
2889	5	I1	I3
2890	1	I3	I7
2890	2	I1	I3
2890	3	I3
2890	4	I3
2890	5	I1	I3
2890	6	I3
2891	2	I1	I6
2891	3	I6
2892	0	I1
2892	1	I5
2892	2	I1	I3	I5
2892	4	I3
2892	5	I1
2892	6	I3
2893	1	I1
2894	0	I3
2894	1	I1
2894	2	I1	I3	I7
2894	3	I1	I5
2894	5	I1	I3
2894	6	I3	I5
2894	7	I1	I3	I5
2894	8	I1
2894	9	I5
2894	10	I1	I3	I5
2894	11	I1	I5
2894	12	I1	I5
2895	0	I3
2895	1	I1
2895	3	I3
2896	0	I1
2896	1	I1	I3
2896	2	I1	I3
2896	3	I1	I3	I6
2896	4	I3	I6
2897	3	I3	I7
2897	4	I3	I7
2897	5	I3
2897	6	I5
2897	7	I3
2898	0	I3
2898	1	I1	I3
2898	3	I3
2898	4	I3	I7
2898	5	I3	I7
2898	6	I3	I5
2898	7	I3
2898	8	I10	I3
2898	9	I2	I3
2898	10	I1	I2
2898	11	I3
2898	12	I1	I9
2898	13	I1	I6
2898	14	I1	I3
2898	15	I3	I8
2899	1	I3
2899	2	I3	I5
2899	4	I1
2899	5	I1	I8
2899	6	I1	I3
2899	7	I1	I3
2899	8	I3	I7
2899	9	I3
2899	10	I3	I7
2899	11	I8
2900	0	I1
2900	1	I1	I3	I8
2900	3	I3
2901	1	I1	I5
2901	3	I1
2901	4	I3	I6
2901	5	I7
2901	6	I3	I6	I7
2901	8	I1
2901	9	I1	I10
2901	10	I1	I2
2901	11	I2	I3
2902	1	I3
2902	2	I1	I5
2902	3	I7
2902	4	I7
2903	1	I3	I4	I7
2903	2	I1	I3
2903	4	I3
2903	5	I1	I3	I5
2903	6	I1	I3	I5
2903	7	I1	I3	I5
2903	8	I1
2903	9	I1	I3
2903	10	I1	I4	I5
2905	0	I1
2905	1	I1	I3
2906	1	I3
2906	2	I5
2906	3	I10	I5
2906	4	I3	I5	I8
2906	5	I1
2906	6	I1	I3	I6
2906	7	I1
2906	8	I1	I6
2906	9	I1	I5	I6
2908	0	I3
2908	1	I1	I6
2908	2	I1	I6
2908	3	I1
2908	4	I3
2908	5	I1	I3	I6
2908	6	I1	I3
2908	7	I1
2908	8	I1	I3	I7
2908	9	I3	I5
2908	10	I3	I5
2908	11	I1	I5
2908	12	I1	I3	I5	I6
2908	13	I3
2908	14	I3
2909	2	I3
2909	3	I1	I3
2909	4	I2
2909	5	I2	I3
2909	6	I2	I6
2909	7	I3
2910	1	I3
2910	2	I1	I2
2910	3	I1	I2	I3
2910	4	I1	I10	I2	I5	I6	I9
2910	5	I10
2910	6	I3	I5
2910	7	I1	I3	I5	I7
2910	9	I1	I3
2911	0	I1
2911	1	I1	I3
2911	2	I2	I3	I7
2911	3	I1	I7
2911	4	I1	I7
2911	5	I1	I3	I6	I7
2912	0	I1
2912	1	I3
2912	4	I1	I3	I5
2912	5	I3
2912	6	I1	I3
2912	7	I1	I5
2912	8	I1	I3	I5	I6
2912	9	I1	I3	I5	I9
2913	1	I3
2913	2	I1
2913	5	I1	I3	I5
2913	6	I1	I2	I5	I6
2914	0	I7
2914	1	I7
2914	2	I3
2914	3	I1	I3
2914	4	I1	I3	I4
2914	5	I3
2914	6	I3	I5
2914	7	I1	I5	I8
2914	8	I5	I9
2914	9	I1	I3
2914	10	I1	I3
2915	1	I1	I10
2915	2	I10	I3
2915	3	I1
2916	0	I1
2916	2	I1	I6
2916	3	I3
2917	1	I3
2917	2	I3	I6
2917	3	I3	I5
2917	4	I1	I3
2917	5	I5
2917	6	I1	I5	I8
2917	7	I3	I8
2917	9	I3
2917	10	I3
2918	1	I1
2918	2	I3	I5	I6
2918	3	I7
2918	4	I6	I7
2918	5	I3	I6
2919	0	I3
2919	1	I1	I3
2919	2	I3
2919	3	I1	I3
2919	4	I1
2919	5	I1
2920	2	I3
2920	3	I1	I3	I5
2920	5	I3
2920	6	I3
2920	7	I1	I3
2920	8	I5	I7
2920	9	I7
2920	10	I7
2920	12	I5
2921	0	I1
2922	2	I3
2922	3	I1
2922	4	I1	I3
2922	5	I3
2922	6	I1	I3	I5
2922	7	I1
2922	8	I4
2922	9	I3	I5
2922	10	I3	I5
2923	0	I5
2923	1	I1	I8
2923	2	I8
2923	3	I3	I8
2923	4	I2	I3
2923	6	I3
2923	9	I3
2923	10	I2
2923	11	I1	I2	I3
2923	12	I2	I7
2923	13	I1
2923	14	I1	I3	I6
2923	15	I3	I6
2924	0	I1
2924	1	I3	I6
2924	2	I3	I6
2924	3	I1	I5
2924	4	I1
2924	6	I3
2924	7	I1	I3	I9
2924	9	I1	I3
2925	1	I3
2925	2	I3
2925	3	I3	I6
2925	4	I1	I6
2925	5	I1
2925	7	I3
2925	8	I1	I3	I9
2925	10	I1
2925	11	I1	I3
2925	12	I1
2926	0	I3
2926	1	I1
2926	2	I1
2926	3	I1	I3
2926	4	I1	I3
2926	5	I1	I4
2926	6	I1	I2
2926	7	I2	I3
2926	8	I5
2927	1	I3
2927	2	I1	I3	I5
2928	0	I1	I3
2928	1	I3
2928	2	I3	I5
2929	1	I3
2929	3	I1	I3
2929	4	I1
2930	1	I3
2932	1	I1	I3
2932	2	I1	I5
2932	4	I1	I4
2932	5	I1	I6
2932	6	I1	I3	I6
2932	7	I1	I3
2932	9	I1	I3
2932	10	I2
2932	11	I1	I2
2933	0	I3
2933	1	I3
2933	2	I1	I5
2933	3	I1
2933	4	I1
2933	5	I1	I6
2933	6	I5	I6
2933	8	I3
2934	1	I3	I4
2934	2	I1	I9
2934	3	I3
2934	4	I3	I5
2934	6	I3
2934	7	I3
2934	8	I1
2934	9	I1
2935	0	I1
2935	1	I3
2935	2	I1
2935	3	I3
2935	4	I1	I3	I5
2936	0	I1
2936	1	I1	I3
2936	2	I3
2936	3	I2	I3
2936	4	I1	I11	I3	I6
2936	5	I11	I3	I4
2936	6	I11	I3
2936	7	I11	I3
2936	8	I3
2936	9	I1	I3
2936	10	I1	I3
2936	11	I1
2937	0	I3	I7
2937	1	I1	I7
2937	2	I7
2937	3	I1	I7
2937	4	I1
2937	5	I1	I3	I7
2937	6	I1	I3
2937	7	I1
2937	8	I3
2937	9	I1
2937	10	I1	I3
2937	11	I1	I2	I3
2937	12	I6
2938	0	I1	I3
2938	1	I1	I7
2938	2	I3
2938	3	I1	I3
2938	4	I3
2938	5	I1	I3	I6	I9
2939	1	I2	I5
2939	2	I1	I11	I2	I3	I5
2939	3	I3
2939	4	I3	I7
2939	5	I5	I7	I9
2939	6	I1	I5
2939	7	I3	I5
2939	8	I3	I5
2939	9	I1	I5
2939	10	I1	I3
2940	0	I3
2940	1	I10	I5
2940	2	I1	I2	I3
2941	0	I3
2941	1	I1	I3
2941	2	I1	I3
2941	3	I11	I3
2941	4	I1	I3
2941	5	I1	I3
2941	6	I1
2941	7	I1	I3	I6
2941	8	I1
2941	9	I3	I5
2941	10	I1	I3	I5
2941	11	I1	I6
2941	12	I1	I2	I3
2942	0	I3
2942	1	I3	I7
2942	3	I1	I3
2942	4	I1
2942	5	I3
2942	6	I3
2942	7	I1	I5
2942	8	I1	I6	I8	I9
2942	9	I3
2942	10	I1	I3
2942	11	I1	I3	I5	I6
2942	12	I4
2943	0	I4
2943	1	I1	I3
2943	2	I1	I3	I7
2943	4	I1	I3
2943	5	I1	I3	I6
2944	2	I1	I4
2944	3	I4
2944	4	I8
2944	5	I6
2944	6	I6
2944	7	I3
2944	8	I7
2944	9	I7
2944	10	I1	I7
2945	1	I3
2945	2	I1	I3
2945	3	I1	I11	I3	I5	I7
2945	4	I11	I5
2945	7	I1	I5
2945	8	I3
2945	9	I5
2945	10	I11	I3	I7
2945	11	I3	I7
2945	12	I7
2945	13	I3	I7
2946	2	I3
2946	3	I2	I3	I6
2946	4	I1	I3	I5	I6
2946	5	I3
2946	6	I3	I5	I6
2946	7	I1	I3
2946	8	I1	I3	I8
2946	9	I1	I3	I5	I7
2946	10	I1	I5
2946	11	I4	I5
2946	12	I1
2946	13	I1
2947	1	I1
2947	2	I1
2947	3	I3	I5
2947	4	I1	I5	I6
2947	5	I6
2947	6	I6
2947	7	I3	I6
2947	10	I3
2947	11	I1	I3	I6
2947	12	I3
2947	13	I6
2947	14	I1	I3	I6
2948	0	I7
2948	1	I7
2948	2	I7
2948	3	I7
2948	4	I3
2949	0	I5
2949	1	I1
2949	2	I1	I5
2949	3	I1
2950	1	I1	I5
2950	2	I1	I3
2950	3	I10	I3	I4
2950	4	I3
2950	5	I3	I5	I6
2950	6	I1	I6
2950	7	I1	I5	I6
2950	8	I6	I8
2950	9	I1	I3	I6
2950	10	I7
2950	11	I1	I6	I7
2950	12	I1	I3
2950	13	I1	I3
2950	14	I1	I3	I6	I7
2951	0	I5
2951	1	I3	I5
2951	2	I1	I3
2951	3	I1	I2	I3
2951	6	I3
2951	7	I3	I7
2951	8	I3	I7
2951	9	I7
2952	0	I3	I5
2952	1	I3	I5	I6	I7
2952	3	I3
2952	4	I1	I3	I7
2952	5	I3	I7
2952	7	I1	I7
2952	8	I1	I5
2952	9	I12	I5
2953	1	I3
2953	2	I3	I5
2953	3	I2	I5
2953	4	I3	I5
2953	5	I3
2953	6	I1	I12	I3
2954	0	I3
2955	1	I3
2955	2	I1	I5
2956	1	I1
2956	2	I2	I3	I8
2956	3	I3	I9
2956	4	I1	I3	I7
2956	8	I1
2957	0	I1
2957	1	I3
2957	2	I1	I3
2957	3	I1	I3	I5
2957	4	I10	I5
2957	5	I10	I3	I5	I7
2957	6	I8
2957	7	I5	I8
2957	8	I1	I5
2957	9	I1	I3	I5
2957	10	I1	I11	I3	I5
2957	11	I1	I3
2958	0	I1
2958	1	I1	I3
2958	2	I6
2958	6	I5
2958	7	I1	I3
2958	8	I1
2959	0	I5
2959	1	I1	I3	I5
2959	2	I1	I4	I5
2959	3	I1	I5
2959	4	I2	I3
2959	5	I3	I6
2959	6	I3
2959	7	I5
2959	8	I5
2959	9	I1	I3	I6	I8
2959	10	I1
2959	11	I1	I3
2959	12	I3	I5
2959	13	I1	I5
2959	14	I3	I5
2960	0	I3
2960	1	I3
2960	3	I5
2960	4	I1
2961	0	I3
2961	1	I3	I5
2961	2	I3
2962	0	I3
2962	1	I3
2962	2	I1	I3
2962	3	I3	I5
2962	4	I3	I5	I6
2962	5	I1	I6
2962	6	I3	I5
2962	7	I1
2962	8	I1
2962	9	I1	I3
2962	10	I1	I3	I5	I7
2962	11	I1	I2	I3	I6
2962	12	I1	I3	I6
2963	0	I3
2963	1	I3
2963	2	I3	I5
2963	3	I1	I10	I5
2963	4	I1
2963	5	I3
2963	7	I1	I3
2964	1	I1	I3
2964	2	I1	I10	I4
2964	3	I5
2964	4	I3
2964	5	I1
2964	6	I5
2964	7	I1	I5	I9
2964	8	I10	I3	I5
2964	9	I3	I8
2964	10	I1
2964	11	I1
2964	12	I1	I5
2964	13	I1	I2	I5	I9
2964	14	I1	I3
2964	15	I3	I4	I5
2965	0	I3
2965	2	I3
2965	3	I3	I5
2965	4	I5
2965	5	I10	I3	I5
2965	6	I5	I8
2965	7	I1	I5
2965	8	I1	I3	I8
2965	9	I3	I9
2965	10	I5
2965	11	I1
2965	12	I1	I3
2965	13	I1	I3
2965	14	I1	I5
2966	0	I1	I3
2966	1	I1	I3	I5	I7
2966	2	I1	I5	I7
2966	3	I1	I5	I6	I7
2966	4	I5	I6	I8
2966	5	I2
2966	6	I12	I7
2966	9	I3
2966	10	I1	I3
2966	11	I1	I2	I3
2966	12	I3	I5
2966	13	I1	I3	I5
2966	14	I1	I3
2966	15	I3
2967	0	I6
2967	1	I6
2967	2	I1	I3	I6
2967	3	I4
2967	4	I1	I3	I5
2967	5	I1	I3
2967	6	I1	I3	I5
2967	7	I1
2967	8	I1	I2
2967	9	I1	I2	I3	I5
2968	0	I3
2968	1	I1
2968	2	I3	I6
2969	0	I3
2969	1	I1
2969	4	I3
2969	5	I1	I3	I7
2969	6	I6	I7
2969	7	I3
2970	0	I1
2970	2	I1	I3	I5
2970	3	I10	I5
2970	4	I1	I10	I3
2970	5	I1	I10	I2	I3
2970	6	I1
2970	7	I1	I2	I7
2970	8	I7
2970	10	I1	I5
2971	0	I7
2971	1	I3	I7
2971	2	I3	I5
2971	3	I5	I6
2971	5	I5
2971	6	I5	I9
2972	0	I3
2972	1	I2
2972	2	I1	I2
2972	3	I1	I3
2972	4	I3
2972	5	I1	I3
2972	6	I1
2972	7	I6
2972	8	I3	I6
2972	10	I1	I3
2972	11	I3
2973	3	I3
2973	4	I3	I6
2973	5	I1	I3
2974	0	I3
2974	1	I3
2974	2	I1
2974	3	I1
2974	4	I1	I3	I6
2974	5	I1	I3
2974	7	I3
2974	8	I1	I3	I5
2974	9	I1
2974	10	I1	I3
2974	11	I1	I3
2974	12	I3	I6
2974	13	I1
2975	1	I5
2975	2	I3
2975	3	I1	I3
2975	4	I1	I3
2975	5	I3
2975	6	I5
2975	7	I5
2975	8	I3
2975	9	I1	I3	I4
2975	10	I1	I3
2975	11	I1
2975	12	I5
2975	13	I3	I9
2976	1	I7
2976	2	I3	I5	I7
2976	3	I2	I3	I7
2976	4	I3	I7
2977	0	I10
2977	1	I10
2978	1	I1	I3
2978	2	I1	I5
2980	0	I1
2980	1	I1
2980	2	I1
2980	3	I1
2980	5	I3
2980	6	I3	I5
2981	1	I5
2981	2	I1
2981	3	I1	I3
2981	4	I3
2981	5	I1	I3
2981	6	I1	I3
2981	8	I3
2981	9	I1	I3	I5
2981	10	I3	I5	I7
2983	0	I5
2983	1	I3
2983	3	I1
2983	5	I3
2983	6	I8	I9
2983	7	I1	I3	I8
2983	8	I1	I6	I8
2983	9	I1	I3
2983	10	I1	I3	I5	I6
2984	1	I3	I5
2984	2	I1	I5	I9
2984	3	I3	I5	I7
2984	4	I3	I5	I7
2984	6	I3
2984	7	I3	I5
2984	8	I3
2984	10	I1
2984	11	I3
2984	12	I1	I3
2985	0	I3
2985	1	I3	I5
2985	2	I3
2985	3	I1	I5
2985	4	I5
2985	5	I2
2985	6	I2	I3	I7
2985	7	I2
2985	9	I1
2985	10	I1	I3
2985	12	I3
2985	13	I1	I3	I7
2985	14	I1	I3
2985	15	I1
2986	0	I1
2986	1	I1
2986	2	I1	I3	I5	I6
2986	3	I1	I6	I7	I8
2986	4	I1	I5	I8
2986	5	I1	I5
2986	6	I3	I9
2987	0	I1
2987	1	I1	I3
2987	4	I1
2987	5	I3	I6
2987	6	I3	I5	I6
2987	7	I6
2987	8	I3	I5	I6
2987	9	I1	I3
2987	10	I3
2987	11	I1
2987	12	I1	I3
2988	0	I3
2988	1	I3
2988	2	I3
2988	4	I1	I3
2988	5	I1	I3	I5
2988	6	I3	I5	I6
2988	7	I10	I5	I6
2989	1	I1	I3
2989	2	I3	I4
2989	3	I3
2989	4	I6	I8
2989	5	I1	I3	I6
2989	6	I3
2989	7	I1	I5
2990	0	I5
2990	1	I5	I8
2991	0	I3
2991	1	I1
2991	2	I1	I6
2991	3	I1
2991	4	I5
2991	6	I1
2991	8	I1	I5
2991	9	I1	I5	I9
2992	0	I1
2992	1	I1	I6
2992	2	I3
2992	3	I10	I3
2992	5	I5
2992	6	I3	I4	I5
2992	7	I1	I3	I5	I6
2992	8	I3	I6
2992	9	I3
2992	10	I3
2992	12	I5
2992	13	I1	I3	I5
2993	0	I9
2993	1	I1	I5
2993	2	I3	I5
2993	3	I3	I5
2993	4	I3	I5
2993	5	I3	I5
2994	0	I3
2994	1	I1	I3	I7
2994	2	I7
2994	3	I3	I7
2994	4	I7
2994	5	I1	I7
2994	6	I1	I5
2994	7	I1	I10
2994	8	I1	I6
2994	9	I3	I6
2994	10	I6
2994	11	I1	I5	I6
2994	12	I3
2995	0	I3
2995	1	I1	I4
2995	2	I5	I8
2996	0	I1	I5
2996	1	I1	I3
2996	2	I3
2996	3	I5
2996	4	I5
2996	5	I2	I3
2996	6	I10	I2	I5	I6
2997	0	I1	I5
2997	1	I1	I5	I8
2997	2	I7
2997	3	I7
2997	4	I6	I7
2997	5	I6	I7
2997	6	I3
2997	8	I3
2997	9	I1
2997	10	I1
2997	11	I1	I11	I3
2997	12	I11
2998	1	I3	I5
2998	2	I3	I5
2998	3	I11	I5
2998	4	I3
2998	5	I1	I5
2998	6	I1	I3	I5	I9
2998	8	I1
2998	9	I3
2998	10	I1	I3
2998	11	I3	I5
2998	12	I11	I3
2998	14	I5
2998	15	I2	I5
2999	0	I3
2999	1	I1	I3
2999	2	I3
2999	3	I3
2999	4	I5
2999	5	I5
2999	6	I1	I3	I5
2999	7	I1	I2	I3
2999	8	I1	I3	I6
3000	0	I1	I3
3000	1	I1	I2
3000	2	I1	I10	I4
3001	1	I1	I7
3001	2	I1	I7
3002	0	I3
3002	1	I1	I3
3002	2	I1	I3
3002	4	I3
3002	5	I3
3003	1	I1
3003	2	I1	I3
3003	4	I3
3003	5	I3	I6
3003	6	I6
3003	8	I3	I5
3003	9	I3
3003	10	I1	I3
3003	11	I1	I5
3003	12	I1	I3	I6
3003	13	I1	I3	I5
3003	14	I1
3004	0	I3
3004	1	I3
3004	2	I3
3004	3	I3	I7
3004	4	I1
3004	5	I2	I3
3004	6	I1	I5	I7
3004	7	I11	I7
3004	8	I5	I7
3004	9	I1	I3
3004	10	I1	I3
3004	11	I3	I5
3005	1	I3
3005	2	I6
3006	1	I1	I3
3006	2	I1	I6
3006	3	I5	I6
3006	4	I3	I6
3006	5	I1	I3
3006	6	I1	I3	I6
3006	7	I1	I3
3006	9	I3
3006	10	I5
3006	11	I1	I5
3006	12	I1	I2	I3
3007	0	I1	I3
3007	1	I3
3007	2	I3
3007	3	I1
3007	4	I1
3007	5	I1	I3
3007	6	I3
3007	7	I1	I5
3008	0	I5
3008	1	I5
3008	2	I3	I5
3008	3	I3	I5
3008	4	I5
3008	5	I3
3008	6	I1	I5
3009	0	I1
3009	1	I3
3009	2	I1
3009	4	I1	I3
3009	5	I1	I3
3009	6	I1	I3	I4
3009	7	I1	I2	I6
3009	8	I3	I6
3009	9	I3	I5	I6
3009	10	I5
3009	12	I1	I3
3009	13	I3	I8
3009	14	I1	I6	I8
3010	0	I5
3010	1	I5	I8
3010	2	I8
3010	3	I1
3010	4	I3	I5	I6
3010	5	I5
3010	9	I3
3010	10	I1	I5
3011	0	I3
3011	1	I1
3011	2	I1	I3
3012	0	I5
3012	1	I1	I3	I8
3012	2	I5
3012	3	I3	I5
3012	4	I1	I3	I5
3012	5	I1	I2	I3
3012	6	I2	I7
3013	0	I5
3013	1	I3
3013	2	I1	I8
3013	3	I1	I3
3013	4	I3
3014	0	I1
3014	1	I1	I5
3014	2	I1	I3	I4	I5	I8
3014	3	I3
3014	4	I6
3014	5	I3	I6
3014	6	I3	I7
3014	7	I3
3014	8	I1
3014	9	I1	I8
3014	10	I1
3014	11	I1
3014	12	I3
3014	14	I1	I2
3014	15	I1	I2	I5	I6
3015	0	I1
3015	1	I3
3015	2	I3	I6
3015	3	I3
3015	4	I3
3015	6	I3
3016	0	I5
3016	1	I5	I8
3016	2	I3
3016	3	I1
3016	5	I1
3016	6	I7
3016	7	I1	I3
3016	8	I1	I7
3017	1	I5
3017	3	I5
3017	4	I3
3017	5	I1	I6
3017	7	I3	I4	I6
3017	8	I3
3017	9	I1	I3
3017	10	I1	I3	I7
3017	11	I2	I3
3017	12	I3
3018	0	I1	I3
3018	2	I3	I6
3018	3	I3
3018	4	I1	I5	I6
3018	5	I3	I5	I6
3018	6	I3
3018	7	I3
3018	8	I3	I5
3018	9	I1	I5
3019	0	I5
3019	1	I2	I5	I7
3019	2	I2	I6	I7
3019	3	I6
3019	4	I3	I6
3019	6	I1	I3
3019	7	I1	I3
3019	9	I3
3019	10	I3
3019	11	I3	I5
3019	12	I3	I7
3019	13	I5	I6
3020	1	I1	I3	I5
3020	3	I3
3020	4	I1	I3
3020	5	I1
3020	6	I2	I6
3020	7	I3
3020	9	I1	I3
3020	10	I6	I9
3020	11	I1	I3	I6
3020	12	I1	I3
3020	13	I1	I3	I5	I6
3021	1	I5
3021	2	I3	I5
3021	3	I3	I5	I6
3022	0	I2
3022	1	I6	I7
3022	2	I1
3022	4	I3
3022	5	I10	I6
3022	6	I3	I6
3022	7	I1	I6
3022	8	I3
3023	1	I1	I3	I4
3023	2	I1	I3
3023	3	I3
3023	4	I3
3023	6	I3
3023	7	I7	I8
3023	8	I1	I7
3023	9	I3	I5
3023	10	I3	I5
3024	1	I1
3024	2	I3
3024	3	I1
3024	5	I6
3024	6	I3
3025	0	I1
3025	1	I3	I6
3025	2	I3	I6
3025	3	I3	I5	I6
3025	4	I6
3025	5	I3	I6
3025	7	I1	I3
3025	9	I7
3025	10	I7
3026	0	I1
3026	1	I1	I5	I6
3026	2	I1	I6
3026	3	I6
3026	4	I3
3026	5	I5	I7
3026	6	I5
3026	7	I4	I5
3026	8	I10	I3	I5	I7
3026	9	I1
3026	10	I1	I7
3026	11	I1	I3
3026	12	I3
3026	13	I10	I3
3026	14	I1
3027	0	I3
3027	1	I1
3027	2	I1
3027	3	I3
3027	5	I1	I3	I8
3027	7	I1
3027	8	I1	I3
3027	9	I1	I3	I6
3027	10	I3
3028	1	I1
3028	2	I1	I3
3028	3	I1	I3
3028	4	I1	I3	I5
3028	5	I1	I11	I5
3028	7	I7
3029	0	I1	I3
3029	1	I1	I3
3029	3	I5
3029	4	I5
3029	5	I3	I5
3030	1	I1	I3
3030	2	I3	I7
3030	3	I1
3030	4	I1	I3
3030	5	I1	I3
3030	6	I3	I4
3030	7	I6
3031	1	I1
3031	2	I1
3031	3	I1	I3
3032	1	I3
3032	2	I3	I5
3032	3	I3
3032	4	I3
3032	6	I3
3032	8	I1
3032	9	I1	I3
3032	11	I1	I3
3032	12	I1	I3
3032	13	I1	I3	I6
3032	14	I1	I3
3033	4	I3	I8
3033	5	I3	I8
3033	6	I3	I5	I6
3033	7	I10	I3	I4	I5
3033	8	I10
3033	9	I10
3033	10	I10	I3
3033	11	I1	I3
3034	1	I3	I5
3034	2	I3	I5
3034	3	I5
3034	4	I1	I3	I5
3035	1	I3
3035	2	I1
3035	3	I1	I3
3035	4	I1	I3	I6
3035	6	I3
3035	7	I1	I7
3035	8	I1	I3	I7
3035	12	I5
3035	13	I1
3035	14	I1
3035	15	I1	I5
3036	3	I5
3036	4	I1	I5
3036	5	I1	I6	I9
3036	7	I3
3036	8	I6	I9
3036	9	I3	I6
3037	0	I3
3037	1	I1	I3
3037	2	I1	I3	I6
3037	3	I3	I7
3037	4	I1	I3	I7
3037	5	I1
3037	6	I1
3037	7	I1
3037	8	I1	I3
3037	9	I9
3037	10	I1
3037	11	I1	I3
3037	12	I3
3037	13	I12	I3	I6
3038	1	I1
3038	2	I3
3038	3	I5
3038	4	I2	I5
3038	5	I2	I3	I6	I7
3038	6	I3
3038	8	I1	I3
3038	9	I1	I3
3038	10	I1	I5
3038	11	I1	I5
3039	0	I3
3039	2	I12	I3
3039	3	I1	I12
3039	4	I3
3039	5	I3
3039	6	I3
3039	7	I3	I6
3039	8	I1	I10	I6
3039	9	I1	I6
3039	10	I6
3039	11	I5
3040	0	I3
3040	1	I1
3040	2	I1	I4
3040	4	I3
3040	5	I1	I3
3040	6	I1	I3
3041	0	I1
3041	1	I3
3041	2	I1
3041	3	I1	I3	I8
3041	4	I3	I5
3041	5	I1
3041	6	I3	I5
3041	7	I3	I5
3041	8	I1
3041	9	I3
3041	10	I1
3041	11	I1	I5	I6
3042	0	I1
3042	1	I1	I3
3042	2	I1	I4	I6
3042	3	I4
3042	4	I4	I5
3042	5	I3	I5
3042	7	I1	I3
3042	8	I1
3042	9	I1	I2
3042	10	I3
3042	11	I2	I3	I6
3042	12	I2	I5	I6
3043	2	I1	I5
3043	3	I1	I4	I8
3043	4	I1	I4	I5
3043	5	I1	I3	I5
3044	2	I2	I5
3044	3	I1	I11	I2	I5
3044	4	I3
3044	5	I1
3044	6	I3	I5
3044	7	I3
3044	8	I1	I3
3044	10	I3
3045	0	I7
3045	2	I5	I6
3045	3	I3
3045	4	I3	I5
3045	5	I3	I5	I7	I8
3045	6	I1	I4
3045	7	I3	I5	I8
3045	8	I3	I5
3045	9	I5
3045	11	I1	I3
3045	12	I3
3045	13	I1	I3
3045	14	I3
3046	0	I5
3046	1	I1	I5
3046	2	I1	I10	I5	I6	I7
3046	3	I3
3046	4	I5	I7
3046	5	I1	I3	I5	I7	I9
3046	6	I1
3046	7	I1	I3
3046	8	I2	I3
3047	1	I1	I3
3047	2	I3
3047	3	I3
3047	4	I5	I6
3047	5	I6
3048	0	I3
3048	1	I1	I2
3048	2	I3	I4	I7
3048	3	I1	I3
3048	4	I3	I5
3048	5	I1	I10	I5
3048	6	I1	I10	I3
3048	7	I1	I3
3048	8	I3	I5	I6
3048	9	I3
3048	10	I1
3048	11	I1	I3	I6
3048	12	I1
3048	13	I3
3048	14	I2	I3
3048	15	I10	I2	I3
3049	1	I3
3049	2	I3
3049	3	I1	I3
3049	4	I5
3049	5	I7
3049	6	I7
3049	7	I7
3049	8	I3
3049	9	I3
3049	10	I1	I3	I7
3049	11	I1
3050	1	I1
3050	2	I1	I3	I6
3051	0	I3
3051	1	I3
3052	2	I3
3052	3	I1	I3
3052	4	I3
3052	5	I1	I3
3052	6	I1	I3
3052	8	I1
3052	9	I1
3052	11	I3
3052	12	I3	I5
3053	0	I6
3053	1	I5
3053	2	I5	I6
3053	3	I1	I3
3053	4	I1
3053	5	I1	I5
3053	6	I1	I5
3053	7	I3	I5
3053	8	I1	I3	I6
3053	9	I1
3053	10	I1	I2	I5
3053	11	I1	I2	I3
3053	12	I2
3053	13	I1	I11	I2
3053	14	I1	I3
3054	2	I3	I5
3054	3	I7	I8
3054	4	I1	I3
3055	0	I3
3055	1	I1
3055	2	I1	I3
3055	3	I1	I3
3055	5	I3
3055	7	I5
3055	8	I10	I3	I5
3055	10	I1
3055	11	I1	I6
3055	12	I1	I3	I5	I6
3056	0	I3
3056	1	I3
3056	2	I3	I5
3056	3	I1	I5
3056	4	I1	I2	I4
3058	0	I1	I3
3058	2	I1
3059	0	I3
3059	1	I3
3059	2	I1	I6
3059	3	I3
3059	4	I2	I3	I5
3059	7	I1
3059	8	I3
3059	9	I2
3059	10	I2	I7
3059	11	I12	I2
3059	12	I12
3059	13	I1
3059	14	I2	I3	I6
3060	0	I3
3060	1	I1	I5
3060	2	I3	I4	I5
3060	3	I3
3060	7	I1
3060	8	I1	I3
3060	9	I5
3060	10	I1	I5
3060	11	I1	I8
3060	12	I1	I7	I8
3060	13	I3	I8
3060	14	I10	I6
3060	15	I3
3061	1	I1
3061	2	I1
3061	3	I3
3061	4	I1	I3
3061	5	I9
3061	6	I12	I3	I8
3061	7	I8
3061	8	I8
3061	9	I1	I8
3062	0	I9
3062	1	I1	I8
3062	2	I1
3063	0	I4
3063	1	I1	I5
3063	2	I1	I3
3063	3	I1	I3
3063	4	I1	I3
3063	5	I1	I3	I6
3063	6	I2
3063	7	I2	I3
3063	8	I1	I2	I5
3063	9	I1	I9
3063	10	I1
3063	11	I1
3063	12	I5
3064	1	I1	I3
3064	2	I1	I3
3064	3	I10	I3	I6
3064	6	I3
3065	0	I3
3066	1	I3
3066	2	I1
3066	3	I1	I3
3066	4	I3
3066	5	I3
3066	6	I1
3066	7	I3	I4
3066	8	I5
3066	9	I1	I10	I8
3066	10	I1
3066	11	I1
3066	12	I3	I5
3066	13	I3	I6	I7
3067	0	I3
3067	1	I1
3067	3	I1
3068	1	I3
3068	2	I1
3068	4	I1
3069	0	I3
3069	2	I1	I5
3069	3	I5	I9
3069	5	I3
3069	6	I3	I6
3069	7	I6	I7
3069	8	I7
3069	9	I7
3069	10	I1
3069	11	I3	I5
3069	14	I1	I3
3070	0	I3	I5
3070	2	I3	I5
3070	3	I1	I10	I2	I5
3071	1	I4
3071	2	I1	I3
3071	4	I7
3071	5	I1	I3	I7
3071	6	I1	I3	I5	I6
3071	7	I1	I5	I8
3071	8	I1	I6	I8
3072	1	I1
3072	2	I1	I3	I5
3072	4	I1	I3
3072	5	I1	I3	I5
3072	6	I3	I5
3073	1	I3	I5
3073	3	I3	I5
3073	4	I1	I6
3073	5	I3	I6
3073	6	I3	I6
3073	7	I5
3073	8	I1
3073	9	I1
3073	10	I1
3073	11	I1	I3
3073	12	I3
3073	13	I1	I3	I7
3073	14	I1	I11
3073	15	I1
3074	0	I1	I3
3074	2	I1
3074	3	I1
3074	4	I1	I8
3075	1	I1
3075	2	I3
3075	3	I1	I5
3075	4	I1
3076	1	I1
3076	2	I1	I6
3076	3	I1	I3
3076	4	I1	I3
3076	5	I1
3076	6	I3
3076	7	I3
3076	8	I1	I3	I4
3076	9	I3
3077	2	I1
3077	3	I1
3077	4	I1	I6
3077	5	I1	I3	I5	I6
3077	6	I1	I3	I5
3078	0	I1
3078	1	I1
3078	2	I1	I3	I6
3078	3	I3	I5
3078	4	I1	I2	I9
3078	5	I1	I3
3078	6	I2	I6
3078	7	I3	I6
3079	0	I1
3079	1	I1	I11	I3	I5
3079	3	I1
3079	4	I1	I8
3079	5	I1	I2	I7	I8
3079	6	I1	I2
3079	7	I2	I5
3079	8	I1
3079	9	I1	I3
3079	10	I1	I3
3079	11	I3
3079	12	I1	I3
3080	1	I6
3080	2	I6
3080	3	I6
3080	4	I3	I6
3080	5	I3
3080	7	I8
3081	0	I3
3081	1	I6
3081	2	I1	I6
3081	3	I1	I3	I6
3081	4	I1	I6	I8
3082	1	I3	I6
3082	2	I6
3082	3	I3	I6
3082	5	I3	I7
3082	6	I1	I3
3083	0	I1	I6
3083	1	I6	I8
3083	2	I1	I8
3083	3	I1	I3
3084	0	I8
3084	1	I8
3084	4	I3
3084	5	I3
3084	6	I3
3084	7	I1	I3
3084	8	I5
3084	11	I3
3084	12	I1	I6
3084	13	I6
3085	0	I2
3085	1	I2	I7
3085	2	I1	I7
3085	5	I1	I6
3085	8	I1
3085	9	I1	I5
3085	10	I1
3085	11	I1	I3
3085	12	I1	I11
3085	13	I11	I3
3085	14	I3
3086	1	I3
3087	0	I7
3087	1	I1
3087	2	I3
3087	4	I5
3087	5	I1	I5
3087	7	I3
3088	0	I1
3088	1	I2	I3
3088	2	I2	I7
3089	1	I1	I2
3089	2	I1	I7
3089	3	I3	I5	I7
3089	4	I1
3089	5	I6
3089	6	I3	I6
3089	7	I1	I5	I6
3089	8	I1	I3
3089	9	I3
3089	10	I1	I3
3089	11	I3
3090	0	I3
3090	1	I3	I5
3090	2	I1	I7
3090	3	I3
3090	4	I1
3090	5	I1
3090	6	I1	I6
3090	7	I10	I3	I6
3090	8	I1	I6
3090	9	I3	I6
3090	10	I3	I5	I6	I7
3090	11	I5
3090	12	I1	I2	I3
3090	13	I4	I7
3091	0	I3
3091	1	I1	I3
3091	2	I1	I2
3091	3	I1	I3
3091	4	I3
3091	5	I1	I3
3091	6	I3
3091	7	I1	I6
3091	8	I1	I2	I3	I6
3091	10	I3
3091	11	I1	I2	I5
3091	12	I1	I10	I2	I4	I5
3091	13	I5
3092	1	I1	I3
3092	2	I1	I6
3092	3	I1	I5	I6
3092	4	I3	I6
3092	5	I1	I6
3092	6	I3	I6
3092	7	I3
3092	8	I3	I5
3092	9	I1	I3
3093	1	I1	I7
3093	2	I1	I7
3093	3	I5	I7
3093	4	I1	I7
3093	5	I3
3093	6	I1
3093	7	I4
3093	8	I2	I4	I5
3093	9	I1
3093	10	I3
3093	11	I1	I3
3093	13	I1	I5
3094	0	I1
3094	1	I1
3094	2	I1
3094	3	I1	I3
3094	4	I3	I5
3095	0	I3
3095	1	I7
3095	2	I5	I7
3095	3	I7
3095	4	I3
3095	5	I1
3095	6	I3	I5
3095	7	I5	I8
3095	8	I1	I11	I3	I8
3095	9	I1
3096	3	I1	I3
3097	0	I1	I3
3097	1	I3	I5	I7
3097	2	I7
3097	3	I7
3098	0	I1
3098	1	I3
3098	2	I1
3098	3	I1	I3	I7
3098	4	I5
3098	5	I2	I3	I5
3098	6	I5
3098	7	I1	I5
3098	8	I3
3098	11	I3
3098	12	I1	I3
3098	13	I1	I5
3098	14	I3	I6
3099	0	I1
3099	1	I1	I5
3099	2	I1	I5
3099	3	I2	I3
3099	4	I3
3099	5	I3
3099	6	I1	I3
3099	7	I1	I2	I3
3099	8	I3
3099	9	I1	I3	I5
3099	10	I1	I10	I3
3099	11	I1	I3	I6
3099	12	I1	I5
3100	0	I3
3100	1	I3
3100	2	I1
3101	0	I5
3101	2	I1	I3
3101	3	I5
3101	4	I3	I5	I8
3101	5	I3
3101	6	I3
3101	7	I1
3101	9	I1
3101	10	I1	I3	I6
3101	13	I1
3101	14	I1
3102	1	I1
3102	2	I3	I6
3102	3	I3
3102	4	I1	I3	I5
3102	5	I5	I8
3102	6	I3	I5	I9
3102	7	I5
3102	8	I1	I5
3103	0	I3
3103	2	I3
3103	3	I3
3103	4	I3	I5
3103	5	I3
3104	0	I1	I3
3104	1	I1
3104	3	I5	I7
3104	4	I10	I5
3104	5	I10
3104	6	I1
3104	7	I3
3104	8	I1	I3	I5
3104	9	I1	I5
3104	10	I1
3104	11	I2	I5
3104	12	I2	I3
3104	13	I1	I2	I7
3104	14	I1	I2	I5
3104	15	I5
3105	0	I9
3105	1	I1	I5
3105	2	I3	I5	I6
3105	3	I1
3106	0	I3
3106	1	I3	I7
3106	2	I1	I3	I5	I7
3106	3	I1	I5
3106	5	I1	I3	I5
3106	6	I3	I6
3106	7	I3
3106	8	I6
3106	9	I3	I6
3106	10	I3	I6
3106	11	I4	I7
3106	12	I3	I5	I7
3107	0	I3
3107	1	I3
3108	0	I3
3108	1	I1	I3
3108	2	I1	I3
3108	3	I2	I3	I5
3108	5	I1
3108	6	I6
3108	7	I1	I11	I6
3108	8	I1	I11	I3
3108	10	I3
3108	11	I3
3108	12	I1	I3	I8
3108	13	I1	I3
3108	14	I3
3108	15	I1
3109	1	I1	I3
3109	2	I1	I2
3109	3	I1	I2
3109	5	I3	I5
3109	6	I5
3109	7	I1	I2	I3
3109	8	I1	I5	I6
3109	9	I3
3109	10	I1
3109	11	I1
3109	12	I1	I3	I6
3109	13	I6
3109	14	I5	I6
3110	1	I5
3110	2	I5
3111	0	I3
3111	1	I1	I3
3111	2	I1
3111	3	I3	I5	I6
3111	4	I1	I5
3111	5	I5	I7
3111	6	I3	I5	I7	I8
3111	7	I8
3111	8	I11	I8
3111	9	I3
3112	2	I1
3112	3	I1	I3
3112	4	I1	I3	I5
3112	6	I1	I3
3112	7	I1
3113	0	I3
3114	0	I1
3114	1	I3
3114	2	I3
3114	3	I1
3114	4	I1	I3	I5
3114	5	I1	I11	I5
3114	6	I3
3114	7	I1	I3
3114	8	I1
3114	9	I3
3114	10	I3
3115	2	I1	I3	I5
3115	3	I1	I3
3115	4	I3
3115	5	I1	I10	I3
3115	6	I1	I3	I6
3115	7	I3	I6
3116	1	I3	I4
3116	2	I1	I3
3116	3	I1	I3
3116	4	I3
3116	5	I3	I6
3116	6	I3	I6
3116	7	I3	I6	I7
3116	8	I1	I7
3116	10	I1
3116	11	I3	I6
3116	12	I1	I3	I6
3116	13	I1
3117	1	I1	I2
3117	2	I11	I2	I7
3117	3	I3
3117	4	I3	I7
3117	5	I3
3117	6	I1	I6
3117	7	I1	I6
3117	9	I1	I3
3118	0	I3
3118	2	I1
3118	4	I3	I5
3118	5	I1
3118	6	I1	I3
3118	8	I1	I3
3118	10	I5
3118	11	I1	I3	I5
3118	12	I1	I3
3118	13	I1	I3
3118	14	I1
3119	0	I1
3119	1	I1
3119	3	I1	I3	I5
3119	4	I1
3119	5	I3
3119	8	I1	I3
3119	9	I7
3120	1	I3
3120	2	I1
3120	3	I3
3121	0	I3
3122	0	I2
3122	1	I1	I2
3122	2	I1
3122	3	I1	I3
3122	4	I1	I3
3122	6	I1	I3	I7
3122	7	I7
3122	9	I1	I3
3122	10	I3
3122	11	I3	I6
3122	13	I5
3123	0	I3
3123	1	I1	I3
3123	2	I1	I3	I4
3123	3	I1
3123	4	I3
3124	0	I3
3124	1	I8
3124	2	I3
3124	3	I2	I3
3124	4	I6
3124	5	I1	I3	I6
3124	6	I1	I6
3124	7	I2	I3	I6
3124	9	I1	I3
3124	10	I1	I2	I6
3124	11	I1	I2	I5
3125	0	I3
3126	2	I3
3126	3	I1	I3
3126	4	I1
3126	5	I1	I6
3126	6	I6
3126	7	I3
3126	8	I3
3126	9	I5	I6
3127	0	I3
3127	1	I1
3127	2	I1	I6
3127	3	I1	I3
3127	4	I3	I5
3128	0	I5
3128	1	I5
3128	2	I11	I3	I4
3128	3	I5	I6
3128	4	I1	I6
3128	6	I1
3128	7	I1	I3
3128	8	I1	I5
3128	9	I1	I3
3128	10	I5
3128	12	I3
3128	14	I1	I2
3129	0	I1	I3
3129	1	I1	I2	I3
3129	2	I10	I3
3129	3	I3
3129	4	I3
3129	5	I1	I3	I7
3129	6	I3
3129	7	I1
3129	8	I1
3129	9	I3	I8
3129	10	I1	I3	I8
3129	11	I1	I3
3129	13	I1
3130	1	I3	I5
3130	2	I1
3130	3	I1	I3
3130	4	I1	I3
3130	5	I1	I3
3130	6	I1	I3
3130	7	I3
3130	8	I5
3130	9	I3	I5
3131	0	I5
3131	1	I1	I3
3131	2	I3	I5
3131	3	I5
3131	4	I5	I7
3132	1	I3
3133	1	I3
3133	2	I3
3133	3	I3
3133	4	I1	I7
3133	5	I1	I5
3133	6	I1	I5
3133	7	I1	I3	I5
3133	8	I1	I3
3133	9	I1	I5	I6
3133	10	I1
3133	11	I1	I2
3133	12	I3
3133	13	I1	I3
3133	14	I1	I3
3133	15	I3
3134	0	I1
3134	2	I3
3134	3	I3
3134	4	I1
3134	5	I1
3134	6	I1	I3
3134	8	I1	I3
3134	9	I1
3134	10	I4
3134	12	I1	I2
3134	13	I1	I2	I3	I5
3134	14	I3
3135	0	I7
3135	1	I1	I7
3135	2	I1	I5
3135	3	I3
3135	4	I3
3135	5	I3	I6
3135	6	I3
3135	7	I1
3135	8	I1	I3
3135	9	I1	I2	I3
3135	10	I5
3135	12	I1	I3
3135	13	I1	I3
3135	14	I3	I7
3136	0	I1
3136	1	I2	I6
3136	2	I2	I3	I7
3136	3	I3
3137	1	I1
3137	2	I1	I3	I6
3137	3	I3
3137	6	I1	I3
3137	7	I1	I3	I4	I5
3137	8	I1	I3
3137	9	I3
3137	10	I9
3137	11	I3
3137	12	I3	I7
3137	13	I4	I5	I7
3137	14	I1	I7
3137	15	I1	I3
3138	0	I3
3138	1	I1	I3
3138	2	I1	I3	I6
3138	4	I1	I3
3138	5	I1
3138	6	I1	I6
3138	7	I6
3138	8	I8
3138	9	I1
3138	10	I1	I3
3138	11	I1
3138	12	I1	I7
3139	0	I3
3139	1	I3
3139	2	I10	I3	I5
3140	1	I3
3140	2	I3	I5
3140	3	I3
3140	5	I3
3140	6	I3
3140	7	I1	I3
3140	8	I1
3140	9	I1	I5
3140	10	I1
3140	11	I1	I3
3141	0	I1
3141	2	I3
3141	3	I1	I3
3141	4	I1	I3
3141	5	I1
3141	6	I1	I3
3141	7	I3
3141	8	I3
3141	9	I1	I3	I7
3141	10	I7
3142	0	I1
3142	1	I1
3142	3	I3
3142	4	I1	I3	I7
3142	5	I2	I7
3142	6	I1	I7
3142	7	I3
3142	8	I5
3142	9	I5
3142	10	I3	I5
3142	11	I3	I5
3142	12	I3	I5	I6
3142	13	I1	I3	I6
3142	15	I1	I12
3143	0	I1
3143	2	I3	I7
3143	3	I1
3143	4	I3	I5
3143	6	I5
3143	7	I1	I5
3143	10	I1
3144	1	I1
3144	2	I2
3144	3	I3
3144	4	I3
3144	5	I3	I5
3144	6	I1	I10	I3
3144	7	I1	I5
3145	0	I3
3145	1	I1	I3	I6
3145	2	I1	I5	I6
3145	3	I3	I6
3146	0	I3
3146	1	I5	I7
3146	3	I3
3146	4	I3	I5
3146	5	I3
3146	6	I10	I3
3146	7	I1	I10	I3
3147	1	I1
3147	2	I1	I3
3148	1	I1	I5
3148	2	I1	I12	I2
3148	3	I1	I3
3148	5	I5
3148	6	I1	I5
3148	7	I1	I2	I3
3148	8	I1	I6
3148	9	I1	I3
3148	10	I1	I3
3148	11	I1	I7
3148	12	I5	I7
3149	1	I1	I6
3149	2	I3	I6
3149	4	I3	I5
3149	5	I1	I5
3149	6	I1	I5	I6
3149	7	I6
3149	8	I5	I6
3149	9	I1	I6
3149	10	I1	I3
3149	11	I3
3149	12	I3	I7
3150	0	I3
3150	1	I1	I3
3150	2	I1	I3	I6
3150	3	I1	I6
3150	4	I1	I3	I5
3150	5	I1	I3	I6
3150	6	I2
3150	7	I1	I2
3150	8	I1	I2
3150	9	I1	I3
3150	10	I1	I3
3150	11	I3
3150	13	I3
3150	15	I1	I3
3151	0	I3
3151	2	I1
3151	3	I3
3151	5	I1	I3
3152	0	I3
3152	1	I1
3152	2	I1	I3
3152	3	I3
3152	4	I3
3152	5	I1	I3	I4
3152	6	I1	I3
3152	7	I1	I3
3152	8	I1	I3
3153	0	I3
3153	1	I3
3153	2	I1	I3
3153	3	I2	I5	I6
3153	5	I3
3153	6	I3
3153	7	I5	I6	I7
3154	2	I3
3154	3	I1
3154	4	I1	I3	I5
3154	5	I1	I3
3154	7	I3
3155	1	I6
3155	2	I4	I5	I6	I7
3155	3	I1	I3
3155	4	I1
3155	5	I1	I5
3155	6	I1	I8
3155	8	I1	I3
3155	9	I3	I7
3155	10	I3	I7
3155	11	I7
3155	12	I7
3156	0	I6
3156	1	I3
3156	2	I3	I5
3156	3	I1	I3
3156	4	I1	I3
3156	5	I1	I2
3157	0	I9
3157	1	I1	I5
3157	3	I1
3157	4	I1	I3
3157	5	I1
3157	6	I2	I3
3157	7	I1	I2	I3	I5
3157	8	I1	I2	I5
3157	10	I3
3157	11	I1
3158	1	I1	I3
3158	2	I1	I8
3158	3	I1
3158	4	I1	I5	I8
3158	5	I1	I8
3158	6	I1	I11
3158	7	I3	I6
3158	8	I3
3158	9	I1
3158	10	I3
3158	11	I3
3158	12	I1	I3
3158	13	I3	I5
3158	14	I3	I5
3158	15	I5
3159	1	I1
3159	2	I1	I3
3159	4	I4
3159	5	I1	I9
3159	6	I1	I2	I6
3159	7	I2	I5
3159	8	I5	I8
3159	11	I3	I6
3159	12	I3
3160	0	I1	I3
3161	1	I3	I5	I6
3161	2	I1
3161	3	I1
3161	4	I1	I3
3161	5	I3
3161	6	I3	I7
3161	7	I3	I7
3161	8	I3
3161	10	I1
3162	1	I3	I5
3162	2	I1	I6	I7
3162	3	I1	I3	I5
3163	0	I3
3163	1	I1
3164	3	I1	I3
3164	6	I2	I5
3164	7	I2	I3
3164	8	I1	I5	I9
3165	0	I3
3165	1	I1	I3
3165	2	I1	I2	I5
3165	3	I1	I2	I3	I5	I6
3165	4	I1	I2
3165	5	I5
3165	7	I1
3165	8	I1	I3
3166	1	I1	I3
3166	2	I1	I3
3166	3	I1
3166	4	I1	I6
3166	5	I3	I5
3167	0	I3
3167	1	I1	I3
3167	2	I3	I7
3167	3	I8
3167	4	I1
3167	5	I1
3167	6	I3
3167	7	I3
3168	2	I5
3168	3	I1	I5
3169	0	I1	I5
3169	1	I1	I3	I5	I7	I8
3169	2	I5
3169	3	I1	I5
3169	4	I1
3169	5	I2
3169	6	I2	I7
3169	7	I2	I7
3169	8	I7
3169	9	I3	I7
3169	10	I1
3169	11	I1
3169	13	I3
3170	0	I1
3170	2	I1
3170	3	I1	I3	I7
3171	0	I5
3171	1	I3	I5
3171	2	I3
3171	3	I3
3171	4	I1
3171	5	I3
3171	6	I5
3171	7	I4	I5
3171	8	I1
3171	9	I3	I5
3171	11	I1
3171	12	I1
3173	0	I5
3173	1	I11	I3	I5
3174	0	I3
3174	1	I1	I3	I6
3174	2	I1	I3
3174	3	I1	I3	I8
3175	1	I1
3175	2	I1
3175	3	I1	I3	I5
3175	4	I1	I3	I7
3175	6	I3
3175	7	I3
3175	8	I1	I3
3175	10	I1
3175	11	I3	I6
3175	12	I6
3176	2	I1	I5
3176	3	I1
3176	4	I1
3176	5	I1	I3
3176	6	I3	I5
3176	7	I1	I3	I5	I6
3176	8	I7	I8
3176	9	I1
3176	10	I4
3176	11	I1	I3
3177	0	I1
3177	1	I3	I6
3177	2	I3	I6
3177	3	I3	I6
3177	4	I6
3177	6	I3	I6
3177	7	I1	I3
3177	8	I1	I4
3177	9	I7
3177	10	I7
3177	12	I3
3177	13	I1	I2
3177	14	I1	I2	I3	I4	I7
3177	15	I1	I2	I3
3178	0	I1
3178	1	I1	I3
3178	2	I1	I3
3178	3	I3
3178	4	I3
3178	5	I3
3178	6	I3	I5	I6
3178	7	I1	I3
3178	8	I2	I3
3178	9	I2
3178	10	I12	I6
3178	11	I5	I6
3178	12	I1	I3
3178	13	I1	I3
3180	1	I6
3180	2	I3	I6
3180	3	I1	I2	I5	I6	I7
3180	4	I11	I2	I5	I7
3180	5	I2	I3	I7
3180	6	I2	I5	I6
3180	7	I1	I2	I5
3180	8	I12	I2
3181	1	I9
3181	2	I1
3181	4	I3	I5
3182	0	I5
3182	2	I3
3182	3	I1
3182	4	I3
3182	6	I12	I3
3182	7	I1	I5	I6
3182	8	I1	I2	I6	I7
3182	9	I1	I6
3182	10	I1	I6
3182	11	I1	I3
3182	12	I2
3183	0	I7
3183	1	I7
3183	2	I7
3183	3	I3	I7
3183	4	I1	I7
3183	5	I5
3183	6	I3	I5
3183	8	I3	I5
3183	10	I1	I3
3183	11	I1	I3
3183	12	I3	I5	I7
3184	0	I3
3184	1	I1	I5
3184	2	I5
3184	3	I3	I6	I8
3184	4	I1
3184	5	I3
3185	0	I1
3185	1	I1
3185	2	I3	I5
3185	4	I1	I3	I5
3185	6	I2
3185	7	I1	I3	I8
3185	8	I1	I5	I6
3185	9	I2	I3
3185	10	I1	I2	I6
3185	11	I11	I2
3186	0	I5
3186	3	I1	I3
3186	4	I1	I3
3186	5	I3	I5
3186	6	I3
3186	8	I5	I7
3186	9	I5
3186	10	I1	I5
3186	11	I1	I3
3186	12	I1	I3	I5
3186	13	I3
3186	14	I1
3187	0	I1
3187	1	I1	I2	I3
3187	2	I2
3187	3	I3
3187	4	I1
3187	5	I1	I8
3187	6	I1
3187	7	I1	I3
3187	9	I1	I5
3187	11	I3
3187	12	I3	I6
3188	0	I1
3188	1	I6
3188	2	I3	I7
3188	3	I1	I7
3188	4	I1	I3
3188	5	I1
3188	7	I3
3188	8	I1	I3	I5
3188	9	I3
3188	10	I1	I3	I5
3188	11	I1	I3
3189	1	I3
3190	1	I3
3190	2	I1	I7
3190	3	I3	I6	I7
3191	0	I3
3191	1	I3
3191	2	I1
3191	3	I1
3191	4	I1
3191	5	I1	I3
3191	6	I1	I3
3191	7	I1
3191	10	I1	I3
3191	11	I1	I3	I6
3191	12	I1	I6
3192	1	I1
3192	2	I1	I3
3192	3	I3	I5
3192	4	I1	I3	I5
3192	5	I3	I5	I8
3192	6	I1	I10	I3	I5
3192	7	I1	I3
3193	1	I1	I3
3193	2	I3
3193	3	I3
3193	4	I1
3193	5	I3	I4
3193	6	I1	I3
3193	8	I3
3193	9	I1	I3
3193	10	I1	I3	I7
3193	11	I3	I5
3193	12	I1
3194	0	I1
3194	2	I3
3194	3	I3	I6	I7
3194	5	I3	I5
3195	0	I3	I5
3195	1	I3
3195	2	I5
3195	3	I3
3196	0	I3
3196	1	I3
3196	3	I1	I3
3197	1	I3
3197	3	I3
3197	4	I3	I6
3197	6	I1
3197	8	I3
3197	9	I1	I3
3197	10	I3
3197	11	I2	I3
3197	13	I7
3198	0	I3
3198	1	I5	I6
3198	2	I6
3198	3	I6
3198	4	I3	I6	I7
3198	5	I1	I3
3198	6	I3	I6
3199	2	I1	I3
3199	3	I1	I3
3199	4	I1	I3
3199	5	I3
3199	7	I1	I3
3199	9	I3
3199	10	I3	I7	I8
3199	11	I3	I5	I8
3199	12	I1
3199	13	I3
3200	1	I1	I3
3200	2	I1	I3
3200	3	I1	I3
3200	4	I5
3200	5	I1	I11	I3
3200	6	I1	I3	I7
3200	7	I1	I3	I7
3200	9	I2
3200	10	I1	I12	I6
3200	11	I1	I3	I6
3200	12	I1	I3
3200	13	I1	I6
3201	0	I3
3201	1	I1	I3
3201	2	I3	I4
3201	3	I1	I10	I5
3201	4	I3
3201	5	I1	I3
3201	6	I1	I3
3201	7	I1	I3
3201	8	I3
3201	9	I1	I3
3201	10	I7
3202	0	I3
3202	1	I1
3202	2	I1
3202	3	I3
3202	4	I1	I3
3202	5	I1	I3
3202	7	I1	I3
3202	9	I3	I4
3202	10	I5
3202	11	I1
3202	12	I1	I3
3203	0	I5
3204	1	I3
3204	2	I1	I7
3204	3	I1	I7
3204	4	I3	I7
3204	6	I3
3204	8	I5
3204	9	I5	I8
3205	0	I1
3205	1	I1	I11	I3
3205	2	I1	I3
3205	3	I1	I3
3205	4	I3	I5	I6
3205	5	I3	I6
3205	6	I3	I6
3205	7	I1
3206	1	I1
3206	2	I1	I6
3206	3	I3	I6
3206	4	I3	I6
3206	5	I1	I3
3206	8	I1
3206	9	I1	I3
3207	0	I3
3207	1	I4
3207	2	I3	I7
3207	3	I1
3207	4	I1	I3
3207	5	I3
3207	6	I1	I3
3207	7	I1	I5
3208	0	I3
3208	1	I3
3208	3	I1	I3
3208	5	I1	I3
3208	6	I1	I3	I6	I8
3208	7	I1	I3	I6
3208	8	I1
3209	0	I3
3209	1	I3
3209	2	I3
3209	3	I11	I7
3209	4	I1	I5
3209	5	I3
3209	7	I1	I3
3209	8	I1	I3
3209	9	I5
3209	10	I3	I5
3209	11	I2	I3	I5	I9
3209	12	I1
3209	13	I3	I7	I8
3209	14	I7
3210	1	I1	I6
3210	2	I1	I6
3210	3	I3	I6
3210	4	I3
3210	5	I3
3210	6	I1	I5
3210	7	I3
3210	9	I1	I3
3210	10	I3
3210	11	I3	I6
3210	12	I2	I3	I6
3211	0	I3
3211	1	I3
3211	3	I1
3211	4	I1	I3
3211	5	I1	I3
3212	1	I3
3212	2	I1
3212	3	I1	I6
3212	4	I3
3212	5	I4
3212	6	I1	I3	I5
3212	7	I1	I6
3212	8	I6
3212	9	I6	I7
3213	0	I1	I3
3213	1	I3
3213	2	I3
3213	3	I3
3213	4	I1
3213	5	I3	I6
3213	6	I1	I3	I6
3213	7	I1	I6
3213	8	I1	I3	I6
3213	9	I1	I3
3213	10	I1
3213	11	I8
3213	12	I1	I8
3213	13	I1
3214	0	I1	I5
3214	1	I2	I3	I5
3215	0	I3
3215	1	I3	I5
3215	2	I1	I3	I4
3215	3	I1	I5
3215	5	I1	I3
3215	6	I1	I3
3215	7	I3	I5
3215	8	I3	I5
3216	0	I5
3216	1	I3	I5
3216	2	I1	I5
3216	3	I11	I2	I5
3216	4	I1
3216	5	I3	I5
3216	6	I1	I5	I9
3216	7	I1
3216	8	I1	I3
3216	9	I1	I3	I5
3216	10	I10	I3	I8
3216	11	I3
3216	12	I1	I5
3216	13	I3
3217	0	I1
3217	1	I3
3217	2	I3
3217	4	I1	I2	I3
3217	5	I1	I3
3217	6	I3	I5
3217	8	I3
3218	0	I1
3218	1	I1	I3
3218	2	I1	I3	I5
3218	3	I1
3218	4	I1	I5
3218	5	I1	I3	I6
3218	6	I1	I3	I6
3218	7	I6
3218	8	I6
3218	9	I3	I6
3218	10	I6
3218	11	I6	I9
3218	12	I1	I6
3219	1	I1	I3
3219	2	I1
3219	3	I3
3219	4	I2	I4
3219	6	I1
3219	7	I1
3219	8	I1	I6
3219	10	I1	I3
3219	11	I3
3219	12	I3
3219	14	I1
3220	0	I3
3220	1	I1	I8
3220	2	I10	I2	I5	I8
3220	3	I2	I3
3220	4	I2	I3	I7
3220	5	I1	I10	I7
3220	6	I3
3220	7	I1	I5
3220	8	I5	I6
3220	9	I1	I3	I6
3221	0	I7
3221	1	I1	I3	I7
3221	2	I7
3221	3	I7
3221	4	I1	I7
3221	5	I3
3221	6	I1	I3	I4
3221	7	I5
3222	0	I1
3222	1	I3
3222	2	I4
3222	3	I3	I7
3222	4	I1
3222	5	I1	I3
3222	6	I5
3222	7	I3
3222	8	I5
3223	0	I3
3223	1	I3
3223	2	I3	I5
3223	3	I3	I6
3223	4	I1	I11	I3
3223	5	I11	I3
3223	6	I3
3223	7	I3	I5	I6
3223	10	I3
3223	11	I1	I3	I6
3224	0	I5
3224	1	I1	I5
3224	2	I1	I11	I8
3224	3	I1	I11	I6	I8	I9
3224	4	I3	I8
3224	6	I1	I3
3224	7	I1
3224	8	I1
3224	9	I3
3224	10	I3	I9
3224	11	I1
3224	12	I1	I11	I3	I6
3224	13	I1
3224	14	I3
3225	1	I1
3225	2	I3
3225	3	I1	I3
3225	4	I1	I3
3225	5	I1	I3	I6
3226	1	I1
3226	2	I1
3226	3	I1
3226	4	I1
3226	5	I1
3226	6	I3
3226	7	I3	I6
3226	8	I3
3227	0	I3
3227	1	I3	I4	I7
3227	2	I3	I7
3227	3	I1	I3
3227	4	I1	I3
3227	5	I5
3227	6	I3	I5	I6
3227	7	I5
3227	8	I1	I10
3227	10	I1
3227	11	I1	I2
3227	12	I1	I3	I7
3228	0	I5
3228	1	I5
3228	2	I3	I5
3228	3	I1	I3
3229	0	I1
3229	1	I1
3229	3	I1	I3
3229	4	I3
3229	5	I1	I5
3229	7	I3
3229	8	I1	I6
3229	9	I1	I3	I6
3229	10	I3	I5	I6
3229	11	I1	I5	I6
3229	12	I3
3229	13	I3	I5
3229	14	I1	I3	I5
3229	15	I1
3230	0	I3
3230	1	I1	I2	I3
3230	2	I1	I3
3230	3	I1
3231	0	I3
3231	1	I1	I3
3231	2	I1
3231	3	I1	I5	I6
3231	4	I10	I3	I5	I6
3231	6	I7
3231	8	I3
3231	9	I5
3231	10	I5
3231	13	I5	I8
3231	14	I8
3231	15	I8
3232	1	I1
3233	0	I5
3234	1	I3
3234	2	I1
3234	3	I3	I5
3234	4	I1	I11	I3	I5	I7
3234	5	I1
3234	6	I3	I5
3234	8	I1	I5
3234	9	I1	I11	I3
3235	1	I3
3235	2	I1	I10
3235	3	I6
3235	4	I1	I5	I6
3236	0	I5
3236	2	I1
3236	3	I3
3236	4	I1	I3
3236	5	I1	I3	I5
3236	6	I1	I3	I6
3236	7	I1
3236	8	I1	I3
3236	9	I1
3236	10	I1	I3
3237	0	I1
3237	1	I1
3238	0	I5
3238	1	I11	I8
3238	2	I1
3239	0	I3
3239	1	I1
3239	2	I6
3239	3	I1	I6
3239	4	I3	I6
3239	5	I3
3239	6	I1	I7
3239	7	I3	I7
3239	9	I3
3239	10	I10	I3
3240	0	I3	I5
3240	1	I1	I5	I6
3240	2	I5
3240	3	I3	I8
3240	4	I5
3240	5	I1	I5
3240	6	I1	I10	I3	I8
3240	7	I1	I3	I8
3240	8	I8
3240	9	I3	I8
3240	10	I1
3240	11	I3	I6
3240	12	I6
3240	13	I6	I7
3240	14	I3	I6
3241	1	I1	I3
3241	2	I1	I3
3241	3	I1	I3
3241	4	I3
3241	5	I3
3241	6	I1	I3
3241	7	I1	I3
3241	8	I3
3241	9	I3	I6
3241	10	I1
3241	12	I1
3241	13	I1	I3
3241	14	I1
3242	0	I3
3242	1	I1
3242	2	I3
3242	3	I3	I5
3242	4	I1
3243	0	I3
3243	1	I3	I5
3243	2	I1	I5	I9
3243	3	I5
3243	4	I5
3243	5	I3
3243	6	I1
3243	9	I3	I5
3244	0	I7
3244	1	I3	I7
3244	2	I1	I3	I9
3244	4	I1
3244	5	I1	I2	I3
3244	8	I1
3244	9	I3
3244	10	I1
3244	11	I1	I2
3244	12	I1	I2	I7
3245	0	I2	I3
3245	1	I3	I6
3245	2	I1	I11	I6	I7
3245	3	I6
3245	4	I1	I5	I6
3245	5	I1	I3	I5	I6
3245	6	I1	I3
3245	7	I3
3245	9	I1	I3
3246	0	I1
3246	1	I1	I3
3246	2	I3	I5
3247	1	I3
3247	2	I1	I5
3247	3	I2	I3	I6
3247	5	I5
3247	6	I1	I3	I5
3247	7	I1	I11	I4	I8
3247	8	I3	I8	I9
3247	9	I1	I3	I8
3247	10	I1
3247	11	I3	I6
3247	12	I1
3248	2	I3
3249	1	I3
3249	2	I1	I3	I8
3249	3	I7	I8
3249	4	I1	I2	I7	I8
3249	5	I1	I2	I5
3249	6	I1
3249	7	I3
3249	8	I7
3249	9	I1	I7
3249	10	I1	I3
3250	0	I3
3250	1	I1	I3
3250	2	I1	I3	I7
3250	3	I2	I3
3250	4	I3
3251	1	I1
3251	2	I1
3251	3	I1	I3	I6
3251	4	I1	I3	I6
3251	6	I3
3251	7	I3
3251	8	I1	I7
3251	9	I7
3251	10	I3	I7
3251	11	I5
3252	1	I1	I3
3252	2	I3
3252	4	I3
3252	6	I1
3252	7	I1	I3
3252	8	I1	I3	I5
3253	2	I7
3253	3	I1	I7
3253	5	I1	I3
3253	6	I1	I3
3253	7	I3
3253	8	I1	I3
3253	9	I1	I10
3253	10	I1	I3
3254	0	I5
3254	1	I1	I6
3254	2	I3	I6
3254	3	I1	I3	I6
3254	5	I1
3254	6	I1
3254	8	I1	I3
3254	9	I1	I3	I5
3254	10	I3	I8
3254	11	I1
3254	12	I1
3255	2	I3
3255	3	I3
3255	4	I5	I7
3256	1	I3
3256	2	I1
3256	3	I3	I8
3256	4	I1	I6	I8
3256	6	I1	I3
3256	7	I2	I3	I6
3256	8	I1	I3	I7
3256	9	I1
3256	10	I12	I3	I8
3256	11	I12	I8
3256	13	I1
3256	14	I1	I3
3257	1	I3
3257	2	I1	I3	I7
3257	3	I2	I5
3257	6	I5
3257	7	I2	I5
3257	8	I2	I5
3258	0	I3
3258	1	I1	I5
3258	2	I3
3258	3	I1
3258	4	I1	I2	I3
3258	5	I1	I6	I8
3258	6	I3	I8
3258	7	I1
3258	8	I3
3258	9	I1	I3
3259	0	I1	I3
3259	1	I1	I3	I5
3259	2	I1	I3	I6
3260	0	I3
3260	1	I3
3260	2	I3
3260	3	I1	I3
3260	5	I1
3260	6	I3	I5
3260	7	I1	I3	I5
3260	8	I5
3260	9	I5
3260	10	I3	I5
3261	0	I1
3261	2	I5
3261	3	I10	I5
3261	5	I1	I3	I5
3261	6	I1	I3	I5
3262	0	I3
3262	2	I1	I3
3262	3	I1	I3	I8
3262	4	I1	I3	I5
3262	5	I1	I5
3262	6	I3
3262	7	I3	I6
3262	8	I3
3262	9	I3	I6
3262	10	I1	I5	I6
3262	11	I3
3262	13	I3
3262	14	I4
3263	0	I3
3263	1	I1
3263	2	I1	I3
3264	1	I3
3264	2	I3
3264	3	I3
3264	4	I5	I7
3265	0	I3
3265	1	I3
3265	2	I1
3265	4	I1
3265	5	I1
3265	7	I1
3265	8	I1	I3	I5
3265	9	I3	I7
3265	10	I3
3265	11	I1	I5	I6
3265	12	I1
3265	13	I1	I3
3265	14	I1
3266	0	I1
3266	1	I1	I3
3266	2	I1	I3	I5
3266	3	I1	I3
3266	4	I1	I3	I6
3266	5	I3
3266	6	I3	I5
3266	7	I3	I5
3266	9	I1
3266	10	I3	I5
3266	11	I5	I6
3266	12	I3	I5	I9
3266	13	I1	I5
3266	14	I3	I4	I5
3267	0	I3
3267	1	I3	I7
3268	0	I1	I3
3269	0	I3
3269	2	I3
3269	3	I2
3269	4	I2	I7
3269	5	I1	I10
3269	6	I1
3269	7	I1	I4
3269	8	I1	I3
3270	0	I3
3270	1	I3
3270	2	I1
3270	4	I3
3270	6	I1	I3	I5
3270	7	I3	I5
3270	8	I1	I3	I5
3270	9	I3
3271	1	I3
3271	2	I3
3271	3	I3
3271	4	I3	I5
3271	5	I1
3271	6	I3
3271	7	I1	I3
3271	8	I3
3271	9	I3	I5	I6
3272	0	I4
3272	1	I1
3272	3	I3
3272	4	I3
3272	5	I6	I8
3272	6	I1	I6
3273	2	I3	I5
3273	3	I1
3273	4	I1
3273	5	I3	I5	I6
3273	6	I5	I6
3273	7	I6
3273	8	I6	I7
3273	10	I3
3274	0	I1
3274	1	I3	I5
3274	5	I1	I3
3274	6	I1	I3	I5
3274	8	I1
3275	0	I3
3275	1	I5	I7
3275	3	I5
3275	4	I1	I3	I8
3275	5	I1	I6
3275	6	I1	I3	I5	I6
3275	7	I3
3275	8	I5
3275	9	I3	I5
3275	10	I5
3275	11	I3	I5
3275	13	I1
3276	0	I5
3276	1	I1	I5
3276	2	I1	I4	I5
3276	3	I3	I5	I7
3276	4	I3	I5
3276	5	I3
3276	6	I5
3276	7	I5
3276	8	I3
3276	9	I3
3277	0	I3
3277	1	I5
3277	3	I7
3277	4	I1
3277	5	I3
3277	7	I3	I6
3278	0	I1
3279	0	I1
3279	1	I1
3279	2	I1	I6
3279	4	I3
3279	5	I3
3279	8	I3
3279	9	I3	I7
3279	10	I1	I6
3279	11	I11	I2
3279	12	I2	I7
3279	13	I3
3279	14	I1	I5
3279	15	I1	I3	I8
3280	0	I5
3280	1	I1	I5	I6
3280	2	I1	I3	I5	I6
3280	3	I10	I3	I5	I6
3280	4	I1	I10	I3	I5
3280	5	I1	I10	I6
3281	0	I3
3281	1	I2	I3
3281	2	I3	I5
3281	4	I3	I7
3281	5	I1	I3
3281	6	I3	I5
3281	7	I1	I4	I5	I6
3281	8	I3
3281	9	I3
3281	10	I1	I3
3281	11	I1	I3
3281	12	I1	I5
3281	13	I3
3282	2	I3
3282	3	I1	I6
3282	4	I1	I6
3282	5	I1	I3
3282	6	I1	I3
3282	7	I1
3282	8	I1	I3
3282	9	I1
3282	10	I1	I3
3282	11	I1
3282	12	I1
3282	13	I3
3283	0	I1
3283	1	I3	I5
3283	2	I3
3283	3	I3
3284	0	I1
3284	1	I1	I5
3284	2	I1	I5	I8
3284	3	I1	I3	I5
3284	4	I1	I3	I6
3284	5	I3
3284	6	I5
3284	7	I3
3285	0	I1
3285	1	I1	I3	I5
3285	2	I1	I3
3285	3	I1	I3
3285	4	I3	I4	I6
3285	5	I1	I4	I5	I6
3285	6	I1	I6
3285	7	I3
3285	8	I3	I9
3285	9	I3	I4	I5
3285	10	I3
3285	11	I1	I3
3285	13	I5
3285	14	I1	I5	I6
3285	15	I1
3286	0	I1
3286	1	I1	I5
3286	2	I1	I2	I3
3286	3	I1
3287	0	I3
3287	1	I3	I5
3287	2	I1	I5	I8
3287	4	I3
3287	6	I1	I3
3287	7	I1	I3
3287	8	I1	I11	I3	I9
3287	11	I1	I5
3287	12	I11	I3	I5	I6
3287	13	I1	I10	I3	I5
3288	1	I1
3288	2	I1	I3
3288	3	I3
3288	4	I3	I5
3288	5	I5
3288	6	I1	I3	I5
3288	7	I1	I3	I6	I7
3288	8	I3	I6
3288	9	I3
3288	10	I3
3288	12	I1
3289	0	I3
3289	1	I1	I3
3289	3	I1	I3
3289	4	I1	I3	I6
3289	5	I6	I7
3289	6	I3	I6
3289	7	I6
3289	8	I3
3290	0	I1
3290	1	I2	I3	I5	I6
3290	2	I6
3290	3	I3	I6
3290	4	I5	I6
3290	7	I1
3290	8	I1	I3
3290	9	I3
3290	10	I3
3290	11	I3	I6
3291	1	I1
3291	3	I3
3291	4	I3
3291	5	I3	I6
3291	6	I6
3291	7	I6
3292	0	I3
3292	1	I1	I5
3292	2	I3	I5
3292	3	I1	I5
3292	4	I3	I5
3292	6	I3
3292	7	I1	I3
3292	8	I1	I3
3292	9	I1	I3
3292	10	I3
3293	0	I7
3293	1	I1	I7
3293	2	I7
3293	3	I4
3293	4	I1	I5
3293	5	I1	I3	I5	I6
3294	0	I1	I3
3295	1	I1
3295	2	I1	I3
3295	3	I1	I3
3295	4	I1
3295	5	I1
3295	6	I1	I3
3295	7	I1
3296	1	I7
3296	2	I1
3296	3	I1	I2	I3
3296	4	I1	I3
3296	5	I1
3296	6	I1	I3	I5
3296	7	I1	I3
3296	8	I3
3296	9	I3	I5	I8
3296	10	I1	I3	I5	I8
3296	11	I1	I3	I8
3296	12	I1
3296	13	I1	I3
3297	2	I3
3297	3	I3
3297	4	I1	I6	I7
3297	6	I3
3297	8	I3
3297	9	I1	I3
3297	10	I1	I5
3297	11	I1	I3	I6
3297	12	I1	I3
3298	0	I3
3298	1	I1	I5
3298	2	I1
3298	3	I1	I5	I6
3298	4	I1	I2	I3
3298	5	I1	I2	I3
3298	6	I1	I2	I5
3298	7	I1	I7
3298	8	I1
3298	11	I3
3298	12	I1	I3	I5
3298	13	I1	I3	I6
3298	14	I10	I7
3299	0	I3
3299	1	I1	I3
3299	2	I3	I5
3299	3	I1	I2
3299	4	I1	I3
3299	5	I1
3299	6	I1	I6
3299	7	I1	I2	I6
3299	8	I5
3299	9	I1	I5
3299	10	I3
3299	11	I1	I3	I6
3299	12	I1	I3
3299	14	I3
3300	0	I3
3300	2	I3
3300	3	I1	I6
3300	4	I6
3300	5	I1	I6
3300	6	I1	I6
3300	8	I3
3301	0	I3
3301	1	I3
3301	2	I3	I5
3301	3	I7
3301	4	I3
3301	5	I1	I3
3301	6	I3
3301	7	I3
3301	8	I10	I2
3301	11	I3
3301	12	I1	I5
3301	14	I3
3302	0	I3
3302	1	I1
3302	2	I1	I3
3302	3	I1	I3
3302	5	I3	I5
3303	0	I1	I3
3303	1	I3	I5
3303	4	I3
3303	5	I1	I3	I7
3303	6	I3
3303	7	I5
3303	8	I3	I5
3303	10	I1	I3	I6
3304	0	I1
3304	1	I1	I3
3304	2	I3
3304	3	I1	I3
3304	4	I3	I5	I7
3304	5	I5	I7
3304	6	I1	I3
3304	7	I3	I6
3304	8	I3
3305	0	I3	I4
3306	1	I3
3306	3	I1	I3
3306	4	I1
3306	5	I1	I3
3306	6	I1
3306	7	I1	I3
3306	8	I1
3307	0	I1
3307	1	I1	I3
3307	4	I1
3307	5	I1
3307	6	I1	I3
3307	8	I1	I2
3308	0	I5
3308	1	I1	I3	I5
3308	2	I1	I5	I7
3308	3	I3	I4	I9
3308	5	I3
3308	6	I5
3308	7	I10	I5
3308	8	I1	I10	I2
3308	9	I1	I3
3308	10	I1	I3
3308	11	I1	I5
3308	12	I1	I3
3308	13	I1	I5
3309	1	I1	I3
3309	2	I6
3309	3	I1	I3	I6
3309	5	I3
3309	6	I3
3310	0	I3
3310	1	I1
3310	2	I3	I6
3311	0	I7
3311	1	I5
3311	2	I5	I7
3311	3	I1	I5	I7
3311	4	I1	I5	I7
3311	5	I7
3312	0	I5
3312	1	I5	I8
3312	2	I1	I3	I5
3312	3	I3
3312	4	I1
3312	5	I3
3312	6	I3	I7
3312	7	I6	I9
3312	8	I1	I3
3312	9	I1	I3
3312	11	I1	I5
3312	12	I3
3313	1	I1
3313	2	I1	I2
3313	3	I1
3313	4	I3
3313	5	I3
3313	6	I1	I3
3314	0	I1
3314	1	I3
3314	2	I5	I9
3314	4	I3	I5
3314	5	I11	I2	I3	I5
3314	6	I3
3314	7	I3
3314	9	I3
3314	10	I1	I5
3314	11	I6
3314	12	I6
3315	1	I3
3315	3	I1
3315	4	I3	I5
3315	5	I1	I10	I3
3315	6	I1	I3
3315	7	I1	I3	I5
3315	8	I3
3315	9	I3
3315	11	I3
3315	12	I3	I5
3316	1	I3	I5
3316	2	I1	I11	I3
3316	3	I1
3316	4	I1	I3	I5
3316	5	I1	I3
3316	6	I1	I5	I6
3316	7	I1
3316	8	I1	I3
3317	0	I3
3317	2	I1
3317	4	I2	I7
3318	1	I1	I6
3318	2	I1	I5
3318	3	I3
3318	5	I1
3318	6	I3
3318	7	I10	I2	I5
3318	8	I5	I8
3318	9	I6	I8
3319	0	I1
3319	1	I1	I3
3319	2	I5
3319	3	I3	I5
3319	4	I1	I5	I7
3320	0	I3
3320	1	I3
3320	2	I1	I10
3320	3	I1	I3	I6
3320	4	I3
3321	0	I3
3321	1	I1	I3
3321	2	I3	I5	I6	I7
3322	0	I3
3322	1	I1	I3	I5
3322	2	I1
3322	5	I1
3322	6	I1	I3
3322	7	I1	I3
3323	1	I1
3323	2	I1	I3	I5
3323	5	I3
3323	6	I3
3323	8	I1	I3	I5
3323	9	I1	I3
3323	10	I1	I6
3324	1	I1	I3
3324	2	I1	I5
3324	3	I1	I5
3324	4	I3	I5	I8
3324	5	I3
3324	6	I3	I7
3324	7	I1	I3	I7
3324	8	I1	I3
3324	9	I3	I7
3324	10	I3
3324	12	I3	I9
3325	0	I5
3325	1	I1	I3	I5
3325	2	I2	I3	I5	I7
3325	3	I1	I2	I3	I7
3325	4	I11	I3
3325	5	I1	I6
3326	0	I5
3326	1	I1	I3	I5
3326	3	I1	I3	I5
3326	4	I1
3326	5	I1
3326	6	I1	I5
3326	7	I1	I3	I5
3326	8	I3
3326	9	I1	I11
3327	0	I5
3327	1	I11	I3	I5
3327	2	I3
3327	3	I1	I3
3327	4	I2	I3
3327	5	I1	I3
3327	6	I1	I3
3327	7	I3
3327	9	I1
3327	10	I1
3327	11	I3
3327	12	I3
3327	14	I3
3327	15	I1	I3	I5
3328	1	I3	I4
3328	3	I1	I3
3328	4	I1	I3
3329	1	I3	I7
3329	2	I2	I3	I7
3329	3	I1	I3
3329	4	I1	I3	I7
3329	5	I1	I3	I7
3329	7	I1	I3
3329	8	I1	I2	I3	I5	I8
3330	0	I1
3331	0	I3
3331	1	I5	I6
3331	3	I5
3331	4	I5
3331	5	I3
3331	6	I3	I5
3331	7	I1	I5
3331	8	I1	I11	I3	I5
3331	9	I1	I3
3331	10	I3
3331	11	I1
3331	12	I3
3332	1	I3
3332	2	I1	I3
3332	3	I1	I3	I9
3332	4	I1	I9
3332	5	I1	I8
3333	1	I1
3333	3	I3	I5
3333	4	I3
3333	5	I1
3334	0	I5
3334	1	I1	I5
3334	2	I1	I4
3335	0	I3
3335	1	I3	I7
3335	2	I1	I3
3335	3	I3
3335	4	I1	I5
3335	5	I5	I7	I8
3335	6	I5
3335	7	I1	I5
3335	8	I1	I3	I5	I6
3335	9	I1	I3	I5
3335	10	I1	I3	I5
3335	11	I5
3335	12	I1
3335	13	I1	I3
3335	14	I7
3335	15	I1	I7
3336	0	I3
3336	1	I1	I3
3337	0	I3
3337	1	I1	I4
3337	3	I3
3337	4	I1	I3
3337	6	I2	I3
3337	7	I1	I2	I3	I5
3337	8	I2	I3	I9
3337	9	I3
3337	10	I1	I3
3337	11	I5
3338	1	I5
3338	2	I3
3338	3	I3
3338	4	I1
3338	5	I1
3338	6	I1	I3
3338	7	I1	I3
3338	8	I3	I6	I7
3339	0	I1	I3
3339	1	I1	I3
3339	2	I6
3339	3	I3	I6
3339	4	I1	I3
3339	5	I1	I3
3339	6	I3	I5
3339	7	I5
3339	8	I5	I7
3339	9	I3	I7
3339	11	I1	I3
3339	12	I3
3339	13	I2	I3
3340	0	I1
3340	1	I1	I7
3340	2	I1	I3	I7
3340	3	I1	I5
3340	4	I3	I5
3340	5	I1	I11
3340	6	I1	I2	I7
3340	7	I1	I3	I7
3340	8	I1	I3	I7
3340	9	I3
3340	10	I1
3340	12	I1	I3
3341	0	I5
3341	1	I10	I3	I5
3341	2	I1	I3	I5
3341	3	I1	I3	I5
3341	5	I3
3341	7	I3
3341	8	I3	I5	I6
3341	9	I1	I5
3341	10	I3	I5
3341	11	I1	I3	I8
3341	12	I5
3341	13	I1	I3	I5
3341	14	I1	I3
3341	15	I1	I3
3342	0	I5
3342	2	I1	I3
3343	1	I3	I5
3343	2	I10	I3	I7
3343	3	I3
3343	5	I1
3344	1	I3
3344	2	I3	I6
3344	3	I1	I3
3344	4	I2	I3
3344	5	I1	I2	I3	I5
3344	6	I3
3344	9	I3
3345	0	I5
3345	1	I3	I5	I6
3345	4	I3	I5
3345	5	I3
3346	1	I1
3346	2	I1	I2	I4
3346	4	I1	I3
3346	5	I1	I3
3346	6	I3
3346	7	I4
3346	8	I4
3346	9	I1	I3	I6
3346	10	I3	I6
3346	11	I1	I10	I3	I5	I6
3346	12	I3	I7	I8
3346	13	I3
3346	14	I1	I3	I5
3346	15	I1	I3	I5
3347	0	I3
3347	1	I7
3347	2	I3	I7
3347	3	I3
3347	4	I11
3347	5	I11	I3
3347	6	I11	I5
3347	8	I3
3347	9	I3	I5
3347	10	I3
3348	0	I1
3348	1	I1	I3
3348	2	I3
3348	3	I1
3349	0	I5
3349	1	I8	I9
3350	2	I3	I5
3350	3	I1
3350	4	I1	I3	I5
3350	5	I1	I3	I5
3350	7	I1	I3
3350	8	I1	I3
3350	9	I1	I3
3350	10	I3
3350	11	I3
3350	12	I1
3351	0	I1
3351	1	I1	I2	I3
3351	2	I3
3351	3	I3
3351	4	I1	I3
3351	5	I1	I5	I6
3351	6	I1	I3
3351	7	I3
3351	8	I1	I3
3351	10	I1
3351	11	I2	I3	I8
3351	12	I1	I2	I7
3351	13	I3
3352	0	I1
3352	1	I1	I7
3353	0	I3
3354	0	I1
3354	1	I1	I5
3354	2	I3	I6
3354	3	I1	I6
3354	4	I6
3355	1	I1
3355	2	I1	I3
3355	3	I1	I3
3355	4	I3
3355	5	I1	I4	I5
3355	6	I5	I8
3355	7	I1	I5	I8
3355	8	I1	I3	I6
3355	9	I5
3355	10	I11	I2	I5
3356	0	I3
3356	1	I3	I5
3356	2	I1	I3	I4	I5
3356	3	I1	I7
3356	4	I3	I7
3356	5	I3	I7
3356	6	I2	I3	I7
3356	9	I9
3356	10	I1
3356	11	I3
3356	12	I3
3357	1	I3
3357	2	I3	I7
3357	3	I1	I3	I7
3358	1	I1
3358	2	I1
3358	5	I3
3358	6	I3
3358	7	I1
3358	8	I1	I6
3358	9	I6
3358	10	I1	I3	I5
3358	11	I1
3358	12	I1	I3
3359	0	I3
3359	1	I3
3360	0	I5
3360	1	I5	I9
3360	2	I1
3360	3	I1	I3
3360	4	I3
3360	5	I1	I3	I5
3360	6	I2	I3
3361	1	I3	I8
3361	2	I2	I3	I4
3361	3	I3
3361	4	I1	I3
3361	5	I3	I5	I8
3361	6	I5
3361	7	I1	I8
3361	9	I1	I3
3361	10	I1	I5
3361	11	I1	I3
3361	12	I1	I5
3361	13	I3
3362	0	I1
3362	1	I1
3362	2	I1	I3	I8
3362	3	I1
3362	4	I1	I6
3362	5	I6
3362	6	I5	I6
3363	0	I3
3363	1	I3
3363	2	I3
3363	3	I1	I3
3363	4	I1	I3
3363	5	I1	I3	I8
3363	6	I3	I5
3363	7	I1
3363	8	I1	I2	I3
3364	1	I3
3364	2	I1	I3	I4
3364	4	I3
3364	5	I1	I5
3364	6	I1	I3	I5
3364	7	I1	I11	I3	I5
3364	8	I1	I3
3364	9	I1
3364	10	I1
3364	12	I1	I3
3365	0	I1
3365	1	I3
3365	2	I3	I5
3365	3	I1	I3
3365	5	I1	I3
3365	6	I1	I3	I5
3365	7	I1	I5
3365	8	I1	I9
3365	9	I1	I3
3365	10	I1	I3
3365	12	I1	I3
3365	13	I3
3366	0	I1
3366	1	I3	I4
3367	2	I3
3367	3	I1	I3
3367	4	I1	I2	I3
3367	6	I3
3367	7	I1	I3
3367	8	I6
3367	9	I3
3368	0	I3
3368	1	I3	I5
3368	2	I3	I5
3368	3	I1	I5
3368	4	I1	I5
3368	5	I1	I8
3369	0	I5
3369	1	I10
3369	2	I3
3370	0	I1
3370	2	I3
3370	3	I1
3370	4	I1	I2
3370	5	I1	I12	I2
3370	6	I1
3370	7	I1	I6
3370	8	I3	I6
3370	9	I3	I6
3370	10	I1	I3
3370	11	I1	I3
3371	0	I1
3371	1	I1
3371	4	I1	I3	I5
3371	5	I1
3371	6	I1	I10
3371	7	I1	I10	I3	I8
3371	8	I3	I6	I8
3371	9	I1	I5	I7
3371	10	I1	I3
3371	11	I3	I5	I7	I9
3372	1	I3
3372	4	I3	I5
3373	0	I1	I3
3373	1	I1	I2	I3
3373	3	I1	I5
3373	4	I5	I6	I9
3373	6	I1
3373	7	I1	I3
3373	8	I3
3373	9	I3	I7
3373	10	I5
3373	11	I11	I3	I5
3373	12	I3
3374	0	I3
3374	1	I3	I5
3374	2	I5
3374	3	I3
3374	4	I5	I8
3374	6	I1
3374	7	I3
3374	8	I3	I7
3374	9	I7
3374	10	I3	I7
3374	11	I3	I7
3374	12	I3	I7
3374	13	I1
3374	14	I1
3375	0	I1	I5
3375	2	I5
3375	4	I1	I3	I5
3375	6	I3
3375	7	I1
3375	8	I1
3375	9	I10	I3
3375	10	I3	I7
3375	11	I1	I3
3375	12	I3
3375	13	I3
3375	14	I1	I3
3376	0	I3
3376	1	I1
3376	2	I1	I3	I6
3376	3	I5
3376	4	I5
3376	5	I1	I8
3376	6	I1	I6
3376	7	I1
3376	8	I1	I3	I5
3376	9	I1	I3	I5
3376	10	I3
3377	0	I1
3377	3	I3
3378	0	I5
3378	1	I1	I5	I8
3378	2	I1	I5	I8
3378	3	I3
3378	4	I3	I5
3378	5	I1	I3	I5
3378	6	I1	I3	I5	I8
3378	7	I10	I2	I3
3378	8	I3	I5
3378	9	I3
3379	0	I1	I3
3379	1	I1	I3
3379	2	I1
3379	3	I7
3379	4	I7	I8
3379	5	I7
3379	6	I1	I12	I7
3379	7	I1
3380	0	I3
3380	1	I1	I11	I3
3380	2	I1	I11	I3	I7
3380	3	I1
3380	4	I3
3380	5	I1	I5
3380	6	I1	I2
3381	0	I8
3382	1	I1
3382	2	I1	I2	I3
3382	3	I1	I3
3382	4	I1	I5
3382	5	I3	I5
3382	6	I3	I5
3382	7	I3	I5	I7
3382	8	I3
3382	10	I3
3382	11	I1	I3
3382	12	I3
3382	13	I3	I5
3382	14	I3
3384	0	I1	I4
3384	1	I5
3384	2	I1	I5	I9
3384	3	I3	I6
3384	4	I6
3384	5	I5	I6
3384	6	I3	I6
3385	0	I1	I7
3385	1	I3
3385	2	I3	I5	I7
3385	3	I3
3385	4	I1	I3
3385	5	I3
3386	0	I1
3387	0	I1
3387	1	I1
3387	2	I1	I3	I5
3387	4	I3
3387	5	I3
3387	6	I1	I3
3387	7	I1	I5
3387	8	I7
3387	9	I7
3387	10	I3
3387	11	I1
3388	1	I1	I2
3388	2	I1
3388	3	I1	I3
3388	4	I1
3388	5	I1
3388	7	I1
3388	8	I1
3388	9	I1	I3
3388	11	I3
3388	12	I1	I10	I3
3388	13	I3
3389	0	I1
3389	1	I3	I6
3389	2	I3	I6
3389	3	I1	I4
3389	4	I1	I3	I6
3389	6	I1	I3
3389	7	I2	I3	I4
3389	8	I5
3389	9	I3	I5
3389	12	I3
3389	14	I1	I6
3389	15	I3	I6
3390	0	I3
3391	1	I5
3391	2	I5
3391	3	I1	I3	I5
3391	4	I1
3391	5	I11	I2	I3
3391	6	I2	I3	I7
3391	7	I1	I7
3391	9	I3	I8
3391	10	I2	I5	I8
3392	0	I3
3392	1	I3	I5
3392	3	I3
3392	4	I1	I3
3392	5	I1	I3
3393	1	I3	I6	I7
3393	2	I3	I7
3393	3	I1	I3
3393	4	I3
3393	5	I1	I3
3393	6	I1
3394	1	I1
3394	2	I1	I6
3394	3	I1	I3	I6
3394	4	I6
3394	5	I1	I6	I7
3394	6	I3
3395	0	I3
3395	1	I1	I3	I5
3395	2	I3	I5
3395	3	I3	I5
3396	0	I1
3396	1	I1	I3
3396	2	I1	I2	I7
3397	3	I3
3397	4	I3	I5
3397	6	I2	I3
3398	0	I1
3398	1	I1	I3
3398	2	I1
3398	3	I1	I3
3398	4	I5
3398	6	I1	I5
3398	7	I1	I3
3398	8	I1	I5
3398	11	I1	I3
3398	12	I1
3398	14	I3
3399	0	I3
3399	1	I1	I3
3399	3	I3
3399	4	I1	I3
3399	5	I3
3399	6	I5
3400	0	I5
3400	1	I1	I3	I5
3400	2	I10	I3	I5
3400	3	I3
3400	4	I1
3400	5	I2
3401	0	I3
3401	1	I1
3401	2	I1	I3	I8
3401	3	I5
3401	4	I1	I5	I9
3401	5	I1	I10	I5
3401	6	I1	I12	I3
3401	7	I3	I5
3401	8	I3
3401	9	I1	I3
3401	10	I1	I3
3402	0	I3
3402	2	I1
3402	3	I1	I3
3402	4	I1	I5
3402	5	I1	I3
3403	0	I3
3403	2	I1
3403	3	I1	I3
3403	5	I1	I3
3403	8	I6
3403	11	I5
3403	13	I3
3404	0	I3
3404	1	I1	I3
3404	2	I1	I3
3404	3	I1	I7	I9
3404	4	I1
3404	5	I1	I3
3404	6	I3
3404	7	I6
3404	8	I3
3404	10	I1
3405	0	I5
3405	2	I3	I7
3406	0	I3
3406	1	I3
3406	3	I3
3406	4	I1
3406	5	I1
3406	6	I1	I3
3406	7	I1	I3
3406	8	I1	I3
3406	11	I3
3406	12	I1	I3
3406	13	I1	I3	I5
3406	14	I1	I2
3407	0	I1
3407	1	I3
3408	0	I1	I3
3408	3	I3
3408	4	I3
3408	5	I3
3408	6	I1	I3
3409	0	I7
3409	2	I1
3409	3	I1	I6
3409	4	I1	I3
3409	5	I3
3409	6	I3
3409	7	I3	I5
3409	8	I10	I2	I5
3409	9	I3
3409	10	I1
3409	11	I1
3409	12	I3
3410	1	I3	I5
3410	2	I3	I5
3410	3	I1	I11	I5	I8
3410	4	I1
3410	5	I1	I3
3410	6	I1	I6
3410	7	I1	I3	I6
3410	8	I4
3411	0	I1
3411	1	I1	I3
3411	2	I1	I2
3411	3	I2	I4
3411	4	I1	I2	I7
3411	5	I7
3411	6	I7
3411	7	I7
3411	8	I3	I7
3411	9	I10	I7
3411	10	I3
3411	11	I5	I6
3411	12	I3
3411	13	I3
3411	14	I3	I6
3411	15	I3	I6
3412	0	I5
3412	1	I5
3412	2	I3	I5
3412	3	I1	I5	I8
3412	4	I1	I6
3412	5	I3	I6
3412	6	I3	I6
3412	7	I1	I6
3412	8	I1	I3	I6
3412	9	I1	I3
3412	10	I3	I5
3412	11	I3
3413	1	I1
3413	4	I3	I8
3413	5	I1	I8
3413	6	I1	I3
3413	7	I1	I3
3413	8	I3	I5	I7
3413	9	I3	I7
3413	10	I5
3414	0	I5
3414	1	I10	I3	I5
3414	2	I1	I10	I12	I3
3415	1	I1
3415	2	I1	I3
3416	0	I1
3416	2	I3	I7
3416	4	I5
3417	1	I1	I3
3418	0	I3	I7
3418	1	I1
3419	0	I5
3419	1	I5	I9
3419	2	I3
3419	3	I3	I5
3419	4	I3	I4	I5
3419	5	I5
3419	6	I1	I3
3419	7	I1	I3
3419	8	I1	I3
3419	11	I1	I5
3420	0	I8
3420	2	I1
3420	3	I1	I3
3420	4	I2	I3
3420	5	I2
3420	6	I2	I6	I7
3421	0	I3
3421	1	I1	I6
3421	2	I1
3421	3	I5
3421	4	I5	I8
3421	5	I3	I8
3421	6	I1	I6	I8
3421	7	I3
3421	8	I3
3421	9	I1	I3
3421	10	I1	I3
3421	11	I1	I3	I8
3421	12	I3	I4	I5	I8
3421	13	I3	I6	I8
3422	0	I3
3422	1	I1	I5	I6
3422	2	I1	I10	I5
3422	3	I3	I5
3422	4	I1	I3
3422	5	I1	I8
3422	6	I1	I3
3422	7	I1	I3
3422	8	I1	I3
3422	9	I3
3423	0	I10	I3
3423	1	I10	I3	I5
3424	4	I3
3424	6	I5
3424	7	I4
3424	9	I3
3425	1	I1	I5
3425	2	I3
3425	3	I3	I5
3425	4	I3	I5
3425	5	I1	I3
3425	6	I3	I7
3425	7	I7
3425	8	I6
3425	9	I3	I6
3425	10	I5
3425	11	I1	I9
3426	1	I1	I3	I5
3427	0	I1	I7
3427	1	I7
3428	0	I1
3428	2	I1	I3
3429	0	I1
3430	0	I1	I5
3430	1	I3
3430	2	I1	I7
3431	0	I3
3431	1	I1
3431	2	I3	I5
3431	3	I3
3431	4	I1
3431	5	I3
3431	6	I3
3431	7	I5
3432	1	I1
3432	2	I3
3432	3	I3
3432	4	I1	I3
3432	5	I5
3432	6	I3
3433	0	I1
3433	1	I1	I3
3433	2	I1	I5
3433	3	I5
3433	4	I7	I8
3433	6	I1	I3
3433	7	I1	I2
3433	8	I3
3434	1	I3
3434	2	I3	I5
3434	3	I1	I3	I5	I6
3434	4	I1	I3
3435	0	I5
3435	1	I1	I3	I5
3435	2	I3
3435	3	I3
3435	5	I4	I7
3435	6	I1	I5
3435	7	I3
3435	8	I3
3435	9	I3
3436	0	I1
3436	1	I1	I2	I3
3436	2	I1	I5
3436	3	I1	I9
3436	6	I3
3436	7	I3
3436	8	I1	I5	I6
3436	9	I1	I5	I6
3437	0	I3
3437	1	I3
3437	2	I1	I3
3437	3	I1	I3	I6
3437	4	I3
3437	5	I1	I3
3437	6	I1	I3
3437	7	I3	I5
3437	8	I3	I5
3437	9	I1	I3
3437	10	I1	I5
3437	11	I1
3437	12	I1	I6
3437	13	I1	I6
3437	14	I3	I6
3438	1	I1	I3
3438	3	I1	I3
3438	4	I1	I3
3438	5	I1	I3	I7
3438	6	I3
3438	8	I1
3438	9	I1	I8
3438	10	I2	I3	I8
3438	11	I2	I3	I7
3438	12	I2	I3
3439	1	I3
3439	2	I3
3439	3	I1	I3
3439	5	I3
3439	6	I3	I7
3439	7	I3	I5
3439	8	I3	I6
3439	9	I1	I3
3439	11	I1
3439	12	I1	I3
3440	0	I1
3441	0	I7
3441	1	I5	I7
3441	2	I3	I7
3441	3	I5	I6
3441	4	I1	I3	I5	I6
3441	5	I1	I3
3441	6	I1	I5
3441	7	I10	I9
3441	8	I3
3441	9	I1	I3
3441	11	I3
3442	1	I3
3442	2	I1	I3
3442	3	I1	I3	I6
3443	1	I1	I3
3443	2	I1	I3	I6
3443	5	I3
3443	6	I1
3443	7	I1	I3	I6
3443	8	I1
3444	0	I10	I2
3444	2	I1
3444	3	I1
3444	4	I1	I3	I5
3444	5	I5
3444	6	I5	I7
3444	7	I1	I3
3444	8	I1	I6
3444	9	I6
3444	10	I1
3444	11	I1	I3
3444	12	I1	I6
3444	13	I1	I3
3445	0	I3
3445	1	I1	I2	I3
3446	0	I3
3446	1	I1
3447	0	I1
3447	1	I1
3447	2	I1	I3	I5
3447	3	I1	I3
3447	4	I3
3447	5	I1
3447	6	I1	I2	I3
3447	8	I3
3447	9	I1
3447	10	I1
3448	1	I1	I3
3448	2	I1
3448	3	I1	I5	I6	I7
3448	4	I1	I5	I6
3448	5	I1	I5	I7
3449	1	I1
3449	2	I1	I3
3449	3	I2	I3	I7
3449	4	I2	I3	I5
3449	5	I5
3449	6	I3
3449	7	I7	I8
3449	8	I1
3449	9	I1
3449	10	I1	I5	I6
3449	11	I1	I8
3449	12	I1
3449	14	I3
3450	0	I1
3450	1	I1	I4	I5
3450	2	I1
3450	4	I3
3450	6	I3	I6
3451	1	I3
3451	2	I3
3451	3	I1
3451	4	I1	I3
3451	5	I3
3451	6	I1
3452	0	I7
3452	1	I3	I7
3452	2	I1	I3
3452	3	I3
3452	4	I1
3452	5	I5
3452	6	I10	I4
3453	1	I1	I3
3453	2	I1	I3
3454	1	I3
3454	2	I3
3454	3	I1	I3
3454	4	I1
3454	5	I1
3454	6	I1	I3
3454	7	I1	I3
3454	8	I1
3454	9	I1	I3
3454	10	I3
3454	11	I3
3455	0	I1
3455	1	I1
3455	2	I1
3455	3	I5
3455	4	I5
3455	5	I1	I5
3455	6	I3	I5
3455	7	I5
3455	8	I3	I5
3455	9	I3	I5	I7
3456	0	I5
3456	1	I2
3456	2	I11	I5	I6
3456	3	I3
3456	4	I3
3456	5	I5	I6
3456	7	I3
3456	8	I1
3457	0	I1
3457	2	I3
3457	3	I11	I3
3457	4	I3
3457	5	I6	I7
3458	1	I4
3458	2	I1	I3	I5
3459	0	I3
3460	0	I1	I5
3460	1	I5	I6
3461	1	I1
3461	3	I3
3461	4	I1	I3
3461	5	I1	I3
3461	6	I1
3461	7	I1
3461	8	I1
3461	9	I1
3462	0	I10
3462	1	I10	I2
3462	2	I2	I3
3462	4	I1	I3
3462	5	I3
3462	6	I3
3462	7	I3
3462	8	I1	I3
3462	9	I3	I6
3462	10	I6
3462	11	I1	I3	I6
3462	13	I3
3463	2	I1	I3
3464	1	I1	I3
3464	2	I3	I5	I6
3465	0	I3
3466	0	I3	I5
3466	1	I1	I3	I7
3466	2	I1
3466	3	I1	I3
3466	4	I1
3467	0	I3
3467	1	I1	I3
3467	2	I1	I5
3467	3	I1	I3	I5
3467	4	I3
3467	5	I3
3467	6	I1	I3
3467	7	I1	I3
3467	8	I3
3467	9	I1	I3	I5
3467	10	I1
3467	11	I3	I5
3468	1	I3	I5
3468	3	I1	I3
3468	4	I3
3468	5	I3	I6
3468	6	I3	I9
3468	7	I1	I3
3469	0	I3
3469	1	I3
3469	2	I3
3469	3	I1	I7
3469	4	I1	I7
3469	6	I1
3469	7	I1	I2	I3
3469	8	I3
3469	9	I1	I3	I9
3469	11	I3
3470	1	I3
3470	2	I5
3470	3	I11	I3	I5
3470	4	I3
3471	0	I1
3471	1	I3
3471	2	I3	I6
3472	0	I3
3472	1	I3
3472	2	I3
3472	3	I1
3472	4	I1
3472	5	I1
3472	6	I1
3472	8	I3
3472	9	I3	I5
3472	10	I1	I10	I3
3472	11	I1	I10	I6
3473	0	I10
3473	2	I3	I7
3473	3	I3	I5	I7
3473	4	I1	I2	I5
3473	5	I6
3473	6	I3	I6	I7
3473	7	I2	I3	I6	I7
3473	8	I1	I3	I7
3473	9	I3
3473	10	I1
3473	11	I1
3473	12	I1	I2
3473	13	I1	I2	I3	I7
3473	14	I1
3474	1	I1
3474	2	I1	I3
3474	3	I1	I2	I3
3474	4	I3	I5	I6	I7
3474	5	I1
3475	0	I1
3475	1	I1	I3
3475	2	I1	I3
3475	3	I1	I3
3475	4	I1	I3	I7
3475	5	I2	I3	I5
3475	6	I1	I3	I5
3475	7	I1	I3
3476	0	I5
3477	1	I3
3477	2	I3	I4
3477	3	I1	I3	I9
3478	0	I1
3478	1	I1
3478	2	I1	I6
3478	3	I1	I2	I3	I6
3478	4	I1	I3	I5	I6
3478	5	I3
3478	6	I5	I7
3478	7	I7
3478	8	I1	I7
3478	9	I3
3478	10	I1	I5	I6
3478	11	I1
3478	12	I3
3478	13	I1	I3	I7
3478	14	I3
3479	0	I1
3479	1	I1
3479	2	I1	I6
3479	3	I3
3479	4	I1	I3	I6
3479	5	I6
3479	7	I3
3480	0	I3
3480	1	I5	I6	I7
3480	2	I1	I7
3480	4	I3
3480	5	I6
3480	6	I3	I6
3480	7	I1	I3	I5
3480	8	I1	I3
3480	9	I1	I3
3480	10	I1	I3
3480	11	I1	I3	I5
3480	12	I1	I2
3480	13	I1	I3	I7
3480	14	I3	I5
3481	1	I1	I5
3481	2	I1	I3
3481	3	I1	I3	I4
3481	4	I5
3481	5	I5
3481	6	I3	I5
3481	7	I5
3481	8	I3	I5	I8
3481	9	I5
3481	10	I12	I5
3481	11	I3
3481	12	I1	I5
3482	0	I3
3482	1	I1	I7
3482	2	I1	I2	I7
3482	3	I3
3483	0	I5
3483	1	I1	I7
3483	2	I1	I3
3483	3	I1	I3	I6
3483	4	I1	I3	I6
3483	5	I3	I5	I6
3483	6	I1	I10	I6	I7
3483	7	I3
3483	8	I5
3483	9	I1
3483	10	I1	I3
3483	13	I3
3483	14	I1	I3
3483	15	I3
3484	0	I1
3484	1	I1
3484	2	I3	I5	I6
3484	3	I3
3484	4	I1	I3
3484	5	I1	I2	I3	I5	I6
3484	6	I1	I3	I6
3485	0	I1
3485	1	I1	I2
3485	2	I3
3485	3	I3	I6
3486	0	I1
3486	1	I1
3486	2	I1	I3
3486	3	I3	I5	I6
3486	6	I5
3486	7	I3	I6	I7
3486	8	I3	I5
3486	9	I1	I2	I3	I5	I9
3486	10	I1
3487	0	I1
3487	1	I1	I2	I3
3487	4	I3
3487	5	I3	I5
3487	6	I3
3487	7	I3	I6
3487	8	I1	I3	I6
3487	9	I1	I2	I3
3488	1	I3	I5
3488	2	I3
3488	3	I3
3488	4	I4
3488	5	I1	I2
3488	6	I5
3489	0	I1
3489	1	I1	I3
3489	2	I1	I3
3490	2	I1	I5
3490	3	I3	I4	I5
3490	4	I5	I9
3490	5	I1	I3
3491	0	I3
3491	1	I3
3491	2	I5	I6
3491	3	I3	I6
3492	1	I3
3492	4	I1
3492	5	I1	I3
3492	6	I1
3492	7	I6	I8
3493	0	I3
3493	1	I3	I6
3493	2	I3
3493	3	I3	I5
3493	4	I1
3493	5	I1	I3
3493	6	I1	I3	I7
3493	8	I3
3493	9	I2	I3
3494	0	I2
3494	1	I1	I2
3494	2	I1	I3
3494	3	I1	I3	I5
3494	4	I1	I3	I5
3494	5	I3	I5	I6
3494	6	I8
3494	7	I6	I8
3494	8	I3	I6
3495	0	I1	I3
3495	1	I3
3495	2	I1	I2	I5
3495	3	I3
3495	4	I3
3495	5	I1	I10	I5
3495	6	I10	I3
3495	7	I10	I3
3496	0	I1	I3
3496	1	I3
3496	2	I1
3497	0	I3
3497	1	I3	I5
3497	2	I3
3497	3	I10	I5
3497	4	I1	I10	I7
3498	0	I3
3498	1	I1	I3
3498	2	I1	I3
3498	4	I1
3498	5	I3
3498	6	I1	I5
3498	7	I1	I7	I9
3498	8	I1	I2	I3	I9
3498	11	I1	I3
3498	12	I1
3499	1	I1	I3	I5
3500	0	I1
3500	1	I1	I3	I5
3500	2	I1	I3
3500	3	I1	I3	I6
3500	4	I1	I3	I8
3501	2	I3
3501	3	I1	I3	I5
3501	5	I5
3501	6	I1	I3	I5	I9
3501	8	I1
3501	9	I1
3501	10	I1	I3
3501	11	I1	I3	I6
3501	12	I1	I3
3502	1	I1
3502	2	I1	I3	I5
3502	3	I1	I5
3502	4	I1	I3	I5
3502	5	I1	I3	I6
3502	6	I3	I6
3502	7	I10	I5	I6
3502	8	I3
3502	9	I1	I3	I6
3502	11	I2
3502	12	I2	I3
3503	0	I1
3503	2	I3
3503	3	I1	I2	I3	I6
3504	0	I1
3504	1	I3
3504	2	I3
3505	0	I1
3505	1	I3	I8
3505	2	I1	I8
3506	1	I3	I5
3506	2	I1
3506	3	I1	I3	I7
3506	4	I3	I7
3506	5	I3
3506	6	I3
3506	7	I3	I7
3506	9	I3
3506	10	I3	I6
3506	11	I1	I3
3506	12	I1	I2	I3
3506	13	I1
3507	0	I3
3507	1	I1	I3
3507	2	I1	I3
3507	3	I1	I3
3507	4	I1	I3	I6
3507	5	I1
3507	6	I2	I5
3507	7	I1	I2	I5	I7
3507	8	I2	I5	I7
3507	9	I2	I3	I7
3507	10	I2	I3	I7
3507	11	I2	I3
3507	12	I1
3508	0	I3
3508	1	I2	I4
3508	2	I2
3508	3	I1
3508	4	I1	I3
3509	1	I3
3509	2	I1	I3
3509	3	I1	I3	I4	I7
3509	4	I1	I7
3509	6	I1
3509	7	I1	I6
3510	1	I3	I5
3510	2	I1
3510	3	I1	I3	I6
3510	5	I3
3510	6	I1	I6
3510	7	I1	I5
3510	8	I10	I3	I5
3510	9	I10	I2	I3
3510	10	I1	I10	I3
3511	1	I3
3511	2	I3	I4
3511	3	I3	I8
3512	0	I3
3512	1	I1
3512	2	I3
3512	5	I1	I3
3512	6	I1	I3
3512	7	I1	I3
3512	8	I6
3512	9	I1	I6
3512	10	I6
3512	12	I1	I3	I5	I6
3512	13	I1	I3	I6
3512	14	I1	I3
3513	0	I1	I3
3513	1	I3	I6
3513	2	I3	I6
3513	3	I1	I3	I5	I6	I7
3513	4	I3
3513	5	I1	I3
3513	6	I3
3513	8	I3
3513	9	I2
3513	10	I1	I4
3513	11	I1	I5	I6
3514	0	I3
3514	1	I5	I6
3514	2	I3	I6	I9
3514	4	I1
3514	5	I1	I5
3514	7	I1
3514	8	I1
3514	10	I1	I3
3514	11	I3
3514	12	I1	I3
3514	13	I1	I5
3514	14	I4
3514	15	I3
3515	0	I3	I4
3515	1	I1	I3
3515	2	I1	I3	I4
3515	3	I3
3515	4	I1	I3
3515	6	I3
3515	7	I10	I3
3515	9	I1	I3
3515	10	I1	I5
3515	11	I1	I3	I5	I8
3515	13	I1	I3
3515	14	I3
3516	0	I1
3516	1	I1	I7
3516	2	I1
3516	3	I1
3516	5	I1	I3
3516	6	I1
3517	0	I3
3517	2	I3	I9
3517	3	I1	I3	I5
3517	4	I1	I7
3517	5	I1
3517	7	I1	I3	I5
3517	8	I1	I2	I3
3517	9	I1	I2	I3
3517	10	I1	I3
3517	11	I1
3517	12	I1	I3	I5
3517	13	I3	I4	I5	I7
3517	14	I1	I3
3518	0	I5
3518	1	I5	I9
3518	2	I1	I10	I3	I5
3518	4	I1
3518	5	I1	I3
3518	6	I1	I3
3518	7	I1	I3
3518	8	I1	I5
3518	9	I2	I3
3518	10	I1	I3	I5
3518	11	I3
3518	12	I5
3518	13	I1	I2
3518	14	I1	I3
3518	15	I1	I3	I5
3519	0	I3
3519	2	I3
3519	3	I10	I3
3519	4	I3
3519	5	I3
3519	6	I3	I7
3519	7	I1	I3	I7
3519	8	I1	I6
3519	9	I3
3519	10	I3	I7
3519	11	I1	I7
3519	12	I1	I3
3519	13	I6
3519	14	I5
3520	0	I3
3520	1	I3	I6
3520	2	I5
3520	3	I3
3520	4	I3
3520	5	I1	I11	I3	I4
3520	7	I3
3520	9	I3	I5
3520	10	I3
3521	1	I7
3521	2	I1	I7
3521	3	I7
3521	4	I3	I5
3522	0	I3
3522	1	I3
3522	2	I1
3522	4	I3
3522	5	I6
3522	6	I1	I5	I6
3522	7	I5
3522	8	I1	I3
3522	10	I2
3522	11	I2	I3
3523	0	I3
3523	1	I1	I3
3523	3	I1	I3
3523	6	I7
3523	7	I1	I3	I7
3523	8	I1	I3
3523	9	I1	I3
3523	10	I1	I3	I5
3523	11	I3
3524	0	I1
3524	1	I1	I6
3524	3	I1
3524	4	I1	I6
3524	5	I3	I6
3524	6	I1	I4	I6
3525	0	I3
3525	2	I1	I7
3525	3	I1
3525	4	I1
3525	5	I1	I5	I7
3525	6	I1	I3	I6
3526	1	I3
3526	2	I3
3526	3	I3	I5
3526	4	I5	I9
3526	5	I3	I5
3526	6	I5
3526	7	I11	I9
3526	9	I1	I3	I5
3526	10	I2	I3	I4
3526	11	I1	I2	I7
3526	12	I7
3527	1	I5	I9
3527	2	I1	I5
3527	4	I5	I7
3527	5	I3	I5	I7	I8
3527	9	I1
3527	10	I1
3527	11	I3
3527	12	I1	I10	I2
3527	13	I3	I6
3527	14	I3	I6
3527	15	I3	I6
3528	0	I2
3528	2	I1	I5
3528	3	I1	I5
3528	4	I1
3528	5	I1	I3
3528	6	I1	I3	I7
3528	7	I2	I3
3529	1	I3
3529	2	I5
3529	3	I1
3530	1	I3
3530	2	I3	I5
3530	3	I8
3530	4	I1	I8
3530	5	I1	I4	I5
3530	6	I1	I3	I7
3530	9	I1
3530	10	I1	I3	I5
3530	11	I1
3530	12	I3
3530	13	I1
3531	1	I1	I2	I3
3531	2	I5
3531	3	I3
3531	4	I1	I3	I6
3531	5	I6
3531	6	I1
3531	7	I1	I3
3531	8	I5
3531	9	I1
3532	1	I1	I3
3532	3	I5
3532	4	I1	I3	I5
3532	5	I1	I3	I5
3532	6	I1	I3
3532	7	I1
3532	8	I5	I6
3532	9	I7
3532	10	I1
3532	11	I3	I7
3532	13	I5
3534	0	I3
3534	1	I3
3534	3	I1	I4
3534	4	I3	I6
3534	5	I1	I6	I8
3534	6	I1
3535	1	I2	I3	I5
3535	2	I2	I3
3535	3	I1	I7
3535	4	I1	I5
3535	5	I3	I5
3535	6	I1	I5
3535	7	I10	I3	I5
3535	8	I3	I5	I6
3535	9	I6
3535	10	I3
3535	11	I5
3535	12	I1	I5	I8
3535	13	I3	I4	I5	I6	I9
3536	0	I1
3536	2	I3
3536	3	I3	I5
3536	4	I2	I5
3536	5	I1	I3	I5
3536	6	I4	I6
3536	7	I3	I6
3536	8	I1	I3
3536	9	I1
3536	11	I1
3536	12	I1
3537	2	I3
3537	3	I1	I3
3537	4	I1	I3
3537	5	I3	I5
3537	6	I1	I3
3537	7	I3
3537	8	I3
3537	11	I1	I3
3537	12	I1
3537	13	I1	I3	I6
3537	14	I3
3537	15	I1	I6
3538	1	I1
3538	2	I1	I3
3539	0	I3
3539	1	I3	I7
3539	2	I3
3539	3	I3
3539	5	I1
3539	6	I1	I3
3539	7	I3	I5
3539	8	I1
3539	9	I1
3539	11	I3
3539	12	I1	I3	I6
3539	13	I1	I7
3540	0	I3
3540	1	I3	I8
3540	3	I1	I3
3540	4	I1	I3	I5
3540	5	I3
3540	8	I3	I5
3540	9	I1	I4	I9
3540	10	I10
3541	0	I5
3541	1	I1	I5
3541	2	I11	I7
3541	3	I1
3542	0	I3
3542	1	I1	I3	I7
3542	2	I1	I5	I6	I7
3542	3	I1	I4	I7
3542	4	I1	I3	I5
3542	5	I3
3542	7	I1	I3	I6
3542	8	I1	I2
3542	9	I1	I11	I2	I3	I5
3543	1	I1
3543	2	I1
3543	3	I1	I3
3543	4	I1	I3
3544	1	I1	I10	I3
3544	2	I1	I3	I8
3544	3	I1	I3
3544	4	I1	I10	I3	I5
3544	5	I1
3544	6	I1	I2	I6
3544	8	I1	I3
3544	9	I1	I3
3544	10	I3	I5
3544	11	I4	I5	I9
3544	12	I3
3544	13	I3	I5	I7
3545	0	I3
3545	1	I1	I3
3545	2	I5
3545	3	I1	I3	I5	I8
3545	4	I1	I2	I4
3545	6	I3	I4
3545	7	I1	I5
3545	8	I1	I5
3545	10	I3	I5
3545	11	I5	I9
3546	1	I3
3546	2	I1	I7
3546	3	I1
3546	5	I1	I3
3546	6	I3	I5
3546	7	I1
3546	8	I1	I3
3546	9	I5
3546	12	I3	I5
3546	13	I11	I9
3546	14	I1	I11	I3
3547	0	I3
3547	1	I1	I9
3547	2	I1	I6
3547	3	I2	I6
3547	5	I5
3547	6	I3
3547	7	I1	I3	I6
3547	8	I1	I6
3547	9	I1
3547	10	I1
3547	11	I1	I3
3547	13	I3
3547	15	I1
3548	0	I1
3548	1	I1	I3
3549	1	I1
3549	2	I3	I6	I8
3549	3	I1	I6
3549	4	I3
3549	6	I1
3551	0	I1
3551	1	I7
3551	2	I3
3551	3	I1	I3	I5
3551	4	I2	I5
3551	5	I1
3551	6	I1	I3
3551	7	I3	I5
3551	8	I1	I11	I7
3551	9	I5	I7
3551	10	I1	I3	I5	I7
3551	11	I1	I2	I5	I7
3551	12	I1	I3
3551	13	I1	I7
3552	1	I1
3552	2	I5
3552	3	I5
3553	0	I3
3553	1	I1	I5
3553	2	I1
3553	3	I1
3553	4	I3	I6
3553	7	I1
3554	0	I3
3554	1	I3	I7
3554	2	I5
3554	4	I3
3554	5	I3	I5	I9
3555	0	I5
3555	1	I5	I8
3555	2	I1	I6	I8
3555	3	I3	I5
3555	4	I1	I5	I6
3556	0	I5
3556	1	I3	I5
3556	2	I1	I3
3557	1	I1	I5
3557	2	I1
3557	3	I1	I3
3557	4	I1	I3
3557	5	I7
3557	6	I1
3557	7	I1
3557	8	I1
3558	0	I7
3558	1	I1	I7
3558	2	I4
3558	3	I3
3558	4	I1
3559	1	I1	I3
3559	2	I3
3560	0	I5
3561	1	I3
3561	2	I3
3561	3	I1	I3
3561	4	I1	I3	I6
3561	5	I1	I4	I7
3561	6	I5	I7
3561	8	I1	I3	I5
3561	9	I2	I5
3561	10	I1	I2	I3	I5
3562	0	I2	I3
3562	4	I3
3562	5	I1	I3
3562	6	I1	I3
3562	7	I1	I6
3563	0	I3
3563	1	I1	I3
3563	2	I1	I3
3563	4	I5
3563	5	I1	I3
3563	6	I2	I5
3563	7	I1	I2	I5
3563	8	I1	I2	I5	I6	I9
3563	9	I1	I11	I5
3563	10	I1	I11	I3
3564	1	I3
3564	2	I1	I3
3564	3	I1
3564	5	I5	I6
3564	6	I10	I3	I7
3564	7	I5	I6
3564	8	I1	I6
3564	9	I5	I6
3564	10	I1	I3	I5	I9
3564	11	I1	I5	I9
3565	0	I3
3565	2	I5	I7
3565	3	I5
3565	4	I3	I5
3565	5	I1	I6
3566	1	I1	I3
3566	2	I3
3566	3	I3
3566	4	I1
3566	5	I1	I3
3566	6	I3
3566	7	I1
3566	8	I1	I3	I8
3566	9	I3	I8
3566	10	I1
3566	11	I1	I3
3566	12	I1	I3
3566	13	I7
3567	1	I1	I2	I3	I5
3567	2	I3	I7
3567	3	I3	I7
3567	4	I3	I7
3567	5	I1	I7
3567	6	I1	I7
3567	7	I7
3567	8	I6	I7
3567	9	I1	I7
3567	10	I1	I7
3567	12	I3	I7
3567	13	I1	I3	I4
3567	14	I5
3568	0	I1
3568	1	I3
3568	2	I3
3568	3	I1	I6
3568	4	I1	I3
3568	5	I1	I3
3568	6	I1	I3
3568	7	I5
3568	8	I5
3568	9	I1	I10
3569	1	I1	I3
3569	2	I1	I3
3570	1	I3
3570	2	I1	I3
3570	3	I1	I10	I11	I3
3570	4	I11
3570	5	I1	I11	I3
3570	6	I3
3570	7	I1	I3
3570	8	I3	I5
3570	9	I1	I3
3570	10	I2	I3
3570	11	I2	I3	I5	I6
3570	12	I6
3571	0	I1
3571	1	I1	I3
3571	2	I1	I3	I5
3571	3	I5	I9
3571	4	I3
3572	0	I5
3572	1	I1	I5
3572	2	I4	I5
3572	3	I1	I3	I6
3572	4	I3	I6
3572	5	I6
3572	6	I3	I6
3572	7	I3	I6	I7
3572	8	I1	I3
3572	9	I1
3572	10	I11	I2	I3
3573	0	I3
3573	1	I1	I3
3573	4	I1	I3
3573	5	I1
3573	6	I2	I3
3573	7	I2	I3	I8
3573	8	I2	I3	I7
3573	10	I1	I3
3573	11	I1	I7
3573	12	I5
3573	13	I2	I5
3573	14	I1	I10	I6	I8
3574	0	I6
3574	1	I1	I6
3574	2	I1
3574	3	I1	I6
3574	4	I3
3574	5	I1	I7
3574	6	I3
3574	7	I1	I3
3574	9	I1
3574	10	I3
3574	11	I3	I5	I7
3574	12	I1	I8	I9
3574	13	I6	I8
3574	14	I3
3575	1	I3	I7
3575	2	I3	I7
3575	3	I5	I7
3575	4	I3
3575	5	I1
3575	6	I1	I3
3575	7	I1	I5
3575	8	I3	I5
3575	9	I3
3575	11	I5
3575	12	I1	I3	I5
3575	13	I5
3576	0	I1
3576	1	I1	I3
3576	2	I1	I3	I6
3576	3	I1	I3
3576	4	I1	I5	I6
3576	5	I11	I3
3576	6	I1	I3
3576	7	I1	I7
3576	9	I1
3576	10	I3
3576	11	I2	I3
3576	13	I1
3577	0	I3
3577	1	I1	I3
3577	2	I3
3577	3	I1	I3
3577	4	I1	I5	I6
3579	0	I1	I3
3579	1	I3	I5	I6
3579	2	I1	I10	I11	I3	I6
3579	3	I6	I7
3579	4	I1	I6
3579	6	I3
3579	7	I6
3579	8	I7
3579	9	I1
3579	10	I1	I3
3580	0	I3	I5
3580	4	I1	I3
3580	5	I3	I5
3580	7	I1	I3
3580	8	I10	I3
3580	9	I3
3580	10	I4
3580	12	I3
3580	13	I1	I3
3580	14	I1	I5
3581	0	I1
3581	1	I1
3581	2	I1
3581	3	I1	I3	I4
3581	4	I1	I3	I6
3581	6	I3
3582	1	I5
3582	2	I10	I3	I5
3582	4	I1
3582	5	I1
3582	6	I1	I3
3583	0	I1
3583	1	I1	I3
3584	0	I1
3584	1	I1	I5
3584	2	I2	I3	I5
3584	3	I3	I6
3584	5	I3
3584	6	I7
3584	8	I3
3584	9	I3
3584	11	I1
3584	12	I1	I3	I4	I5
3584	13	I3
3584	14	I3
3584	15	I3
3585	0	I3
3585	2	I1
3585	5	I1
3586	0	I1
3586	1	I3
3586	2	I3	I5
3586	3	I1	I10	I8
3586	4	I1
3586	5	I1
3587	1	I3
3587	2	I3
3587	3	I1	I3
3587	5	I5
3587	6	I11	I3	I8
3587	7	I11	I3	I8
3587	8	I3	I5
3587	10	I3
3587	11	I3
3587	13	I3
3587	14	I3
3588	2	I1	I5
3588	3	I2	I5
3588	4	I1	I2
3588	5	I1	I2	I3
3588	6	I1
3588	7	I3
3590	0	I6
3590	1	I3
3590	2	I1	I3
3590	3	I5
3590	4	I5
3590	5	I3	I5
3591	0	I3
3591	2	I1
3591	3	I1	I3
3591	4	I3	I8
3591	5	I1	I6
3591	6	I1	I6
3591	8	I3
3591	9	I3
3591	10	I3
3591	11	I1	I3
3591	13	I1	I5
3591	14	I1	I7	I8
3592	0	I3
3593	0	I3	I4
3593	1	I3	I5
3593	2	I3	I8
3593	5	I3
3593	6	I3
3593	7	I8
3593	8	I3
3594	0	I3
3594	1	I3
3594	2	I3	I4	I6
3594	3	I3	I4	I7
3595	2	I3
3595	3	I3
3595	4	I3
3596	0	I5
3596	1	I5
3596	2	I3
3596	3	I1	I5	I6
3596	4	I1	I4
3596	5	I1	I5
3596	6	I1	I3	I9
3596	7	I1	I7
3596	8	I1	I7
3596	9	I1	I7
3596	10	I1	I3
3596	11	I1	I3
3596	12	I9
3597	1	I3
3597	2	I1	I6	I7
3598	0	I1	I5
3598	1	I1	I5	I8
3598	2	I1
3598	3	I3	I6
3598	4	I1	I3	I6
3598	5	I1	I3
3598	6	I1	I3
3598	8	I1	I3
3598	9	I1	I3	I5
3599	0	I1
3599	1	I1	I2	I3
3599	2	I1	I2
3599	3	I2
3599	4	I2	I6	I7
3599	5	I1	I2	I3
3600	0	I5
3600	1	I1	I5
3600	2	I3	I5
3600	3	I1	I3	I5
3601	0	I1	I3
3601	1	I1	I4	I6
3601	2	I1	I3
3601	3	I3
3601	4	I1	I10	I3
3601	5	I3
3602	0	I3
3602	1	I3	I5	I7
3602	2	I1	I7
3602	3	I3
3602	4	I3
3602	5	I3
3602	6	I1	I3
3602	7	I5
3602	8	I3	I5	I8
3602	9	I3
3602	10	I1	I12
3603	0	I4
3603	3	I3
3603	4	I3
3604	0	I4
3604	1	I3	I5
3604	2	I10	I3	I5	I6
3604	3	I1	I3
3604	4	I1	I3
3604	5	I1	I2
3604	6	I1	I2	I7
3604	7	I1	I2	I4	I6
3604	8	I6
3604	10	I3
3604	11	I3
3605	0	I1
3605	1	I1	I3	I4
3605	2	I1	I3
3605	3	I1
3605	4	I3
3605	5	I6
3606	0	I3
3606	1	I1	I5
3606	2	I2	I5
3606	3	I12	I2
3606	4	I3
3606	5	I1	I3
3606	7	I3
3606	8	I1	I5
3606	9	I1	I2
3606	10	I3
3606	11	I1	I3
3607	0	I1
3607	1	I3
3607	2	I3
3607	3	I1	I5	I6
3607	4	I5
3607	5	I3	I6
3607	6	I1	I3
3607	7	I1	I3
3607	8	I1	I3	I5
3607	9	I1	I10	I5
3607	10	I1	I5	I8
3607	11	I1	I5
3607	12	I1	I3	I5
3607	13	I1	I3
3607	14	I1	I3
3608	0	I3
3608	1	I1	I3	I5	I6
3609	0	I3
3609	1	I3	I9
3609	2	I1	I3
3609	3	I1	I3
3609	4	I1	I3
3609	5	I11	I3
3609	6	I1	I11	I4	I5	I6
3609	7	I1	I6
3609	8	I1	I3	I6
3609	9	I2	I5
3609	10	I1	I2	I3	I5
3610	0	I1
3610	1	I1	I3	I5
3610	2	I1
3610	3	I3
3610	4	I3	I5
3610	5	I11	I3
3610	10	I1	I3
3610	11	I1	I3
3611	1	I3
3611	2	I1	I3
3611	3	I3
3611	4	I3
3611	5	I1
3613	0	I12
3613	1	I12
3613	2	I1
3613	3	I3	I5	I7
3613	4	I3	I5	I7
3613	5	I3	I5
3613	6	I1	I3	I5	I6
3613	7	I5	I9
3613	8	I9
3613	9	I1	I9
3614	0	I1
3614	2	I1
3614	3	I1	I3
3614	4	I1	I6
3615	0	I1
3615	1	I1	I11	I5
3615	2	I1	I11	I5	I6
3616	0	I1
3616	1	I1	I4
3616	2	I1
3616	3	I1	I7
3616	4	I1	I3
3617	0	I3
3617	1	I3	I6
3617	2	I1	I3
3617	3	I1	I2	I3
3617	4	I1	I2	I3
3617	6	I3
3617	7	I1	I3
3617	8	I3
3617	9	I1	I3	I5
3617	10	I1	I5
3617	11	I1	I3	I5
3617	12	I1	I10	I3	I5
3617	14	I2
3619	0	I3
3619	1	I3
3619	2	I3
3619	3	I5
3619	4	I1	I3	I5
3619	5	I1	I5	I8
3619	6	I1
3619	7	I1	I3
3619	10	I3
3619	11	I1	I5
3620	0	I3
3620	2	I3
3621	0	I1
3621	1	I1	I5
3621	2	I8
3621	3	I1	I8
3621	4	I4	I6
3621	5	I6
3621	6	I3	I6
3622	0	I3
3622	1	I6	I8
3623	0	I3
3623	1	I1
3623	2	I3
3623	4	I1	I3
3623	5	I1	I3
3623	6	I2
3623	7	I11	I2	I3
3623	8	I1	I4	I6
3623	9	I6
3623	10	I2	I6
3623	11	I3
3624	0	I1
3624	1	I1
3624	2	I1	I3	I6
3624	3	I1
3624	4	I1
3624	5	I1	I3
3624	6	I3	I5
3624	7	I1	I5
3624	9	I1	I3
3624	10	I1
3624	11	I1	I5
3624	13	I3
3625	0	I5
3625	1	I5
3625	2	I1	I2	I5
3625	3	I1
3625	4	I1	I3
3625	5	I12	I3
3625	6	I1	I12
3625	7	I1	I12
3625	8	I5
3625	9	I1	I3
3625	10	I1
3625	11	I3
3625	12	I7
3625	13	I1	I7
3625	14	I3	I6	I7
3625	15	I3
3626	0	I3
3626	1	I1	I3	I6
3626	3	I5
3626	5	I3
3626	6	I1	I3
3627	0	I1
3627	1	I1
3627	2	I1	I3
3627	3	I3	I6
3627	4	I1	I5	I7
3627	5	I3	I7
3627	6	I3
3628	0	I1
3628	1	I3
3628	2	I5
3629	0	I1
3629	1	I1	I5
3629	2	I3	I5
3629	3	I3
3629	4	I1	I3
3630	2	I1
3630	4	I3
3630	5	I3
3630	6	I1	I3	I5
3630	7	I1	I8
3630	8	I2	I3	I8
3630	9	I3	I5	I7	I8
3631	1	I1	I2
3631	2	I1	I2	I6
3631	3	I1	I6
3631	4	I1	I6
3631	6	I3
3631	7	I1
3631	8	I1	I3
3631	9	I3	I5
3631	10	I3
3631	12	I3
3631	13	I3
3631	14	I6	I8
3631	15	I1	I6
3632	0	I3
3632	1	I1
3632	2	I1	I4
3632	3	I1
3632	4	I1	I10
3632	5	I1
3632	6	I1	I7
3632	7	I3
3632	8	I1	I3
3632	9	I3
3632	10	I3	I6
3632	11	I3	I6
3632	12	I3	I5	I6
3633	0	I1
3633	2	I6
3633	3	I3	I6
3634	0	I1
3634	1	I3
3634	2	I1	I3	I6
3634	4	I1
3634	5	I1	I3
3634	6	I3	I6
3634	7	I5
3634	8	I10	I3	I5
3634	10	I3
3634	11	I1	I3
3634	12	I1	I3
3634	13	I1
3635	2	I1	I3
3635	3	I1	I3
3635	4	I3
3636	0	I6
3636	1	I1	I6
3636	2	I6	I7
3637	0	I3	I6
3637	2	I3
3638	0	I1
3638	1	I3
3638	2	I3
3638	3	I3	I6
3638	4	I1	I3	I5
3638	5	I1	I6
3638	6	I2	I6
3638	7	I1
3638	8	I7
3638	10	I2
3638	11	I1	I2
3638	12	I1	I2	I3
3638	13	I3
3639	0	I3
3639	1	I1	I6
3639	2	I1	I11	I3	I6
3639	3	I11	I5
3639	4	I11	I3
3639	5	I1	I11	I6
3639	6	I1	I11	I3	I6
3639	7	I1	I2	I3
3639	8	I3
3639	9	I3
3640	0	I5
3640	1	I1	I5
3642	1	I3
3643	0	I1
3643	1	I1	I5	I6
3643	2	I1	I5	I6
3644	2	I3
3644	3	I1
3644	4	I1	I3	I6
3644	5	I3	I6
3644	6	I1	I10	I6
3645	0	I1	I3
3645	1	I1
3645	2	I1	I3
3645	3	I1	I3
3645	5	I1
3645	6	I3
3645	7	I1
3645	8	I1
3645	9	I1
3645	10	I3	I5
3645	12	I1	I5
3645	13	I3	I5
3645	14	I1	I10	I3	I5
3645	15	I1	I10	I2	I5	I8
3646	0	I3
3646	1	I8
3646	2	I3	I8
3646	3	I1	I3
3646	4	I1	I3	I5
3646	5	I11	I3	I5
3646	6	I3	I5	I8
3646	7	I5	I8
3646	8	I1	I5
3646	9	I3	I5
3646	11	I1
3647	0	I1
3647	1	I3
3647	2	I1	I5
3647	5	I1	I3
3647	6	I1	I3
3647	7	I1
3647	8	I10	I3
3647	10	I3	I6
3648	0	I1
3648	1	I1	I6
3648	2	I3	I6
3648	3	I1	I5
3648	4	I1
3649	0	I1
3650	0	I1
3650	1	I1
3650	2	I1
3651	0	I3
3651	1	I3
3651	2	I3
3651	3	I3
3651	4	I1	I3
3651	5	I1	I2	I5
3651	6	I1	I2	I3
3651	7	I2	I3
3652	0	I1
3652	1	I1	I5
3653	0	I3
3653	1	I10	I3
3653	2	I3
3653	3	I1
3653	4	I1	I11
3654	0	I3	I7
3654	1	I10
3654	2	I10	I3
3654	3	I1	I10	I3	I5
3654	4	I3
3654	7	I3	I5
3654	8	I3
3654	9	I3	I5
3654	10	I3	I7
3654	11	I7
3654	12	I7
3654	13	I7
3654	14	I3	I7
3654	15	I1	I7
3655	0	I5
3655	1	I1	I5
3655	2	I3
3655	3	I3
3655	4	I3
3656	3	I5
3657	1	I3	I5
3657	2	I3
3657	3	I3
3657	7	I3	I6
3657	9	I3
3657	11	I3
3658	0	I1
3658	2	I4
3658	4	I1	I3	I5
3658	5	I1	I2
3658	9	I3
3658	10	I3	I5
3658	11	I1	I3
3658	12	I3
3658	13	I3	I6
3659	0	I1
3659	1	I1
3659	2	I1	I3
3659	3	I3	I5	I7
3659	5	I3	I5
3659	6	I1	I3	I5
3659	7	I1	I3
3659	8	I3
3659	9	I3
3659	10	I3	I5
3659	11	I3	I5	I8
3659	12	I3	I5
3659	14	I3	I5
3660	0	I3
3660	1	I1
3660	2	I1	I6
3660	3	I1
3661	1	I3
3661	2	I3
3662	0	I1	I3
3662	1	I1	I3
3662	2	I1
3662	3	I1	I3
3662	4	I3	I5
3663	1	I3
3663	3	I3
3663	4	I3	I5
3663	5	I1	I5
3663	6	I3
3663	7	I3
3664	0	I1	I2
3664	1	I1	I3
3664	2	I1
3665	0	I3
3665	1	I1	I3	I5
3665	3	I3
3665	4	I1	I4	I5
3665	5	I1	I6
3665	6	I3
3666	2	I5
3666	3	I3
3666	4	I3
3667	1	I3
3667	2	I1	I10	I5
3667	4	I1	I3
3667	5	I1
3667	6	I1	I11	I3
3667	7	I11	I6	I9
3667	9	I3
3667	10	I1	I3	I5
3667	11	I3	I5
3668	0	I3
3668	2	I3
3668	3	I1	I3	I5
3668	4	I1	I3
3668	5	I1	I3
3668	6	I3
3669	0	I7
3669	1	I1	I3	I7
3669	2	I3
3669	3	I3
3669	4	I3	I5	I6
3669	5	I1	I3	I7
3669	6	I3
3670	0	I1	I3
3670	1	I1	I3	I6
3670	2	I3	I6
3670	3	I3
3670	4	I5
3670	5	I1	I11
3670	6	I1	I3
3670	7	I1	I3	I6
3671	1	I1	I3
3671	2	I1	I3
3671	3	I5
3671	4	I5	I9
3671	5	I1	I3
3672	0	I3	I5
3672	1	I1	I3
3672	2	I1	I3
3672	3	I3
3672	4	I7
3672	5	I7
3672	6	I7
3672	7	I1	I7
3672	8	I1	I3	I6
3672	9	I3	I6
3673	0	I3
3673	1	I1	I5
3673	2	I1	I3	I5
3673	3	I1	I2	I5
3673	4	I2	I3	I8
3673	5	I1	I5	I6
3673	7	I1	I5
3673	8	I5	I9
3673	9	I1	I3
3674	0	I3
3674	1	I3
3674	2	I1	I3
3674	4	I3
3674	5	I3
3674	6	I1	I3
3674	7	I1	I2	I3
3674	8	I3
3674	9	I5
3674	10	I3
3675	0	I1	I3
3675	2	I1	I6
3675	3	I6
3675	4	I2	I6
3675	5	I1
3675	7	I1
3675	8	I3	I5	I8
3675	9	I1	I8
3675	10	I8
3675	11	I3
3676	2	I3
3676	3	I3
3676	4	I1
3676	5	I1	I3
3676	6	I3	I4
3676	8	I4
3676	9	I1	I2
3676	10	I1	I2	I3
3677	0	I3
3677	1	I3
3678	1	I3
3678	2	I3
3678	3	I1	I3
3678	5	I1	I5
3678	6	I1
3678	7	I1
3678	8	I1	I3
3678	9	I1	I3
3678	10	I3	I6
3678	11	I1	I3	I6	I9
3678	12	I1	I3
3678	13	I2	I3
3679	0	I1
3679	1	I1	I5
3679	2	I1	I2
3679	3	I2	I8
3679	4	I2	I3	I7
3679	5	I1	I3
3679	6	I1	I8
3679	7	I1	I3	I8
3679	8	I3	I8
3679	9	I8
3680	0	I1	I3
3680	1	I1	I3
3680	2	I3
3680	3	I3
3680	4	I1	I3
3680	5	I3
3680	6	I5
3680	7	I3	I5
3680	8	I3
3680	9	I1	I3
3680	10	I1	I3	I6
3680	11	I3
3681	1	I5
3681	2	I3
3681	3	I3	I6
3681	4	I1	I6
3681	5	I6
3682	0	I1
3682	2	I3	I9
3682	3	I1	I3
3682	4	I1	I3	I5
3682	5	I1	I11	I5
3682	6	I1	I11	I3
3682	7	I1	I3	I4
3682	8	I3
3683	0	I1
3683	1	I5
3683	2	I1
3683	3	I1
3683	4	I1
3683	5	I1
3683	6	I1	I4
3683	7	I1
3683	8	I1
3683	9	I3
3683	10	I1
3683	11	I1
3683	12	I1
3683	13	I1	I3
3683	14	I1	I6
3684	0	I3
3684	1	I3	I6
3684	2	I1	I10	I6	I7
3684	3	I1	I6
3684	4	I1	I6
3684	5	I5
3685	0	I5
3685	1	I3
3685	2	I3
3685	4	I3
3685	5	I3	I4
3685	6	I3
3685	7	I1	I2	I5
3685	8	I1	I2	I3	I5
3685	9	I1	I5	I6
3685	10	I1	I3
3685	11	I1
3686	1	I1	I9
3686	2	I3
3686	3	I1	I3	I5
3686	4	I3
3686	5	I3	I7
3686	8	I1
3687	0	I1	I5
3687	1	I1
3687	2	I1	I5
3687	4	I1
3687	5	I1	I5
3687	6	I2	I3	I5
3688	0	I1
3688	1	I1
3688	2	I1	I3	I5
3688	3	I5
3688	4	I2	I5	I8
3688	5	I1
3688	6	I1	I3	I4
3688	7	I1	I5
3688	8	I2
3688	9	I1	I3
3688	10	I10	I3
3688	11	I3
3688	12	I1	I3
3688	13	I1	I3
3688	14	I1	I3
3688	15	I3
3689	0	I3
3689	2	I1	I3
3689	3	I3
3689	4	I1
3689	5	I1
3689	6	I2	I6
3689	7	I2	I6
3689	8	I3	I6
3689	9	I3	I5	I6
3689	10	I1	I11
3689	11	I1	I11	I3
3689	12	I1	I11
3690	0	I5
3690	1	I5
3690	2	I1	I5
3690	3	I5	I8
3690	5	I3
3691	0	I1
3691	2	I1	I3
3691	3	I1	I7	I8
3691	4	I5
3691	5	I3
3691	6	I6
3691	7	I1
3691	8	I3
3691	9	I1	I5
3691	10	I1	I5
3691	11	I1	I5
3691	13	I1	I4	I5
3692	1	I1	I3
3692	2	I3	I7	I8
3692	3	I3	I5	I7
3692	4	I1	I3	I5
3692	5	I3	I5
3692	6	I1	I7
3692	7	I3
3693	0	I3
3693	1	I3	I6
3693	2	I3	I6
3693	3	I1	I6
3693	4	I1	I7
3693	5	I3	I7
3693	6	I1	I3
3693	7	I1	I5	I7
3693	8	I1	I3
3693	9	I3
3693	10	I7
3693	11	I1	I7
3693	12	I1	I3	I7
3693	14	I3
3694	0	I1
3694	2	I1
3694	3	I2	I3
3694	4	I2	I7
3694	5	I1	I2
3694	6	I5	I6
3694	7	I3
3694	8	I3	I6
3694	9	I1	I3	I6
3695	0	I2	I3
3695	1	I1
3695	2	I4
3695	3	I4	I7
3695	4	I3	I7
3695	6	I3
3695	7	I3	I5
3695	9	I1
3695	10	I1	I4
3695	11	I1	I3	I5
3695	12	I1	I3	I5
3695	13	I5
3695	14	I5
3696	0	I1
3696	1	I3
3697	0	I1	I2
3697	1	I2
3697	2	I5
3698	0	I1
3698	1	I3
3698	2	I3
3698	3	I7
3699	0	I1
3699	1	I1	I3
3699	2	I1
3699	3	I1	I3
3699	4	I1	I4
3699	5	I2	I3	I4
3699	6	I1	I4
3700	1	I1	I3
3700	2	I3
3701	0	I1
3701	1	I3
3701	2	I1	I5
3701	3	I1	I3	I5
3701	4	I1
3702	0	I1
3702	1	I1	I5
3702	2	I1	I3
3702	3	I1	I3
3703	1	I1
3703	3	I1	I5	I7
3703	4	I1	I2
3703	5	I1	I2
3703	6	I1
3703	7	I1
3704	0	I1
3704	1	I1	I3
3704	2	I1	I3	I7
3704	3	I7
3704	4	I7
3705	0	I1
3705	1	I1
3705	2	I1	I3
3705	3	I1	I3
3706	1	I1	I2	I3
3706	2	I1	I2	I3
3706	3	I1	I11	I3
3706	4	I1	I3
3706	6	I1	I3
3706	7	I1	I3	I5
3706	8	I5
3706	10	I1
3706	11	I1	I3
3706	13	I1
3706	15	I3
3707	0	I1	I3
3707	1	I1	I3
3707	2	I1	I5
3708	0	I3
3708	1	I1	I3
3708	2	I3
3708	3	I5	I7
3708	4	I3	I7
3708	5	I3	I7
3708	6	I1	I3	I7
3710	0	I5
3710	1	I1	I11	I3	I5
3710	2	I1	I3	I5
3710	3	I3
3710	4	I1	I3
3710	5	I3	I4	I6
3710	6	I3	I5
3710	7	I1	I3	I5
3710	8	I4
3710	9	I1	I3	I5
3711	0	I1	I3
3711	1	I4	I5
3712	1	I3
3712	2	I1	I3	I5
3712	3	I1	I7
3712	4	I3	I6	I7
3712	6	I3
3712	7	I1	I3
3712	8	I1	I3
3712	10	I3
3712	11	I1	I3	I6
3712	13	I1	I3
3712	14	I3
3713	0	I3
3714	0	I1
3714	1	I1	I5
3714	2	I1	I3	I6
3715	1	I3
3715	2	I5
3715	3	I1	I5
3715	4	I3
3715	5	I1	I3
3715	6	I3	I6
3715	7	I3	I5
3715	8	I3
3715	9	I1	I3
3716	0	I1
3716	1	I11	I3	I7
3716	2	I3
3716	3	I1	I7
3716	4	I1
3716	5	I3
3716	6	I1	I3	I6
3716	8	I1
3716	9	I1	I11
3716	10	I1	I11
3716	11	I11
3717	0	I1	I5
3717	1	I10	I2
3717	2	I2
3717	3	I1	I5
3718	0	I1
3718	1	I1	I5
3718	2	I1	I3	I5
3719	0	I3
3719	2	I1
3719	3	I5
3719	4	I3	I5
3719	5	I3	I5
3719	6	I3	I5
3719	7	I5	I9
3719	8	I3
3719	9	I1
3719	10	I1	I10
3719	11	I10	I3
3720	1	I3
3720	2	I3	I7
3720	3	I1	I7
3720	4	I3
3720	5	I1	I3
3720	6	I1	I3
3720	7	I1
3720	11	I1	I3
3720	12	I1	I5	I8
3721	1	I3
3721	2	I3
3721	3	I3
3721	4	I1	I5
3721	5	I6
3721	6	I3
3721	7	I1
3721	8	I1	I3
3721	9	I3
3721	10	I1	I3
3721	11	I1	I3
3721	12	I1
3721	13	I1	I2	I3
3722	0	I5
3722	1	I1	I3
3722	2	I5
3722	3	I1	I3	I5
3722	4	I1	I3	I5
3722	5	I1	I5
3723	0	I3
3723	2	I3
3723	3	I1
3723	4	I1	I3
3723	5	I1	I3	I6
3723	8	I1	I3
3723	10	I1	I3
3724	0	I3
3724	1	I1	I3
3724	3	I12	I3
3724	4	I1	I12
3724	5	I1	I12
3724	6	I1	I3
3724	7	I3	I6
3724	8	I2
3724	9	I3
3726	0	I1	I5
3726	1	I1	I5
3726	2	I5
3726	3	I1
3726	4	I1	I2
3726	5	I2
3726	6	I1
3726	8	I1	I3
3726	9	I1	I3
3726	10	I1	I3	I5
3727	0	I1	I3
3728	0	I3
3728	1	I5
3728	3	I3
3729	0	I5
3730	0	I5
3730	1	I5	I8
3730	2	I10	I3	I5	I8
3730	5	I1	I3
3730	6	I3
3730	7	I1	I3
3731	0	I5
3731	1	I3	I5
3731	2	I3	I6
3731	3	I3
3731	5	I3
3731	6	I1	I6
3731	7	I1	I2	I5
3731	8	I3
3731	9	I1	I2	I5
3731	10	I3	I6
3731	11	I3	I6
3731	12	I3
3731	13	I3	I9
3731	14	I1	I3
3731	15	I5
3732	0	I3
3732	1	I1	I3
3732	2	I1	I5
3732	3	I1	I3
3732	4	I1	I3	I5
3732	5	I3	I5
3732	6	I1	I3
3732	7	I3
3732	8	I6
3732	11	I1
3732	12	I1	I2
3732	13	I1	I3	I7
3732	14	I3
3733	0	I3
3734	0	I3
3734	1	I1	I3
3734	2	I3
3734	3	I6	I7
3734	4	I3
3734	5	I1	I3	I5
3734	6	I3	I6
3734	7	I3
3734	8	I5	I7
3735	0	I3
3735	3	I1	I3
3735	5	I1	I3
3735	6	I1	I3
3736	1	I3
3736	2	I1	I5
3736	3	I1	I3
3736	4	I3
3736	5	I3
3736	6	I3
3736	7	I3
3736	8	I3
3736	9	I8
3736	10	I1
3736	11	I1
3736	12	I1	I2	I3
3736	13	I1	I2
3736	14	I10	I2
3737	0	I5
3737	1	I1
3737	2	I1	I3
3737	3	I1	I3	I6
3737	5	I2	I3
3737	6	I1	I2
3737	7	I3
3737	8	I5
3737	9	I1	I11
3737	10	I7
3737	11	I3	I7
3737	12	I3
3737	13	I1
3738	0	I6
3738	1	I3
3739	2	I1
3739	3	I1	I2	I3
3739	4	I1	I2	I7
3740	0	I3
3740	1	I4
3740	3	I1	I3
3740	4	I3
3740	5	I1	I3
3740	6	I1	I3
3741	0	I1
3741	1	I2	I5
3741	2	I2	I3	I5
3741	3	I1	I3	I7
3742	0	I3
3742	1	I3
3742	2	I3
3742	3	I1	I3
3742	4	I1	I3
3742	5	I1	I5
3743	1	I1	I3
3743	2	I1	I2	I3	I6	I7
3743	3	I1	I8
3743	5	I1	I8	I9
3743	7	I1	I3	I5
3743	8	I11	I3	I5
3743	9	I11	I5
3743	10	I1	I3
3743	11	I3	I5	I7
3743	12	I1	I3
3743	13	I2	I3
3743	14	I2	I3
3743	15	I11	I3	I5
3744	0	I1	I3
3745	1	I3
3745	2	I1	I3
3745	3	I4
3745	4	I5
3745	6	I1	I5
3745	8	I1	I3
3745	9	I5	I7
3745	10	I4	I5
3745	11	I1
3746	0	I3
3746	3	I2	I3
3747	1	I1	I3
3747	2	I1	I3
3747	3	I3	I5	I6
3747	4	I3	I6
3747	5	I6
3747	6	I3	I6
3747	8	I3
3747	9	I3	I5
3748	0	I3
3748	1	I1
3748	2	I1
3748	3	I1	I4	I5
3748	4	I5
3750	0	I1
3750	1	I1	I7
3750	2	I3	I7	I8
3750	3	I1	I3
3750	4	I3	I5
3750	5	I2	I3
3750	6	I2	I3	I6	I7
3750	7	I12	I2	I3	I5
3750	8	I12	I5	I7
3750	9	I1	I3
3750	10	I1	I3	I5
3750	11	I1
3751	0	I10
3751	1	I6
3751	2	I3	I6
3751	3	I1
3751	4	I1	I3
3751	5	I1	I3
3751	6	I1	I3	I5	I7
3751	7	I1	I3
3751	8	I1
3751	10	I1	I3
3751	11	I3
3751	12	I1	I3	I7
3751	13	I1	I5
3752	0	I3
3752	1	I1
3752	3	I7
3752	4	I7
3752	5	I3	I7
3752	6	I1	I3
3752	7	I11	I3
3752	8	I1	I11	I3
3752	10	I3
3752	11	I3
3752	12	I5	I6
3752	13	I1	I3
3753	0	I3
3753	1	I5
3753	2	I10	I8
3753	3	I10	I3
3753	4	I1	I10	I3	I5
3753	5	I3	I5
3753	6	I5	I9
3754	0	I1	I3
3754	1	I7
3754	2	I1	I7
3754	3	I1	I3
3754	4	I3
3754	5	I3	I5
3754	6	I1
3755	0	I3
3755	1	I3	I6
3755	2	I3
3755	4	I3
3755	6	I3	I5
3755	7	I1
3755	8	I1	I2	I3
3755	9	I1	I3
3755	10	I3	I5
3755	12	I1	I3
3755	13	I2
3755	14	I1	I7
3756	0	I1
3756	1	I1	I6
3756	2	I3
3756	3	I1	I3	I8
3756	4	I8
3757	1	I3
3757	2	I1	I6
3757	3	I1	I3	I6
3757	4	I3	I5
3757	5	I5
3758	0	I3
3759	0	I3	I5
3759	1	I1	I3
3759	2	I3
3759	4	I1	I3
3759	6	I3
3759	7	I1	I3
3759	8	I5
3759	9	I3	I5
3759	10	I1	I3
3759	11	I3
3759	12	I3
3759	13	I1	I3
3759	14	I1	I3
3759	15	I1
3760	0	I5
3760	1	I8	I9
3760	2	I3
3760	3	I3	I6	I7
3760	5	I1	I2	I3
3760	6	I1	I3	I5
3761	0	I1
3761	2	I10	I3
3761	3	I10	I3	I5
3761	5	I5
3762	1	I3
3762	2	I1
3762	3	I1	I3
3762	4	I1	I6
3762	5	I1	I6
3762	6	I1	I3
3762	7	I1	I10	I11	I3
3762	8	I1
3762	9	I11
3762	10	I11	I5
3762	11	I11	I3	I5	I8
3762	12	I5	I8
3762	14	I1
3762	15	I3
3763	3	I3
3763	4	I1	I3
3763	5	I1	I3
3763	6	I5
3763	7	I3	I5	I8
3764	0	I3
3764	1	I10	I3
3764	2	I10	I3
3764	3	I3	I6
3764	4	I3
3764	5	I3
3764	6	I3	I5	I6
3764	7	I4	I5	I6	I8
3764	8	I1	I5
3764	9	I1	I5	I8
3764	10	I1	I8
3765	0	I1
3765	1	I3	I6
3765	2	I3	I6
3765	3	I1
3765	4	I1	I11
3765	5	I1	I11
3765	6	I1	I11
3766	0	I1
3767	1	I3
3767	2	I1	I3
3768	0	I1
3768	1	I1
3768	3	I3
3768	4	I1
3768	5	I1
3768	6	I1	I6
3768	7	I1	I3
3768	8	I1
3769	1	I3
3769	2	I3	I7
3769	3	I1	I3
3769	4	I1
3769	5	I1	I3
3770	0	I1
3770	1	I2	I3
3771	2	I5
3771	3	I10	I8
3771	4	I3
3771	5	I11	I3
3771	6	I3	I5
3772	1	I3
3772	2	I3	I6	I7
3772	3	I6	I7
3772	4	I6
3772	5	I1	I6
3772	6	I1	I3	I6
3772	7	I1	I3	I6
3772	8	I3	I6	I8
3772	10	I5	I7
3772	11	I10	I3	I7
3772	12	I10	I3
3772	13	I5
3772	14	I3	I5
3773	0	I3
3773	1	I2
3773	2	I1	I5
3773	3	I1	I3	I5
3773	4	I3
3773	5	I3
3773	6	I1	I3	I5
3774	2	I1	I3
3774	3	I3
3775	0	I5
3775	1	I3	I5	I8
3775	2	I3
3775	3	I1	I3	I5
3776	3	I1	I3
3776	4	I1	I3
3776	5	I1
3776	6	I1	I3
3776	7	I1	I3	I5	I6
3776	9	I1	I5
3776	11	I1	I2	I3
3776	12	I3	I5
3777	0	I1
3777	1	I1
3777	2	I1	I3
3777	4	I3
3777	5	I1	I5
3777	6	I1	I5
3778	2	I1
3778	3	I1	I3
3779	1	I3	I6
3780	2	I4
3780	3	I1
3780	4	I1	I3	I5
3780	5	I1	I10
3780	6	I3	I4	I6
3780	7	I3	I6
3781	0	I1	I3
3782	0	I3
3782	1	I1
3782	3	I1
3782	4	I1
3782	5	I1	I3
3782	6	I3	I7
3782	7	I1	I6
3782	8	I3
3782	9	I3	I4
3782	10	I3
3782	11	I1	I3
3782	12	I1	I3
3783	0	I3
3783	2	I3	I7
3783	3	I3
3783	4	I1	I5
3783	5	I1	I5
3783	6	I1	I5
3783	7	I1	I3
3783	8	I1	I3
3784	1	I1	I3	I5
3784	2	I1	I5	I6
3784	3	I1	I3	I8
3784	5	I1
3784	7	I5
3785	1	I3
3785	2	I1	I3
3785	3	I1
3785	4	I2	I3
3786	0	I1
3787	0	I3
3787	1	I3	I6
3787	2	I11	I3	I6	I7
3787	3	I3
3787	5	I3	I5
3787	6	I10	I7	I8
3787	7	I7
3787	8	I6	I7
3787	9	I3
3788	3	I1	I5
3788	4	I3
3788	5	I6
3788	6	I1
3788	7	I1	I3
3788	8	I3
3788	9	I3
3788	10	I7
3789	0	I1
3789	1	I1	I3	I6
3789	2	I1	I3
3789	3	I3
3789	4	I3
3789	6	I3
3789	7	I1	I6
3789	8	I1
3789	9	I1	I5	I8
3789	10	I10	I5
3789	11	I1	I10	I3	I5
3789	12	I6
3789	13	I6
3789	14	I6	I9
3790	2	I1
3790	3	I1	I6
3790	4	I3	I6
3790	5	I6
3790	6	I2
3790	8	I1
3790	9	I3
3790	10	I1	I8
3790	11	I6	I7	I8
3790	12	I4
3791	0	I3
3791	1	I1
3791	2	I3
3791	3	I1	I4	I5
3791	4	I1	I3
3792	1	I1	I3
3792	2	I1	I3
3792	3	I3	I5
3792	4	I3
3792	6	I3
3792	7	I1	I3	I6
3792	8	I2	I5
3792	9	I1	I6
3792	10	I1	I6
3792	11	I1	I3
3793	0	I3
3793	2	I3
3793	3	I1	I3	I7
3793	4	I1	I5
3793	5	I1	I8
3793	6	I1	I6
3793	8	I2	I3	I5
3793	9	I3	I5
3794	0	I1
3794	1	I1	I3	I5
3794	2	I1
3794	3	I1
3794	4	I3
3794	5	I5	I7
3794	6	I3	I5	I6	I7
3794	7	I1	I3	I7
3794	8	I3	I5
3794	9	I2	I3
3794	10	I2	I3	I6
3794	11	I1	I6
3795	1	I3	I5
3795	2	I5
3795	3	I3
3795	4	I1	I7
3795	5	I5	I6	I7
3795	7	I1
3795	8	I1
3795	10	I3
3795	11	I3	I5	I8
3795	12	I1
3796	1	I3
3796	3	I3
3796	4	I3
3796	5	I1	I3
3796	6	I3	I5
3796	7	I1	I5
3796	8	I5
3796	9	I1
3796	10	I1
3796	12	I2
3797	0	I3
3797	1	I3	I5
3797	3	I3
3797	4	I1	I3	I5
3797	5	I1	I3	I6
3797	7	I3
3797	8	I1	I3	I5
3797	10	I3
3797	11	I3
3798	0	I3
3798	1	I1
3798	2	I3	I5	I6
3798	3	I3	I5	I6
3798	4	I3
3798	5	I1	I5
3798	6	I1	I2	I8
3798	7	I11	I2	I7	I8
3798	8	I1	I11	I2
3798	9	I5
3798	10	I2	I5	I7
3798	11	I5	I7
3799	1	I3
3800	1	I3
3800	2	I1	I3
3800	4	I3
3800	5	I10	I3	I5
3800	6	I3	I5
3800	7	I5	I7
3800	8	I3	I5
3800	9	I5	I9
3801	0	I1
3802	0	I3
3802	1	I1	I9
3802	3	I1	I5
3802	4	I1	I3	I5
3802	5	I1	I2
3802	6	I1
3802	7	I1	I6
3802	8	I1
3802	9	I1	I2
3803	1	I1	I3
3803	2	I3	I7
3803	3	I7
3803	5	I1
3803	6	I1	I5	I6
3803	7	I1	I3	I5	I6
3803	8	I3
3804	0	I3
3804	1	I1	I3	I6
3804	2	I3
3804	3	I1	I3	I5
3804	4	I1	I3	I5
3804	5	I3
3804	6	I5
3804	7	I1	I11	I5
3804	8	I1	I3
3804	9	I3	I6
3804	10	I1	I3	I6
3804	11	I1	I3
3804	12	I3
3804	13	I5	I7
3805	0	I1	I7
3805	1	I1	I3	I7
3805	2	I7
3805	3	I1	I7
3805	5	I3
3805	6	I3
3805	7	I5
3805	8	I1	I5
3806	0	I3
3806	1	I3
3806	2	I1	I5
3806	4	I3
3806	5	I7	I9
3807	0	I1
3807	1	I3
3807	3	I1
3807	4	I1	I3
3807	5	I1	I3
3807	6	I1	I3	I5
3807	7	I1	I3	I5
3807	8	I3
3808	0	I1
3808	1	I1	I3	I5
3808	2	I1	I3	I5
3808	3	I1	I5
3808	4	I1
3808	5	I1	I2	I3
3808	6	I1	I3	I5
3808	7	I3	I6	I9
3808	8	I3
3808	9	I1
3808	10	I1	I12	I3
3808	11	I1	I3
3808	12	I1	I3
3809	0	I1
3809	1	I1	I6
3809	3	I3
3809	4	I1	I3
3809	5	I1	I3
3809	6	I1	I3
3809	7	I1	I10
3809	8	I1
3809	10	I1
3809	11	I1	I3
3810	0	I1
3810	1	I2	I3
3810	2	I1	I2
3810	4	I1	I3
3810	5	I4
3810	6	I2	I4
3810	7	I6	I7
3810	8	I7
3810	9	I1	I7
3810	10	I7
3810	11	I1	I3	I7
3811	0	I3
3811	1	I3	I5
3812	1	I1
3812	2	I1	I3
3813	0	I1	I3
3813	2	I3	I7
3813	3	I1	I7
3813	4	I3	I5
3813	6	I1	I3
3814	1	I5
3814	2	I1
3814	3	I1	I3
3814	5	I1	I5
3814	6	I3
3814	7	I5	I7
3814	8	I3
3815	0	I1
3815	1	I1	I3
3815	2	I1	I3
3815	3	I1
3815	4	I1	I3	I4
3815	5	I1	I3
3815	6	I1	I3
3815	10	I3	I5
3815	11	I3	I9
3815	12	I1	I3
3816	0	I3
3817	1	I1	I2	I3	I5
3817	2	I1	I2	I5
3817	3	I1	I2	I3	I6
3818	2	I1
3819	0	I5
3819	1	I3
3819	2	I3
3819	3	I1	I3
3819	4	I5
3819	5	I3	I7	I8
3819	6	I1	I2	I3	I7	I8
3820	0	I3
3820	2	I3
3820	3	I1	I3	I5
3820	4	I3
3820	5	I3
3820	6	I1	I4
3820	9	I3
3821	0	I5
3821	1	I3
3821	2	I1	I5	I6
3822	0	I2
3822	1	I1	I11	I3
3822	2	I1	I4
3822	3	I1	I3
3822	4	I1	I2
3822	5	I3	I7
3822	6	I1	I3
3822	7	I3	I5
3822	8	I3
3822	10	I3
3823	2	I1
3823	3	I5
3823	5	I3
3823	6	I1	I5	I7
3823	7	I1	I3
3823	8	I3
3823	9	I3	I7
3824	1	I1
3824	2	I1	I3
3824	3	I1	I2
3824	4	I1
3825	1	I3
3825	2	I3	I5
3825	3	I3	I5
3825	4	I3	I5
3825	5	I1	I11	I6
3825	6	I3	I6
3825	7	I4	I7
3825	9	I3
3825	10	I6	I7
3825	11	I1	I3
3825	12	I1	I3
3825	13	I3
3825	14	I1	I3
3826	0	I3
3826	1	I1
3826	2	I1	I5
3826	3	I1	I3
3826	4	I3
3826	5	I3
3826	6	I1
3826	7	I3	I5
3826	8	I2	I3	I5
3826	9	I2	I7
3826	10	I1	I3
3826	11	I1	I3
3827	1	I3
3827	2	I3
3827	3	I1	I3
3827	4	I3
3827	5	I3
3827	6	I3
3827	7	I1	I3	I5
3827	8	I10	I2	I3
3827	9	I1	I10	I2	I6
3827	10	I2
3827	13	I1	I3
3827	14	I6
3827	15	I1	I3	I6
3828	0	I3
3828	1	I1	I3
3828	3	I5
3828	4	I3	I5
3828	5	I3
3828	7	I1
3828	8	I1	I2	I5
3829	0	I3
3829	1	I1	I4
3830	2	I1	I5
3830	3	I1
3830	4	I1
3830	5	I3	I5
3830	6	I3	I5
3830	8	I3
3831	2	I3
3831	3	I5
3831	5	I3
3831	6	I1
3831	7	I1	I2
3831	8	I3
3832	0	I3
3832	1	I3	I7
3832	2	I7
3832	3	I1	I7
3832	4	I1	I3
3832	5	I1	I3
3833	0	I1
3833	1	I1	I6
3834	0	I3
3834	1	I3	I5
3834	2	I1
3835	0	I3
3835	1	I6
3835	2	I1
3835	3	I1	I3
3835	4	I3
3835	5	I1
3835	6	I1	I3
3835	8	I1
3835	11	I1
3835	12	I3	I5
3835	13	I3
3836	1	I1	I3
3836	3	I3
3836	4	I3	I6
3836	5	I5	I6
3836	7	I1	I3
3837	1	I3
3837	3	I3
3837	4	I3
3837	5	I1
3838	0	I1
3838	1	I1
3839	0	I1	I3
3839	1	I1	I5
3839	3	I1	I3
3839	4	I1	I3
3839	5	I3
3839	6	I3
3839	7	I3
3839	8	I1	I6
3840	0	I5
3840	2	I3
3840	3	I3
3840	4	I1	I3
3841	1	I1
3841	2	I3	I5
3841	3	I5
3841	4	I5
3841	5	I1	I3
3841	6	I1
3841	7	I1	I2	I3
3841	8	I1	I3
3841	9	I3
3842	0	I1
3842	1	I3
3842	2	I1
3843	1	I1	I5
3843	4	I5	I7
3843	5	I3	I5
3843	6	I6
3843	7	I1	I6
3844	0	I3	I6
3844	1	I1	I3
3844	2	I1	I3
3844	5	I3	I5
3844	6	I3	I5	I7
3844	7	I1	I5	I7
3844	8	I3	I5	I7
3844	9	I3	I9
3844	10	I1	I3
3845	3	I3
3845	4	I1	I3	I5
3845	5	I3
3845	6	I1
3845	7	I1	I3
3845	8	I1
3845	9	I1	I7
3845	10	I1
3845	11	I1
3846	1	I1	I5
3846	2	I2	I7
3846	3	I2	I6
3846	5	I3
3846	6	I3
3846	7	I5
3846	8	I3
3846	9	I1	I3
3847	0	I3
3847	1	I1	I3
3847	2	I3
3847	3	I1	I3
3847	4	I1
3847	6	I1	I3
3847	7	I1
3847	9	I1
3847	10	I1	I3
3847	11	I1	I3
3847	12	I1	I3	I5
3848	0	I5
3848	2	I3	I5	I7
3848	3	I3	I7
3848	4	I1	I5
3848	5	I5	I9
3848	6	I1	I9
3850	2	I1	I5
3850	3	I3	I4	I5
3850	4	I3
3851	1	I3	I5
3851	2	I3	I5
3851	3	I3	I5	I9
3851	4	I1	I3
3851	5	I1	I6
3851	6	I3	I5	I6	I8
3851	7	I2
3851	8	I2	I7
3851	9	I5
3851	10	I1	I11
3851	11	I1	I2	I3
3851	12	I3
3851	13	I5	I8
3851	14	I3
3851	15	I3	I6
3852	2	I3	I5
3852	3	I3	I5
3853	0	I3
3853	1	I3
3853	2	I1	I3
3853	3	I3	I5
3853	4	I5	I8
3853	5	I8
3853	6	I8
3853	7	I8
3853	9	I1
3853	10	I1
3853	11	I1	I3
3853	12	I1	I2	I3
3853	13	I1	I3
3853	14	I1	I3
3853	15	I1	I2	I5
3854	2	I3	I5
3854	3	I3	I5	I6
3854	4	I2	I3	I5
3854	5	I1	I2	I6
3854	6	I1	I10	I3
3855	0	I1
3855	1	I8
3855	2	I3
3855	3	I3
3855	4	I1	I3
3855	5	I3
3855	7	I1
3855	8	I1
3855	9	I3
3855	10	I3
3855	11	I2
3855	12	I1	I6
3856	0	I3
3857	1	I3	I5
3857	3	I2
3857	4	I1	I6
3857	5	I1	I6	I7
3857	7	I3
3857	9	I1	I5
3857	10	I1	I3	I5	I6
3857	11	I1	I5
3857	12	I1	I5	I7
3857	13	I3
3858	1	I5
3858	2	I1	I7
3858	4	I1	I9
3858	7	I1	I6
3858	8	I3
3859	1	I1	I3
3859	2	I3
3859	4	I3
3859	5	I1	I3
3860	0	I5
3861	0	I3
3861	1	I3
3861	2	I1	I3	I7
3861	3	I5
3861	6	I3
3861	7	I3	I6
3861	8	I4
3861	9	I1	I5
3861	10	I11	I5
3861	11	I1	I11
3861	12	I1
3861	13	I5
3862	1	I3
3862	2	I5
3863	0	I3
3863	1	I5
3863	2	I3	I5
3863	3	I1	I3
3863	4	I10	I3
3863	5	I10	I2
3863	6	I10	I3
3863	7	I3	I6
3863	8	I1	I6
3863	9	I6
3863	10	I3	I6
3863	11	I1	I3	I7
3863	12	I3
3863	13	I3
3864	0	I1
3864	2	I3
3864	3	I1	I6
3864	4	I1	I10	I6
3864	5	I1	I3
3864	6	I1	I3
3864	7	I3
3864	8	I1	I3
3865	0	I1
3865	1	I1
3865	2	I1	I3
3865	5	I1
3865	6	I1	I3
3865	9	I3
3865	10	I1
3865	11	I1	I7
3865	12	I1	I5
3866	0	I4
3866	1	I1	I5
3866	2	I1
3866	4	I3	I5
3866	5	I10	I3	I5
3866	7	I1
3866	9	I3
3866	11	I1	I3
3866	12	I3
3866	13	I3	I6
3866	14	I3	I5	I6
3866	15	I1	I5
3867	0	I1
3867	1	I1	I3
3867	2	I1	I3	I4
3867	3	I1
3867	4	I1	I3	I5
3867	5	I1	I5
3868	0	I7
3868	1	I3	I7
3868	2	I7
3868	3	I3	I7
3868	4	I1	I3	I5	I7
3868	5	I1	I3	I5
3868	6	I3
3868	7	I1	I10
3869	0	I5
3869	1	I5
3869	2	I5
3869	3	I1	I4
3869	4	I3
3869	5	I3	I5
3869	6	I1
3869	7	I1	I6
3870	1	I1
3870	2	I3
3870	3	I1	I7
3871	0	I1
3871	2	I1	I5
3872	1	I1	I3
3873	0	I3
3873	1	I3
3873	2	I1
3873	3	I3
3873	4	I3	I5
3873	5	I11	I7
3873	6	I3	I7
3874	0	I3
3874	1	I1	I3
3874	2	I1	I2	I5
3874	3	I1	I2	I3	I5	I9
3874	5	I3	I5
3874	6	I10	I2
3874	8	I5
3875	0	I6
3875	1	I1	I6
3875	2	I3	I6
3875	3	I3	I6
3876	1	I3
3876	2	I1	I3	I7
3876	3	I1	I3	I5
3876	4	I1	I3	I5	I6
3877	0	I3
3877	1	I1	I5	I6
3877	2	I3	I6
3877	3	I1	I3	I6	I7
3877	4	I1	I3	I5	I6
3877	5	I1	I3	I6
3877	6	I1
3877	7	I3
3878	0	I3
3878	1	I3
3878	3	I3
3878	4	I3
3879	0	I3
3879	1	I5
3879	2	I3	I7
3879	3	I1	I7
3879	4	I3
3879	5	I2	I3
3879	6	I3
3879	7	I1
3880	0	I1
3881	1	I3	I8
3881	2	I3
3881	3	I1	I3	I7
3881	4	I1
3881	5	I1	I5
3881	6	I3	I8
3881	7	I3	I8
3881	8	I3
3881	9	I1
3881	10	I1	I3	I6
3881	11	I3	I6
3881	12	I1	I3	I6
3881	13	I3
3881	14	I1	I3
3881	15	I1
3882	0	I3
3883	0	I1
3883	1	I1	I3
3883	2	I1	I3	I5
3883	3	I5	I8
3883	4	I6	I8
3883	5	I3	I6
3883	6	I3
3883	7	I1	I3
3883	9	I3
3883	10	I6
3884	1	I5	I7
3884	2	I3	I7
3884	3	I1	I3	I4	I5	I7
3884	4	I1	I3
3885	0	I1
3885	1	I1
3885	2	I1	I3
3885	4	I3
3885	5	I3	I5
3885	6	I3
3885	7	I3	I7
3885	8	I3	I5
3885	9	I1	I3
3885	10	I1	I3
3885	11	I3
3886	0	I1	I5
3886	1	I3	I5	I6
3886	2	I1	I5	I7
3886	3	I1	I7
3886	4	I1	I10	I7
3886	5	I3	I6	I9
3886	6	I6
3886	7	I6
3886	8	I3	I6
3886	9	I6
3886	10	I1
3886	11	I5
3886	12	I11	I5
3887	1	I3
3887	2	I3	I6
3887	3	I5	I6
3888	0	I1
3888	1	I1
3888	2	I1	I3	I7
3888	3	I7
3888	6	I3	I4	I7
3888	7	I1
3888	8	I3
3888	9	I1	I3
3889	0	I1
3889	1	I3	I6	I7
3889	2	I3	I6
3889	3	I3	I6	I7
3890	2	I1
3890	3	I3	I6
3890	4	I7
3890	5	I5	I7
3890	6	I5	I7
3891	0	I5
3891	1	I3
3891	2	I3	I6
3891	3	I3	I6
3891	4	I1	I6	I7
3891	5	I2	I3	I6	I7
3891	6	I1	I3
3891	7	I3	I4	I5
3891	8	I3
3891	9	I1
3892	0	I3
3892	1	I1	I5	I7
3892	2	I3	I7
3892	3	I3
3892	4	I3
3892	5	I5
3892	6	I3
3892	8	I5
3892	9	I1	I10
3892	10	I3
3893	0	I1
3893	1	I3	I5
3893	3	I3
3893	5	I1
3894	0	I1
3894	1	I1
3894	2	I8
3894	3	I6	I8
3894	4	I1	I6
3895	0	I3
3895	2	I1
3896	0	I3
3896	1	I1	I3
3896	2	I1	I3	I5
3896	3	I2	I3
3896	4	I2	I3	I7
3896	5	I1	I10	I3	I8
3896	6	I1	I3
3897	0	I3
3897	1	I5
3897	2	I1	I5
3897	3	I3	I7
3898	1	I1	I3
3898	4	I3
3898	5	I1	I3
3898	6	I1	I3
3898	7	I1
3898	8	I1	I3
3899	0	I1
3900	0	I1
3900	1	I1	I3	I7
3900	2	I4	I8
3900	3	I4	I7	I8
3900	4	I7
3900	5	I7
3900	6	I3
3900	8	I1
3900	9	I8
3901	1	I3
3901	2	I3	I7
3901	3	I7
3902	1	I1	I3
3902	2	I3
3902	3	I3
3902	4	I3
3902	5	I1
3902	8	I1
3903	0	I3
3903	1	I3	I5
3903	2	I2	I3
3903	3	I1	I3
3903	4	I1	I3	I6
3903	5	I1
3903	6	I1
3903	7	I3	I6
3903	8	I3
3903	9	I3
3903	11	I1	I3	I6
3903	12	I3	I6
3903	13	I1	I3
3903	14	I1
3903	15	I3	I5
3904	0	I3	I5
3904	1	I1	I10	I3	I5
3904	2	I1	I3	I5
3904	3	I3	I5	I7	I8	I9
3904	4	I3	I8
3904	5	I5
3904	6	I5	I8
3904	7	I1	I5
3904	8	I1
3904	9	I1
3904	10	I1	I11	I2
3905	0	I3
3905	1	I3	I7
3905	2	I1	I7
3905	3	I1	I2
3905	4	I1	I2	I3	I5
3905	5	I1
3905	6	I2	I6
3905	7	I2	I3	I7
3905	8	I1	I3	I7
3905	9	I1	I3	I5
3905	12	I3	I5
3905	13	I1	I2	I8
3905	14	I3
3905	15	I3
3906	0	I1
3906	1	I1	I2
3907	0	I1
3907	1	I1	I3
3907	2	I3
3907	4	I3
3907	5	I1	I5	I6
3907	8	I3
3908	0	I3
3908	2	I1
3908	3	I3
3908	4	I3
3908	5	I1	I3	I7
3908	6	I3	I5
3908	7	I3
3909	0	I3
3909	1	I3	I5
3909	2	I3	I5	I6
3909	3	I3	I6
3909	4	I1	I3	I6
3909	6	I1	I3
3909	8	I12
3909	9	I12
3909	10	I12
3909	11	I3
3909	12	I3
3910	2	I3
3910	4	I3	I7
3910	5	I1	I7
3911	0	I3
3911	1	I3
3911	2	I1	I6
3911	3	I1	I3
3911	4	I1	I3
3911	5	I1	I3
3912	0	I6
3912	1	I3
3912	3	I3
3912	4	I1	I3
3912	5	I1	I3	I6
3913	2	I1
3913	3	I3
3913	4	I3
3913	5	I3
3913	6	I3	I5
3914	0	I3
3914	1	I3	I5
3914	2	I10	I3	I7
3914	3	I4
3915	1	I1
3915	2	I1	I5
3915	3	I3
3915	4	I1	I3
3915	5	I3	I5	I7
3915	6	I1	I5	I7
3915	7	I1	I7
3916	1	I1
3916	3	I3
3916	4	I1	I3	I5	I7
3916	7	I3
3916	8	I1
3916	9	I3
3916	10	I3
3916	11	I5	I6
3916	12	I5	I6
3916	13	I6
3916	15	I1
3917	0	I3
3918	0	I3	I5
3918	1	I5	I9
3918	2	I1
3918	3	I4
3918	4	I1
3918	5	I1	I2
3918	6	I1
3918	7	I1
3918	8	I1	I3
3918	9	I1	I5
3918	10	I3
3920	0	I5
3920	1	I1	I3	I5
3920	2	I3
3920	4	I1	I3
3920	5	I3
3920	7	I3
3920	8	I1	I3
3920	9	I1	I3	I6
3922	1	I2	I6
3922	2	I6
3922	3	I1	I6	I9
3922	5	I3
3923	0	I4
3923	3	I3	I7
3923	4	I3
3923	5	I1	I3	I6
3923	6	I5
3923	7	I3
3923	8	I3	I7
3923	9	I3	I7
3923	10	I3	I7
3923	11	I3	I7
3923	12	I1
3923	13	I1
3924	0	I3
3924	1	I5
3924	2	I3	I5
3924	3	I3	I5
3924	4	I1	I11
3924	5	I1	I3
3924	7	I3
3924	8	I1	I5
3924	9	I1	I3
3924	10	I3
3924	11	I3	I6
3924	12	I1	I3	I6
3924	13	I3
3924	14	I1	I3
3924	15	I1	I3
3925	0	I3
3925	1	I1	I3	I5
3926	0	I2	I5
3926	1	I10	I5
3926	2	I1
3926	3	I3	I5
3926	4	I10	I3	I5
3926	5	I10	I7
3926	6	I10	I3	I9
3926	7	I1
3926	8	I3
3926	9	I10	I3
3926	10	I3
3926	11	I1
3926	12	I3
3927	0	I3
3927	1	I3
3927	3	I3
3927	4	I3	I7
3927	5	I1	I7
3927	6	I7
3927	7	I7
3927	8	I3	I7
3927	9	I5	I6
3927	11	I3	I5
3927	12	I1	I4	I5
3927	13	I3
3927	14	I1	I3
3928	0	I3
3929	0	I1	I3
3929	1	I1	I3
3929	2	I1	I3	I4
3929	3	I3
3929	4	I1
3929	5	I5
3929	6	I9
3929	7	I1	I3
3930	0	I3
3931	0	I6
3931	1	I1	I5
3931	2	I1	I3	I5	I9
3931	3	I1	I3
3931	4	I1
3931	6	I3
3931	7	I1	I3
3932	0	I3
3932	2	I1
3932	3	I1	I2
3932	4	I5
3932	5	I3	I5
3932	6	I3	I5	I8
3932	7	I3	I5
3932	8	I3	I6
3932	9	I1	I3	I6
3933	0	I7
3933	1	I1	I6
3933	2	I1	I6
3933	3	I3	I6
3933	4	I3	I6
3933	5	I5	I6	I7
3933	6	I5
3933	7	I5
3933	8	I5
3934	0	I3
3935	0	I3
3935	1	I3
3935	2	I1	I3
3935	3	I2	I3	I5
3935	4	I1
3935	5	I1	I3
3935	6	I6
3935	7	I1	I2
3935	8	I1	I7
3935	9	I6
3936	0	I5
3936	1	I1	I3	I5
3936	2	I3
3936	3	I3
3936	4	I1
3936	5	I1
3936	6	I1
3936	8	I7
3936	9	I7
3936	10	I3
3937	0	I5
3937	1	I1	I3	I5
3937	2	I3	I5	I6
3937	3	I1	I3
3937	4	I5
3937	5	I5
3937	6	I1	I7
3937	7	I3
3937	8	I3	I4
3937	9	I3	I6
3937	10	I3
3938	1	I1	I3
3938	2	I11	I2	I3
3938	3	I1
3938	4	I1	I3
3938	5	I1	I2
3938	6	I1	I3
3938	7	I1	I3	I4
3938	8	I3	I5
3938	9	I3
3938	10	I3
3939	1	I3
3939	2	I10	I5
3939	3	I1
3939	4	I3
3939	5	I3	I7
3939	7	I1	I4
3939	8	I3	I6
3939	9	I1	I10
3939	10	I1	I3
3940	0	I1
3940	1	I1
3940	2	I3	I6
3940	3	I1	I3	I5	I6
3940	4	I1	I3
3940	5	I1	I3
3940	6	I1	I3
3940	7	I3	I5
3940	8	I3	I5
3940	9	I1	I3	I5
3940	10	I1	I3	I5
3940	11	I1
3940	12	I1	I3
3940	13	I1	I3	I6
3940	14	I1	I3
3942	0	I3
3942	1	I1	I3
3942	2	I2
3942	4	I1	I3
3942	5	I1	I2
3942	6	I2	I3	I7
3942	7	I3	I7
3942	8	I1	I7
3942	9	I1	I3
3942	10	I1	I3
3942	11	I3
3942	12	I10	I3	I5
3943	0	I7
3943	1	I3
3943	2	I1	I3
3943	3	I2	I3
3943	4	I1
3943	6	I1
3943	7	I1	I2
3943	8	I1	I3
3944	2	I1	I3
3944	4	I3
3944	6	I3
3944	7	I3	I5
3944	8	I3
3944	9	I1
3945	0	I3
3945	1	I1	I3	I5
3945	2	I3	I5	I6
3945	3	I2	I3	I6
3945	4	I2	I3
3945	5	I1	I2
3945	6	I1	I3
3945	7	I1	I5
3945	8	I1	I3	I5
3945	9	I1	I11	I3
3946	1	I1	I3
3946	2	I1	I7
3946	3	I5	I7
3946	4	I3
3946	5	I3	I5
3946	8	I3	I5
3946	9	I1	I3	I5	I8
3946	10	I1	I3	I5
3946	11	I3
3947	1	I2	I3
3947	2	I1	I3
3947	5	I5
3947	6	I1	I5
3947	7	I3
3947	8	I1
3948	1	I3	I7
3949	1	I6
3949	2	I6
3949	3	I1	I6
3949	4	I3	I6
3949	5	I1	I3
3949	6	I3
3949	8	I3
3950	1	I5
3950	2	I3	I5	I8
3950	3	I3	I8
3950	4	I3	I7	I8
3950	5	I4	I7	I8
3950	6	I1
3951	0	I5
3951	1	I1	I8
3951	2	I1	I3
3951	3	I5	I7
3951	5	I1	I3
3951	6	I1	I3	I7
3951	7	I1	I3
3951	8	I1	I10	I3
3951	9	I2	I3
3951	10	I3	I5
3951	11	I3	I5
3951	12	I5
3951	13	I1	I3	I5
3952	2	I3	I6
3952	3	I1	I3
3952	4	I1	I3
3953	0	I1
3953	2	I3
3953	3	I3
3953	4	I3	I7
3953	5	I7
3953	7	I3	I5
3953	8	I5
3954	1	I3
3955	0	I3
3955	1	I1	I3
3956	0	I1
3956	1	I1	I5
3956	3	I1
3956	4	I1
3956	5	I1
3956	6	I1	I6
3956	7	I3	I6
3956	8	I3	I6
3957	0	I2
3957	1	I2	I5
3957	2	I1
3957	4	I1	I3
3957	5	I3	I6
3957	6	I1
3957	8	I1	I5
3957	9	I3
3957	10	I1	I3
3957	11	I1	I3	I6
3957	12	I3
3957	13	I1
3958	0	I1
3959	1	I3
3959	2	I1	I3
3960	1	I1	I3	I5
3961	1	I1
3961	2	I1	I2	I3
3961	3	I3
3961	4	I1	I5
3961	5	I10	I5
3961	6	I1
3961	7	I3
3961	9	I3
3961	10	I9
3961	12	I3
3961	13	I5
3961	14	I1	I5
3961	15	I1	I2	I5
3962	0	I1
3962	1	I1
3962	3	I5
3962	4	I3	I5	I7
3962	6	I1	I3	I5
3962	7	I3
3962	8	I1	I3
3962	9	I1
3962	10	I1
3962	11	I1	I3	I6
3963	0	I3
3963	1	I3
3963	2	I1	I5
3963	3	I1	I3
3963	4	I1
3963	5	I3
3963	6	I1
3963	7	I5
3963	8	I3	I5
3963	9	I11	I5
3963	10	I1	I11	I3
3963	11	I1	I3
3963	12	I1	I2
3963	13	I3
3963	14	I3	I6	I7
3963	15	I1	I5
3964	0	I5
3964	1	I4
3964	3	I1
3964	4	I3	I6
3964	6	I3	I7
3964	7	I1	I3
3965	2	I3
3965	3	I1	I3	I5
3965	4	I1	I5
3965	5	I1	I5
3965	6	I3
3965	7	I1	I3	I7
3966	0	I3
3966	1	I10	I3	I6
3966	2	I3
3966	4	I1
3966	5	I5
3967	0	I3
3967	1	I3
3967	3	I3
3967	4	I3	I6
3967	5	I5
3967	6	I3	I5	I9
3967	7	I3	I9
3967	8	I5
3967	9	I5	I6
3967	10	I6
3967	11	I6	I7
3967	12	I3
3967	13	I1
3967	14	I1
3967	15	I3
3968	0	I1
3968	1	I1	I3
3969	0	I3
3969	1	I3	I5
3969	2	I2	I5
3969	3	I3	I5
3969	4	I3	I5
3969	5	I3
3969	7	I5
3969	10	I1	I3
3969	11	I3
3969	12	I1	I3
3970	0	I3
3970	1	I1
3970	2	I5	I6	I8
3970	3	I6
3970	4	I6	I9
3970	5	I6
3970	6	I5	I6
3970	7	I2	I3	I6
3970	8	I3
3970	9	I1
3970	10	I1	I2
3970	11	I1	I3	I7
3970	12	I1
3970	13	I1	I5
3970	14	I1	I5
3970	15	I3
3971	1	I1	I10	I3
3971	2	I1	I3
3971	3	I1	I3
3971	4	I10
3971	5	I3	I5
3971	6	I1	I11	I3	I5
3972	0	I3
3972	1	I1	I3
3972	2	I1	I3	I6
3972	3	I6	I7
3972	4	I3
3972	5	I3	I8
3972	7	I1	I5
3972	8	I1
3972	9	I1
3972	10	I1	I3
3973	1	I1	I3	I4	I5
3973	2	I3
3973	4	I1
3974	1	I3
3974	3	I3	I7
3974	4	I3
3974	5	I1	I3
3974	6	I1	I3
3975	1	I3
3976	0	I1
3976	1	I3	I6
3976	3	I3
3976	4	I1	I10	I7
3977	1	I1	I3
3977	2	I1
3977	3	I3	I5	I7
3977	4	I1
3977	5	I3	I5
3977	6	I3
3977	7	I1	I3	I7
3978	0	I3
3978	1	I1	I6
3978	3	I1
3978	4	I3	I8
3978	5	I1	I5	I8
3978	6	I1	I2	I5
3979	0	I3
3979	1	I1	I3
3979	2	I3
3980	2	I2
3980	3	I1	I2	I3	I7
3980	4	I2	I3
3980	5	I3	I6
3980	6	I3	I6
3980	7	I3
3980	9	I5
3980	10	I4	I5
3980	11	I3	I5
3980	12	I1
3981	0	I3
3981	1	I3
3981	2	I3	I5
3981	3	I1	I3	I5
3982	0	I3
3982	1	I3
3982	2	I1	I3	I6
3982	3	I3	I6
3983	0	I5
3983	1	I3	I5
3983	2	I2	I3	I4
3983	3	I1	I2	I3	I7
3983	4	I3
3983	5	I1	I7
3983	6	I1	I3
3983	7	I3
3983	8	I1
3983	9	I3
3983	10	I1	I4
3984	1	I1	I3
3984	2	I1	I3
3985	0	I3
3985	1	I1	I3
3985	2	I4
3985	3	I1
3985	4	I1	I3
3985	7	I1
3986	1	I1	I2
3986	3	I1	I5
3986	4	I1	I3
3987	2	I2	I3
3987	3	I2	I3	I7
3987	4	I2	I7
3987	5	I2
3987	6	I3
3987	7	I1	I7
3987	8	I1	I3
3987	9	I11	I3
3987	10	I1	I3
3987	11	I1	I3
3987	12	I1	I3
3987	13	I1	I3
3987	14	I1
3987	15	I1
3988	1	I1	I3	I5
3989	0	I1
3989	1	I2
3989	5	I1
3989	6	I1	I2
3990	0	I3
3990	1	I11	I3
3991	0	I3
3991	1	I1	I2	I5
3992	0	I1
3992	1	I3	I6
3992	3	I3
3992	6	I5
3992	7	I1	I4	I5
3992	8	I1
3992	9	I1	I3
3992	10	I1	I2
3992	11	I2	I8
3993	0	I5
3993	1	I1	I5
3993	2	I5
3993	3	I3	I5
3993	4	I1
3993	5	I1	I3
3994	1	I1	I3
3994	2	I1
3994	3	I3	I5
3994	4	I5
3994	5	I5
3994	6	I1	I5	I8
3994	7	I3	I5	I8
3994	9	I3
3994	10	I1	I5	I8
3994	11	I7
3994	12	I1	I7
3994	13	I5	I7
3994	14	I1	I3	I5
3995	0	I8
3995	1	I1	I3	I8
3995	2	I3
3995	3	I1
3995	4	I1	I3
3995	6	I3
3995	8	I3
3995	9	I3	I7
3995	10	I1
3995	12	I1	I3
3995	13	I1
3995	15	I3
3996	0	I3
3996	1	I3
3996	2	I1	I3	I5
3996	3	I1	I5
3996	4	I3	I8
3996	5	I3	I5
3996	6	I3	I6	I7
3996	7	I1	I6
3996	8	I3
3996	9	I1	I3
3996	10	I3	I7
3997	1	I1
3997	3	I3
3997	4	I3	I5	I7
3997	5	I3	I6	I7
3997	6	I3	I5	I6
3998	0	I8
3998	1	I1
3998	2	I2	I6
3998	3	I3	I6
3998	4	I6	I7
3998	5	I1	I3	I7
3998	6	I7	I9
3999	0	I3
3999	1	I3
3999	2	I1
3999	3	I1	I4
3999	6	I3
3999	7	I1	I3
3999	8	I1	I3	I5
3999	10	I3
4000	0	I5
4000	2	I3
4000	3	I5
4000	4	I11	I3	I5
4000	5	I3	I5	I6
4000	7	I1	I3
4000	8	I1	I3
4000	9	I1	I3	I5
4001	0	I1
4001	1	I3	I6
4002	0	I3
4002	1	I3
4002	2	I10	I3
4002	3	I10	I3
4002	4	I3
4002	7	I1	I5
4002	8	I1
4003	0	I3
4004	0	I1	I5
4004	1	I5
4004	2	I5
4004	3	I3
4005	0	I5
4005	1	I5
4005	2	I1	I5
4005	3	I5
4005	4	I10	I5
4005	5	I3	I8
4005	6	I3
4005	7	I3
4005	8	I1	I6
4005	9	I1	I3	I6
4005	10	I3
4005	11	I1	I3	I7
4005	12	I3	I6	I7
4005	13	I7
4006	0	I3
4006	1	I1	I3
4006	2	I1
4006	3	I3
4006	4	I1	I3
4006	5	I1	I6
4006	6	I1	I3
4006	7	I2	I3	I5
4006	8	I1
4006	9	I1	I3
4006	10	I1	I2	I3	I6	I7
4006	11	I3	I5	I6
4007	1	I1	I3
4007	2	I1	I3
4007	3	I3
4007	4	I3	I5
4007	5	I1	I5
4007	6	I3
4007	7	I1	I6
4007	8	I1
4007	9	I2	I3
4007	10	I1
4007	11	I1	I3
4007	12	I3	I5
4007	13	I1
4007	14	I1	I3
4008	0	I4
4008	2	I1	I3	I5
4008	4	I3
4008	5	I1
4008	6	I1	I3
4008	7	I3
4008	8	I3	I5
4008	9	I3	I6
4008	10	I3	I5	I6
4009	0	I3	I5
4009	1	I3	I5
4009	2	I1
4009	3	I1	I3
4009	4	I6	I9
4009	5	I1
4009	6	I1
4009	7	I1	I3
4009	8	I2	I3
4009	9	I1	I3
4009	10	I1	I3
4009	11	I1	I3	I5
4009	12	I3
4009	13	I1
4009	14	I1
4010	1	I3
4010	2	I3
4010	3	I2	I3	I5
4010	4	I5	I7
4010	5	I3	I7
4011	0	I3	I5
4011	2	I1	I3
4011	3	I3	I5
4011	4	I3
4011	5	I3	I5
4011	6	I1	I5
4011	7	I3
4011	9	I3
4011	10	I1	I3
4011	11	I3
4011	14	I1
4011	15	I3	I5
4012	1	I3
4012	2	I3	I9
4012	3	I8
4012	4	I3
4012	5	I1
4012	6	I1	I3
4012	7	I1	I3
4013	0	I3
4013	1	I1
4013	2	I1	I2
4013	4	I1	I2
4013	5	I1	I5
4013	6	I1
4013	7	I5
4014	1	I1	I5
4014	2	I1	I3	I5
4014	3	I5	I9
4015	0	I1
4016	0	I1
4016	1	I3	I6
4016	2	I1
4016	3	I3	I5
4016	5	I1
4016	6	I1	I5
4016	7	I4	I5
4016	9	I3
4016	10	I1	I3
4017	1	I3
4017	2	I3
4017	3	I3
4017	4	I3
4017	5	I3	I5
4017	6	I3
4017	7	I3
4017	8	I1	I5	I7
4017	9	I3
4017	10	I1	I3
4017	11	I1	I10	I3	I4
4018	0	I1
4018	1	I5
4018	2	I3
4020	1	I5
4021	1	I1	I4
4021	2	I3	I5	I6
4021	3	I4
4021	4	I1	I5
4021	5	I1
4021	6	I11	I2	I3
4021	7	I1	I3
4021	8	I1	I3	I5
4021	9	I1	I3	I5
4021	10	I1	I3
4021	12	I1
4021	13	I3
4021	14	I3
4022	0	I3
4022	1	I3	I6
4022	2	I1	I3	I6
4023	0	I3
4024	0	I1
4024	1	I3
4024	2	I1	I3	I5
4024	3	I5	I9
4024	4	I5
4024	5	I10	I3
4024	6	I3
4024	7	I3	I5
4024	8	I1	I10	I3	I5
4024	9	I1	I5
4024	10	I10	I5
4024	11	I3
4024	12	I1	I3	I6
4024	13	I1
4025	0	I1
4025	1	I3
4026	0	I3
4026	1	I3
4026	2	I3
4026	3	I1	I3
4026	5	I1
4026	6	I1
4026	7	I1	I2	I3
4027	0	I5
4027	1	I1	I3	I5
4027	2	I5
4027	3	I2	I3	I5
4027	4	I1	I2	I8
4027	5	I1	I2
4027	6	I1	I7
4027	7	I1	I7
4027	8	I1	I2
4028	0	I1
4028	1	I1
4028	2	I1	I3	I5
4028	3	I1	I3	I5	I6
4028	4	I3	I5	I6
4029	1	I3
4029	2	I1	I3
4029	3	I1
4029	4	I1	I3
4029	5	I1
4029	6	I1
4029	7	I1	I3
4029	8	I1	I3
4029	9	I3
4029	10	I3	I6	I7
4030	1	I3
4030	3	I1	I10
4030	4	I1	I10	I3
4031	0	I3
4031	1	I1	I10	I7
4031	2	I1	I10	I3
4031	4	I3
4031	5	I3	I6
4031	6	I3	I6
4032	0	I3
4032	1	I1
4032	2	I3
4032	3	I3
4032	4	I3
4032	5	I1
4032	6	I1	I11	I3
4032	7	I3
4032	8	I3	I5
4032	10	I3
4032	11	I3
4032	12	I3	I4
4033	0	I3
4033	1	I1
4033	2	I1	I2	I3
4033	3	I2	I3	I5	I6	I7
4033	5	I1	I7
4033	6	I1	I7
4033	7	I1	I3
4033	9	I1
4033	11	I5
4033	12	I1	I3
4034	0	I5
4034	1	I1	I7	I8
4034	2	I3	I5	I7
4035	1	I3
4035	2	I3
4035	3	I1	I6
4035	4	I1
4035	5	I1	I6
4035	6	I1
4035	7	I1	I3
4035	8	I3	I5
4036	1	I7
4036	2	I1	I3	I7
4036	3	I1	I3
4036	4	I1	I2	I3
4036	5	I1	I8
4036	6	I1	I3
4036	7	I1	I7
4036	8	I1	I11	I7
4036	10	I3
4037	4	I1	I3	I7
4037	5	I2
4037	6	I1	I2	I5
4037	7	I1	I3
4037	9	I3	I5
4037	10	I3	I5
4037	11	I1	I5
4037	12	I1	I3
4037	13	I1	I3
4037	14	I3	I7
4038	0	I1	I5
4038	2	I3	I4
4038	3	I1	I3	I5
4038	5	I1	I3
4039	0	I5
4039	1	I5
4039	2	I11	I5
4040	0	I3
4040	2	I1
4040	3	I1
4040	4	I1	I3
4040	5	I1
4040	6	I3
4041	1	I3
4041	2	I1	I10	I3
4041	4	I5
4041	5	I1	I6	I9
4041	6	I5	I6
4041	9	I3
4041	10	I5	I7
4041	11	I3
4041	12	I7
4042	1	I3
4042	2	I3
4042	5	I3
4042	6	I3
4042	7	I1	I3
4042	8	I1	I2	I3
4042	9	I1	I6
4042	12	I1
4042	13	I1	I2	I6
4043	1	I1	I2	I3
4043	3	I1
4043	4	I1	I3
4043	7	I3
4043	9	I1
4043	10	I1
4043	11	I2	I3	I5	I7
4043	12	I1	I2	I4
4044	0	I1	I3
4044	3	I1
4045	0	I5
4045	1	I1	I5
4045	2	I1	I5
4045	4	I1	I3
4045	5	I1	I5	I6
4045	6	I1
4045	7	I1	I3
4045	9	I1
4045	10	I1
4045	11	I3
4045	12	I3	I4
4045	13	I3
4045	14	I3
4046	0	I5
4046	1	I3	I8
4046	2	I3	I8
4046	3	I3
4046	4	I2	I3	I5
4046	6	I1	I3
4046	7	I1
4046	9	I2
4046	10	I1	I3	I8
4046	11	I6
4046	12	I3	I6
4046	13	I1
4047	0	I3
4047	1	I1	I3	I6
4047	2	I3	I5
4047	3	I1	I3	I5
4047	4	I3
4047	5	I1
4047	6	I1	I3
4047	7	I1	I3	I5
4047	8	I3	I5	I7
4047	9	I7	I9
4047	10	I1
4047	11	I5
4047	12	I1	I3	I9
4047	13	I1	I3
4047	14	I3
4048	0	I3
4048	2	I5
4048	3	I2	I5
4048	4	I1	I5	I7
4048	5	I3
4048	6	I1	I6	I7
4048	7	I1	I3	I7
4048	8	I2
4048	9	I1	I2
4048	10	I1
4048	11	I3	I5
4049	0	I3
4049	1	I3	I5
4049	2	I1
4049	3	I3
4049	4	I3	I5
4049	5	I3	I5
4049	6	I3
4049	8	I1
4050	1	I1	I5
4050	2	I3
4050	3	I1	I3
4050	4	I1	I3	I5
4051	0	I1
4051	1	I1	I3
4051	2	I1	I11	I2	I3
4051	3	I11	I7
4051	5	I1	I3
4051	6	I1	I2	I8
4051	7	I12	I2
4051	8	I3
4052	0	I1
4052	1	I1	I3
4052	2	I3	I5
4052	3	I3	I6
4052	4	I1	I2	I6
4052	5	I1	I2	I9
4052	6	I5
4052	7	I3	I5
4052	8	I1
4052	9	I1	I3
4052	10	I2	I3	I5
4052	11	I1
4053	1	I5
4053	2	I5
4053	3	I1	I5
4053	4	I5	I8
4053	5	I1	I2	I5	I6
4053	6	I1	I2	I3	I6
4053	7	I3
4053	8	I3
4053	9	I3	I6
4053	10	I1	I3
4053	11	I1	I3
4053	12	I6	I7
4053	13	I5
4053	14	I1
4054	0	I7
4054	1	I1	I7
4054	2	I1
4054	3	I2	I3
4054	4	I1	I2	I3
4054	5	I2	I3
4054	6	I1	I6	I8
4054	7	I3
4054	8	I6	I7
4054	9	I3	I6	I7
4054	10	I1	I3
4055	1	I2
4055	2	I1	I2	I7
4055	4	I3
4055	5	I1	I3
4055	6	I1	I3
4055	7	I3
4055	8	I1	I3
4055	9	I1	I3	I5
4056	0	I3
4056	2	I5
4056	3	I7
4056	4	I3	I7
4056	5	I8
4056	6	I8
4056	7	I1	I6
4056	8	I1
4056	9	I1	I3
4056	10	I3
4056	11	I5
4056	12	I2	I3	I5
4056	13	I10	I2
4056	14	I1	I2
4057	0	I3
4057	1	I3
4057	2	I5
4057	3	I3	I5	I6	I8
4057	4	I3	I4	I6
4057	5	I1	I5	I6
4057	6	I3
4058	0	I5
4059	0	I1
4059	1	I1	I5	I6
4059	2	I3
4059	3	I2	I3
4060	0	I1	I3
4060	1	I1
4060	2	I1	I3
4060	3	I1	I2
4060	4	I3
4061	0	I5
4061	1	I1	I3	I5	I8
4061	2	I1	I4	I5
4061	4	I3	I5
4061	5	I3
4061	6	I3
4061	7	I1	I4
4061	8	I1
4061	9	I1	I3
4061	10	I1	I3
4061	11	I3	I6
4061	12	I1
4061	13	I2	I5
4062	1	I3	I5
4062	2	I3
4062	3	I1
4062	4	I3
4062	5	I3
4062	6	I5
4062	7	I1	I8
4062	8	I3	I5
4063	1	I3
4063	2	I3	I5
4063	4	I3
4063	5	I3	I6
4063	6	I3	I6
4063	7	I3	I6
4063	8	I10
4063	9	I10	I3
4063	10	I1
4063	11	I1
4064	0	I3
4064	1	I1	I3
4064	2	I3
4064	3	I1
4064	4	I11	I3
4064	5	I3	I8
4064	6	I3
4064	7	I3
4064	8	I1	I3
4065	0	I3
4065	1	I1	I2	I3
4065	2	I2	I3	I6
4065	3	I3	I5
4065	6	I1
4065	7	I3
4065	9	I3
4065	10	I1	I3
4065	12	I3	I5
4065	13	I1	I3	I7
4065	14	I3
4067	1	I3	I4
4067	2	I3
4068	0	I1
4068	1	I1
4068	2	I1	I6
4068	3	I1
4068	4	I1	I3
4068	5	I1	I3
4068	6	I1	I5
4069	0	I1	I5
4069	1	I1	I3	I5
4069	2	I1	I3	I5
4070	1	I1	I5
4070	3	I1	I3
4070	4	I1	I6
4070	6	I3
4070	7	I1	I7
4070	8	I7
4070	9	I1
4070	11	I3
4071	1	I9
4071	2	I5
4071	3	I3	I5
4071	4	I3	I6
4071	5	I3	I6
4071	6	I1	I6
4072	0	I3
4072	1	I3	I7
4072	2	I1	I7
4072	3	I1	I3
4072	4	I1	I3
4072	5	I1	I3	I4	I7
4072	6	I1	I2
4073	2	I1	I3
4074	0	I1
4074	1	I3
4074	3	I3
4074	4	I3
4075	1	I1	I3	I5
4075	3	I1	I3
4075	4	I1	I3
4075	5	I1	I3	I5
4075	6	I1
4076	1	I3	I5
4076	2	I3
4076	3	I1	I3	I6
4076	4	I3
4076	5	I1
4076	6	I1	I5	I8
4076	7	I11	I3	I9
4076	8	I1	I5
4076	9	I6
4076	10	I3	I6
4077	1	I3
4077	2	I1	I3
4077	3	I1	I3	I4
4077	4	I1
4077	5	I3
4077	6	I2	I3
4077	7	I1	I2	I3	I9
4077	8	I1	I3
4077	9	I1
4077	10	I2	I3	I5
4077	11	I5
4077	13	I3	I5
4077	14	I5	I7
4077	15	I1	I5	I7
4078	0	I5
4078	3	I3	I6
4078	4	I3	I6
4078	5	I1
4078	7	I3
4079	0	I3
4079	1	I1	I3	I5
4079	2	I3
4079	3	I3
4079	4	I1
4079	5	I4
4079	6	I3
4080	0	I3
4080	1	I3	I6
4080	2	I1	I6
4080	3	I1	I6
4080	4	I1	I6
4080	5	I1	I2
4081	0	I3
4081	1	I1	I3	I8
4081	2	I1
4081	3	I1	I3
4081	4	I5
4081	6	I3
4081	7	I3	I5
4081	8	I6	I8
4081	9	I1
4082	0	I5
4082	1	I3
4082	2	I1	I3
4082	3	I1	I3
4082	4	I1	I3	I6
4082	5	I1	I3
4082	6	I1	I3	I5
4082	7	I1	I3	I6
4082	8	I3
4082	9	I5
4082	10	I3
4082	11	I1
4082	13	I3
4083	1	I1	I3
4083	2	I1	I6
4083	3	I6
4083	4	I6
4084	0	I1
4084	1	I1
4084	2	I1
4084	3	I1	I5
4085	0	I1
4085	1	I1	I6
4085	2	I1	I5
4085	4	I1
4085	5	I1	I3
4085	6	I1	I3	I5	I6
4085	7	I5
4085	8	I1
4085	11	I1
4085	14	I3	I5
4085	15	I3	I5
4086	0	I6
4086	1	I6
4086	2	I6
4086	3	I5
4086	4	I5
4086	5	I1
4086	6	I1	I3
4086	7	I1	I5	I6
4086	8	I3
4086	9	I5
4086	11	I3
4087	0	I1	I3
4087	1	I3
4087	2	I3	I4	I5
4087	3	I1	I3
4087	4	I1	I3	I6
4087	5	I1	I2
4088	0	I3
4088	1	I1	I10	I3
4088	2	I2	I3	I7
4088	3	I7
4088	4	I7
4088	5	I1	I7
4089	1	I1	I3
4090	1	I3	I5
4090	2	I3	I5	I7	I8
4090	4	I3
4091	0	I3
4091	1	I5
4091	2	I1	I5
4091	3	I1	I5	I6
4091	5	I3
4091	6	I3	I7
4091	7	I3	I5
4091	8	I10	I5
4091	9	I1	I10	I3
4092	0	I3
4092	1	I11	I3
4092	2	I3	I4	I7
4092	3	I6
4092	4	I1
4092	6	I1	I3
4093	0	I1	I3
4093	2	I10	I3
4093	3	I1	I5
4093	4	I1	I2
4093	5	I1
4093	7	I1	I6
4093	8	I1	I6
4093	9	I1	I7
4093	11	I1	I3
4093	12	I3	I5
4094	0	I1	I5
4094	1	I1	I3	I5	I6
4094	2	I1	I11	I3	I5	I6
4094	3	I3
4094	5	I2	I4
4094	6	I3
4094	7	I1	I3
4094	8	I1	I3	I4
4094	9	I1	I3
4095	0	I3
4095	1	I3
4095	2	I3	I5	I7
4095	3	I1	I3	I5
4095	4	I3
4095	5	I3
4095	9	I1
4095	10	I1	I6
4095	11	I1	I6
4095	12	I1
4095	13	I1	I3	I5
4096	0	I1	I3
4096	1	I7
4096	6	I1
4096	7	I1	I3	I5
4096	8	I5
4096	9	I1	I5	I6
4096	10	I6
4097	0	I1
4099	0	I3
4099	1	I1	I10	I3	I7
4099	2	I10	I5	I7
4100	0	I3	I5
4100	1	I10	I5
4100	3	I3
4100	4	I3	I4
4100	5	I1
4100	7	I3	I6
4100	8	I5
4100	9	I1	I3
4100	10	I1	I3	I6
4101	0	I5
4101	1	I3	I5	I8
4101	2	I3	I8
4101	3	I8
4101	4	I1	I8
4101	5	I1
4101	6	I1
4102	1	I3	I5
4102	2	I5
4102	4	I1	I3
4102	5	I3	I7
4103	1	I6
4103	2	I1	I6
4103	3	I3	I6
4103	5	I3
4103	6	I3
4103	7	I1	I3
4103	8	I1	I3
4103	10	I1	I3
4103	11	I1	I5	I6
4103	12	I6
4103	13	I3	I6
4103	14	I1
4104	0	I3
4106	0	I5
4106	1	I10	I5
4106	2	I1	I10	I3	I5
4106	3	I1
4106	4	I3
4106	6	I5
4106	7	I5
4106	8	I5
4106	9	I1	I5	I8
4106	11	I3
4106	12	I3
4106	13	I3
4106	14	I1	I5	I9
4106	15	I1	I3	I5	I7
4107	1	I1	I3
4107	2	I1	I3	I5
4107	3	I3
4107	4	I1	I5
4107	5	I1	I3	I5
4107	6	I1	I3	I6
4108	0	I1
4108	1	I1	I3
4108	2	I3
4108	3	I1
4108	5	I1	I2
4108	6	I1	I2
4108	8	I1	I6
4108	9	I1	I3
4108	11	I3
4108	12	I3	I4
4108	13	I5
4109	0	I3
4109	1	I5	I6
4109	2	I1	I6	I9
4109	3	I6
4109	4	I3
4109	5	I3	I5
4109	6	I3
4109	7	I1	I3	I6
4109	8	I3
4109	9	I1	I5
4109	10	I1	I5
4109	11	I3
4109	12	I1	I3
4109	13	I1	I11	I3	I6
4109	14	I1	I6
4110	1	I3
4110	2	I1	I3
4110	3	I1	I3
4110	4	I1	I3	I6	I8
4110	5	I10	I5	I6
4110	8	I5
4110	9	I1	I3	I5
4110	10	I1	I3	I5
4110	11	I1	I3	I5	I9
4110	12	I1	I9
4110	13	I3
4111	2	I3
4111	4	I5
4111	6	I3
4111	7	I3
4111	8	I3	I5
4111	9	I1
4111	10	I1	I2	I3
4111	11	I1	I2	I3	I5	I7
4112	2	I1
4112	3	I1	I3
4112	4	I1	I2
4112	5	I3
4113	0	I3
4113	1	I3	I6
4113	2	I1	I3	I5
4113	3	I10	I3	I6
4114	0	I3
4115	2	I7
4115	4	I1	I7
4115	5	I1	I3	I5	I7
4115	6	I1	I3
4115	10	I1	I3
4115	11	I4	I6
4115	12	I1
4115	13	I3	I6
4116	1	I1
4116	2	I3
4116	3	I1
4116	4	I1
4116	5	I1	I3	I4
4116	6	I1	I3
4116	9	I1
4117	0	I1	I3
4117	1	I6
4117	2	I1
4117	3	I1
4117	4	I1
4117	5	I1
4117	6	I3
4117	7	I3	I6
4118	0	I8
4118	1	I3
4118	4	I1	I5
4118	6	I1	I3
4119	0	I1	I3
4119	1	I3
4119	2	I5	I6
4119	3	I2	I5	I6
4119	4	I3	I5	I6
4119	5	I1	I3	I5
4119	6	I1
4119	8	I1	I5
4119	9	I1	I3
4119	10	I3
4119	11	I3	I6
4119	13	I1	I3
4120	0	I1
4120	2	I1
4120	4	I3
4120	5	I3	I5
4120	6	I3
4120	7	I1	I3
4120	8	I3
4121	1	I1	I3
4121	2	I1	I3
4121	3	I1	I3
4121	4	I3	I6
4121	5	I1
4122	0	I3
4122	1	I1	I9
4123	0	I3
4123	1	I1	I3
4123	2	I1	I3
4123	3	I1	I3
4123	4	I3
4123	5	I3
4124	2	I5
4124	3	I3
4124	4	I1	I5
4124	5	I1	I6
4124	6	I3
4124	7	I3
4124	8	I1	I3	I6
4124	10	I6
4124	11	I6
4125	0	I3
4125	1	I1
4125	2	I5
4125	3	I3	I4	I8
4125	4	I1	I10	I6
4125	5	I5
4125	6	I3
4125	7	I10	I3
4125	8	I1
4125	9	I1	I2	I6
4126	0	I1	I3
4126	2	I3
4126	3	I3
4126	4	I1	I3
4126	5	I1	I2	I3
4126	6	I3
4127	0	I5
4127	1	I3
4127	2	I10
4127	3	I10	I3
4127	4	I3
4127	6	I1
4128	0	I1	I3
4128	1	I3
4128	3	I1
4128	4	I8
4128	6	I1	I3
4128	7	I5
4128	8	I1	I5	I7
4128	9	I3
4129	1	I3
4129	2	I2	I3
4129	3	I3	I7
4129	4	I1	I3	I7
4129	5	I1	I3
4129	6	I1	I5	I9
4129	7	I1	I10	I3	I5
4129	8	I5	I7
4129	11	I3
4129	12	I3	I5
4129	13	I3
4130	1	I1
4130	3	I1	I3
4130	4	I1	I3
4131	0	I7
4131	1	I3	I7
4132	0	I3	I7
4132	3	I1
4132	4	I1
4132	5	I1
4132	6	I1	I3
4132	7	I1	I3
4133	0	I5
4133	1	I1
4133	2	I1
4133	3	I3
4133	4	I1	I3
4133	6	I1
4133	7	I1	I3
4133	8	I3	I4
4133	9	I3
4133	10	I3	I8
4133	11	I1
4133	12	I1	I3
4134	0	I3
4134	1	I1
4134	3	I5
4134	4	I1
4134	5	I1	I3
4134	6	I1	I6
4134	7	I1
4134	8	I1	I3	I6
4134	10	I3
4134	11	I1	I10
4134	13	I1	I3
4134	14	I3	I5
4134	15	I1	I3	I5
4135	0	I3
4135	1	I10	I3
4135	3	I3
4135	4	I1	I3
4135	5	I1	I3
4135	6	I1	I3
4135	8	I7
4135	9	I7
4135	10	I5
4136	2	I1
4136	3	I3
4136	4	I1	I3	I6
4136	6	I1
4136	7	I1	I3
4136	8	I1	I3	I5
4136	9	I1	I3	I6
4136	10	I1
4136	11	I1
4136	12	I5
4136	13	I1
4137	2	I1
4137	3	I1	I3
4137	4	I1	I3
4137	5	I1	I3	I5
4137	6	I1	I11	I3
4137	7	I1	I3
4137	8	I1	I9
4137	9	I1	I2	I3
4137	10	I2	I7
4138	0	I3
4138	1	I1	I3
4138	2	I1	I3
4138	3	I1	I3
4139	0	I3
4139	1	I1	I3	I5	I6
4139	2	I1	I11	I5
4139	3	I1	I11	I3
4139	4	I1	I3
4139	5	I1	I3
4140	1	I7
4140	2	I1
4140	3	I1	I3
4141	0	I5
4141	1	I3	I5
4141	2	I1	I5
4141	3	I3	I5	I8
4141	5	I3	I5
4141	6	I1
4141	7	I1	I5
4141	8	I11	I3
4141	9	I1	I3
4141	10	I3
4141	11	I3
4141	12	I3
4141	13	I3	I7
4141	14	I1
4141	15	I1	I3
4143	1	I3
4143	2	I1
4143	3	I1
4143	4	I1	I3
4144	0	I1
4144	1	I1	I3	I5	I9
4144	2	I1
4144	3	I1
4144	4	I1	I2	I3
4144	5	I5
4144	6	I9
4144	7	I1	I3	I5
4144	9	I6
4144	10	I3
4144	11	I5
4144	12	I11	I3
4144	13	I3	I8
4144	14	I3
4145	0	I2	I3
4146	1	I4
4146	2	I1
4146	3	I1	I3
4146	4	I3
4147	1	I1	I3
4147	2	I1	I3
4147	3	I1	I3	I6
4147	4	I3	I6
4147	5	I1	I3	I6
4147	6	I1	I3
4147	7	I1	I3	I5
4147	8	I1	I3
4147	9	I3	I5
4148	1	I5
4148	2	I1
4148	3	I1	I3	I5
4148	4	I1	I3
4148	6	I1	I5
4148	7	I3
4148	8	I3	I7
4148	9	I1
4148	10	I6
4148	11	I3	I6
4148	12	I1	I5
4148	13	I1
4148	14	I1
4149	1	I1	I2
4150	1	I1
4150	2	I1	I3
4150	5	I1
4150	6	I1	I3
4150	7	I3
4150	8	I10	I5
4151	1	I1	I10
4151	2	I3	I5	I6
4151	3	I5	I8
4151	4	I8
4151	5	I3	I6
4151	6	I3
4151	7	I1	I3	I6
4151	8	I3
4151	9	I1	I3
4151	10	I3
4151	11	I3	I7
4151	12	I3
4151	13	I3
4152	1	I1	I3
4152	2	I1	I5
4152	3	I1	I8
4153	0	I5
4153	1	I3
4153	2	I3
4154	0	I3	I5
4154	2	I2
4154	4	I5
4154	5	I1
4154	6	I1	I3
4155	0	I6
4155	1	I6
4155	2	I6
4155	4	I3
4155	5	I1	I5
4155	6	I5
4155	7	I1	I5	I7
4155	10	I3
4155	11	I1
4155	12	I1	I3
4158	0	I1	I3
4158	2	I5
4158	3	I1	I3	I5
4159	0	I3
4159	5	I3
4159	7	I1	I3
4159	8	I3	I7
4159	9	I3
4159	10	I1
4159	11	I1	I3	I6
4159	12	I3
4159	13	I1	I7
4159	15	I1	I3
4160	0	I3
4160	1	I3
4160	2	I3	I5
4160	3	I1	I3	I8
4160	4	I1	I3	I7
4160	5	I1	I3
4160	6	I1	I3
4160	7	I1	I3	I6
4160	8	I3
4160	9	I3
4160	10	I3	I6
4161	0	I1
4161	1	I3
4161	3	I3
4161	4	I5
4162	0	I3
4162	1	I3
4162	2	I2	I3
4163	0	I9
4163	1	I1	I5	I7
4163	3	I3
4163	4	I1	I5
4163	5	I1	I3	I5	I6
4164	0	I1
4164	1	I1
4164	2	I3
4164	3	I3	I5	I9
4164	4	I3	I5	I6
4165	1	I1	I3
4165	2	I3	I5
4165	3	I1
4165	4	I3
4165	5	I1	I3
4165	6	I1	I5
4165	7	I1	I11
4165	8	I11	I6
4165	9	I3	I5
4165	10	I3
4165	11	I3	I7
4165	12	I7
4165	13	I1
4166	1	I3
4167	0	I5
4167	1	I3	I5
4167	2	I1	I3
4167	3	I1	I3	I8
4167	4	I6	I7
4167	5	I5	I6	I7
4167	6	I3
4167	7	I3	I6
4167	8	I3	I5
4167	9	I1	I3	I5	I8
4168	1	I1	I3	I5
4168	2	I3
4168	4	I1	I5
4168	5	I3
4168	6	I1
4169	1	I3	I7
4169	2	I1	I7
4169	3	I7
4169	4	I1	I7
4169	5	I2	I7
4169	6	I7
4169	7	I3
4169	8	I5
4169	9	I3
4169	10	I1	I3
4170	0	I3
4170	1	I1
4170	2	I1	I5
4170	3	I1
4170	4	I3
4170	5	I1	I3
4170	6	I1	I3
4170	7	I1	I3
4170	8	I3	I5
4170	9	I1
4170	10	I1	I3
4171	1	I1	I2
4172	1	I3	I5
4172	2	I4	I8
4172	4	I3
4172	5	I3
4172	6	I1	I3	I6
4172	7	I1
4173	0	I3
4173	1	I3	I7
4173	3	I1	I3
4173	4	I1	I2
4173	5	I1	I2
4173	6	I1
4173	7	I5
4174	0	I3	I7
4174	1	I1	I7
4174	2	I1
4174	3	I1	I3
4174	4	I1
4174	5	I2	I3	I6
4174	6	I6
4174	7	I1	I6	I7
4174	8	I5	I6
4174	9	I1
4174	10	I1
4174	11	I1	I2	I5
4174	12	I3
4174	13	I3
4175	1	I2
4175	3	I1	I3
4175	4	I3	I5	I6
4175	5	I3	I5
4175	6	I5	I8
4175	7	I8
4175	8	I3	I8
4175	9	I3
4175	10	I3	I4	I5	I9
4175	11	I1	I5	I6
4175	12	I3	I5	I6
4176	0	I3
4176	1	I1	I3	I4
4176	2	I1	I5
4176	3	I1	I3
4176	4	I3	I4	I5	I7
4176	5	I3
4176	6	I10	I3
4176	7	I1	I7
4176	8	I3	I7
4176	9	I3	I7
4176	10	I3	I5	I6
4178	1	I1	I3
4178	2	I1
4178	3	I1	I3
4178	4	I1	I2	I5
4178	6	I1	I3
4178	7	I1	I2
4178	8	I2	I3
4179	0	I1
4179	1	I1	I3
4180	1	I1	I5
4180	2	I6
4180	3	I3	I6
4181	0	I1
4181	1	I1	I6
4181	4	I1	I3
4181	5	I1
4182	0	I3
4182	1	I1	I3	I5
4182	2	I10	I3	I7
4182	3	I3	I5
4183	1	I3
4183	2	I1
4183	3	I3	I7
4183	4	I3	I7
4183	5	I3
4184	1	I3
4184	2	I1	I5
4184	3	I5	I8
4184	4	I1
4184	5	I1	I5
4185	0	I1
4185	1	I1
4185	2	I1	I3	I5
4185	3	I3	I6
4186	0	I1
4186	1	I3	I8
4186	2	I1	I8
4187	1	I3
4187	2	I5
4188	1	I1
4188	2	I1	I2	I3
4188	3	I1	I3
4188	4	I1	I3	I5
4188	5	I1	I6
4188	6	I1	I2	I6
4188	7	I1	I3
4188	8	I1	I3	I5
4188	9	I1	I3	I7
4188	10	I1	I3
4188	11	I1	I3
4188	12	I1	I3
4189	1	I1
4189	2	I1	I6
4189	3	I1
4189	5	I7
4189	6	I5	I7
4189	7	I11	I5
4189	8	I11	I3	I9
4189	9	I9
4189	10	I2
4189	11	I1	I7
4189	12	I3
4189	13	I1	I5
4189	14	I1	I3
4190	0	I1	I7
4190	1	I1	I7
4190	2	I1	I7
4190	3	I9
4190	4	I1
4191	0	I1
4191	2	I3
4191	3	I3	I5
4191	4	I3	I5
4191	5	I1	I10	I3	I5
4191	7	I3
4191	8	I1	I3
4191	9	I3
4191	10	I3
4191	11	I1	I3
4191	12	I3
4191	13	I3	I6
4191	14	I1	I5	I6
4192	1	I1	I3
4192	2	I1	I3
4192	3	I10	I2	I3	I5
4192	4	I3
4192	5	I1
4192	6	I3
4192	7	I1	I3
4192	8	I1	I2
4192	9	I2
4192	10	I1	I2
4193	0	I1
4194	1	I3
4194	2	I1	I3
4194	3	I4
4194	4	I7
4194	5	I7
4194	6	I3
4195	1	I1
4195	2	I1	I3	I8
4195	3	I2	I3	I8
4195	4	I1
4195	5	I1	I6
4195	6	I6
4195	8	I3
4195	9	I3
4195	10	I5	I7
4196	0	I3
4196	1	I3
4196	2	I1	I6
4197	1	I1	I3
4197	2	I1	I3
4197	3	I1	I3
4197	4	I1
4197	5	I1	I2	I3
4197	6	I3
4197	7	I1	I3	I5
4197	8	I3	I5
4197	9	I1	I3
4197	10	I1	I2
4197	11	I1	I2	I3	I6
4197	12	I2
4198	0	I3
4198	1	I1	I3
4198	2	I1	I3	I5	I7
4199	1	I1
4199	2	I1	I3
4199	3	I3	I5	I6
4199	4	I3	I5
4199	5	I4	I5
4200	0	I1	I5
4200	1	I3	I5
4200	2	I1
4200	3	I1	I3
4200	5	I1
4200	6	I1
4200	7	I1	I3
4200	8	I1	I3
4200	10	I1	I5
4200	11	I2	I4	I5
4200	13	I3
4200	14	I3
4201	0	I1	I3
4201	1	I1	I3
4201	2	I1	I3	I5	I6
4201	3	I5	I6
4201	4	I6
4201	5	I6
4201	6	I3	I6
4201	7	I1	I3	I6
4201	8	I1	I2	I6
4201	9	I10	I2
4201	10	I1	I7
4201	11	I1	I3
4202	0	I3
4203	1	I1	I5
4203	3	I1	I3
4203	4	I1	I3
4203	5	I1
4203	6	I1
4204	0	I1	I3
4204	1	I5
4204	2	I1	I3	I6
4204	3	I3	I6
4204	4	I3	I6
4204	5	I3	I6
4204	6	I3
4205	0	I1
4206	1	I3
4206	2	I1
4206	3	I1	I5
4206	4	I5	I7
4206	5	I6
4206	6	I3	I6	I7
4206	7	I1	I3
4206	8	I1	I3	I4
4206	9	I1
4206	11	I1
4206	12	I3
4207	0	I3
4207	1	I1
4208	0	I3
4208	1	I3
4208	2	I5
4209	0	I1
4209	1	I3
4209	2	I3	I5
4209	3	I3	I5	I6
4209	4	I3	I6
4209	6	I1
4209	7	I1	I3
4209	8	I1	I3
4209	9	I6
4209	10	I1	I6
4209	11	I1	I3	I6
4209	12	I1	I3	I5
4209	13	I1	I2
4210	1	I1	I10
4210	2	I1	I2
4210	3	I1	I3
4210	4	I1	I3
4210	5	I1
4210	6	I3
4211	0	I3
4211	1	I3
4211	2	I3	I5
4211	3	I1	I3
4211	4	I1	I3
4211	5	I1	I3	I5
4211	6	I1	I3
4211	7	I3	I5
4212	0	I3
4212	1	I3
4212	2	I12	I3
4212	3	I1	I7
4213	0	I1
4213	1	I1	I3
4213	2	I5
4213	3	I5
4213	4	I5
4213	5	I1
4213	6	I1
4213	7	I1	I2
4214	1	I3
4214	2	I1	I3	I5
4214	3	I3	I5
4214	4	I3	I5
4214	5	I3
4215	1	I3	I8
4215	2	I3
4215	3	I5
4216	0	I1
4216	1	I1	I3
4216	2	I3	I4	I7
4216	3	I2	I3
4216	4	I5
4216	5	I1	I3	I5
4216	6	I1	I3
4216	7	I1	I6	I7
4217	1	I1	I3
4217	2	I3	I9
4217	3	I1
4217	4	I1	I3
4217	5	I1	I5
4217	7	I1	I3
4217	9	I1
4217	10	I3
4217	11	I1	I5
4217	12	I5
4217	13	I1	I5
4218	1	I1	I3
4218	2	I3
4218	3	I3	I5
4219	0	I1
4219	1	I1	I3
4219	2	I3	I7
4219	3	I3	I6
4219	5	I3
4219	6	I1	I6
4219	8	I5	I6
4219	9	I6
4219	10	I3
4219	11	I1	I3
4220	0	I3
4220	1	I1	I3	I5
4220	2	I3
4220	3	I1	I5
4220	4	I1
4220	5	I3	I6
4220	6	I2	I6
4220	7	I1
4220	8	I3
4220	9	I3
4220	10	I3	I5
4220	11	I3	I7
4220	13	I3
4220	14	I1	I3
4220	15	I3
4221	1	I1
4221	2	I1	I3
4221	3	I1
4221	4	I1	I3	I6
4221	6	I5
4221	7	I1	I5
4221	8	I1	I11	I5
4221	9	I1	I5	I6	I7
4221	10	I3
4222	0	I1
4222	1	I3
4222	2	I1	I5
4222	3	I1	I5	I8
4222	4	I8
4222	5	I3	I8	I9
4222	6	I1	I7
4222	7	I2	I3	I7
4222	8	I2	I3
4222	9	I3	I7	I9
4222	10	I9
4223	1	I3	I9
4223	2	I1	I3	I4
4223	3	I3	I5
4223	4	I3
4224	0	I1	I5
4224	1	I3
4224	2	I1	I3
4224	3	I1	I3
4224	4	I1	I3	I7
4224	5	I1	I5	I7
4224	6	I1	I3	I7
4224	7	I1	I3
4224	10	I1	I3
4224	11	I3	I7
4224	12	I1	I4
4224	13	I1
4225	0	I1
4225	1	I1	I5	I7
4225	2	I1	I5	I7
4225	3	I3
4225	5	I3
4225	6	I7
4225	7	I7
4225	8	I7
4225	9	I3
4225	10	I7
4225	11	I7
4225	12	I3	I7
4227	1	I1	I3
4227	2	I3	I5
4227	3	I3
4228	0	I2
4228	1	I2	I6
4228	2	I3	I5
4228	3	I3
4228	4	I3	I5
4228	5	I3
4229	0	I3
4229	1	I1	I3	I6
4229	2	I2	I3	I5
4229	3	I1	I5	I6	I9
4229	4	I3
4230	0	I1
4232	0	I3
4232	2	I1
4233	0	I5
4233	1	I1	I5
4233	2	I1	I3	I5
4233	3	I3
4233	4	I3	I5
4233	5	I3	I7
4233	7	I3
4233	8	I3
4233	9	I1	I3
4234	1	I5
4234	4	I3
4234	5	I1	I3	I6
4234	7	I3
4234	8	I1	I7
4234	9	I1	I3	I7
4234	10	I1	I3
4234	11	I1	I3
4234	12	I1
4234	13	I1	I3
4234	14	I1	I3
4235	0	I3
4235	1	I3	I6
4235	2	I3	I5	I6	I7
4235	4	I3
4235	6	I1	I3
4236	0	I3
4236	1	I10	I3
4236	2	I10	I3
4236	3	I3
4236	4	I3	I7
4236	5	I3	I7
4237	0	I5
4237	1	I1
4237	2	I1	I3
4237	3	I3
4237	4	I1	I3
4237	5	I3	I7
4237	6	I3	I5	I7
4237	7	I3	I7
4237	8	I5	I6
4237	9	I1	I5
4238	0	I3	I5
4238	1	I1	I3
4238	3	I5
4238	4	I5	I9
4238	5	I3	I5
4238	6	I3
4238	7	I1	I3
4238	8	I3
4238	9	I3
4238	10	I3	I4	I5
4238	11	I1	I4	I5
4238	12	I1	I3	I5	I9
4238	13	I1	I5	I8
4238	14	I1	I4	I6	I8
4238	15	I3	I8
4239	0	I3
4239	1	I4
4239	2	I1	I4	I7
4239	3	I1	I3	I9
4239	4	I1	I9
4239	5	I1	I3
4239	6	I1	I7
4240	1	I1
4240	2	I1	I3
4240	3	I1	I3	I7
4240	5	I1
4241	1	I1	I3
4241	2	I3	I5
4241	3	I3
4241	4	I1	I3
4241	5	I1	I3	I6	I7
4241	6	I1
4241	7	I3
4241	8	I3
4241	9	I5
4241	10	I1
4242	0	I3
4242	1	I1	I3
4242	2	I1
4242	3	I6
4242	4	I1	I6
4242	5	I1	I3
4242	6	I1	I10
4242	7	I1
4242	8	I1	I3	I6
4242	9	I12	I6	I9
4243	1	I1	I2
4243	2	I1	I2	I3	I7
4243	5	I3
4243	6	I2	I5	I7
4243	7	I1	I3	I5
4243	8	I10	I3
4245	0	I1
4245	1	I1	I3
4245	2	I1
4245	4	I3
4245	5	I3	I5
4245	6	I3
4245	7	I3	I4
4245	8	I1	I3
4245	9	I3
4245	10	I3
4245	11	I1	I6	I7
4245	12	I3	I5	I6
4245	14	I1	I3
4246	0	I3
4246	1	I1	I3	I4
4246	2	I3
4246	3	I3
4246	4	I3	I7
4246	6	I4
4246	8	I3	I5
4246	9	I1
4246	10	I1	I3
4247	0	I3	I6
4248	0	I1	I5
4248	1	I1	I2	I3	I5
4248	2	I1	I3	I8
4249	1	I1
4249	3	I3
4249	4	I3
4249	5	I1	I3
4249	6	I1	I3
4249	7	I1	I3	I6
4249	8	I5
4249	9	I3	I5
4249	10	I1	I3
4249	11	I5	I6
4249	12	I1	I6
4249	13	I11	I6
4249	14	I1
4250	0	I3
4250	1	I1	I6
4250	2	I2	I3
4250	3	I3
4250	4	I3
4250	5	I1	I3
4251	0	I3
4251	1	I1	I3	I5
4251	2	I1	I3	I8	I9
4251	4	I1	I3
4251	5	I3
4251	6	I1
4251	7	I1	I3
4251	8	I1	I2	I3	I6
4251	9	I3	I6	I7
4252	2	I10	I3	I6
4252	3	I3	I5
4252	4	I1	I6	I7
4252	5	I3	I6	I7
4252	6	I3	I6
4252	7	I3
4252	8	I3	I5
4252	10	I3
4252	11	I3	I5	I6
4253	1	I5
4253	2	I11	I3	I9
4253	3	I1
4253	4	I3
4254	0	I3
4254	1	I5
4254	2	I3	I5	I6
4254	4	I1	I5
4254	5	I1	I7
4254	7	I1
4254	8	I3
4254	9	I3
4254	10	I1	I3
4255	0	I1
4255	1	I1	I3
4255	2	I5
4255	3	I3
4256	1	I3
4256	2	I1	I3	I5
4256	3	I1
4256	4	I1	I3
4256	5	I1	I3	I6
4256	6	I1	I3
4256	7	I3
4257	0	I7
4257	2	I3
4257	3	I5	I6	I8
4257	4	I3
4257	5	I3	I5
4257	7	I1	I3
4257	8	I3
4257	9	I3	I6
4257	10	I1
4257	11	I7
4258	3	I2
4259	1	I3	I5
4259	3	I3
4259	4	I1	I5
4259	5	I1	I3
4259	6	I1	I3	I7
4259	7	I1	I3
4259	8	I1	I5
4259	9	I1	I11	I4
4259	10	I1	I3
4260	1	I3
4260	2	I1	I3
4260	3	I3	I5
4260	5	I1	I3
4260	6	I1	I5
4260	7	I5
4260	8	I1	I2	I3	I8
4260	9	I1	I6
4260	10	I1	I3
4260	11	I3
4261	2	I3	I5
4261	3	I1	I3	I5
4261	4	I3
4261	5	I1	I3
4261	6	I3	I6	I7
4261	7	I7
4261	8	I7
4262	1	I1
4262	2	I1	I6
4262	5	I3	I4	I5
4262	6	I3
4262	7	I3	I7
4263	0	I3
4264	0	I1	I3
4264	1	I1	I10
4264	2	I1	I10	I3
4264	3	I1	I2	I3
4265	0	I3
4265	1	I3
4265	2	I3	I4
4265	4	I1	I3
4265	5	I1	I5
4265	8	I3	I5
4265	9	I1	I3	I6
4265	10	I6
4265	11	I3	I6
4265	12	I3
4265	13	I1	I3
4266	3	I3	I6
4266	4	I5
4266	5	I1	I3	I7	I9
4266	6	I7
4266	7	I6	I7
4266	10	I3	I5
4266	11	I1	I3	I4	I5
4266	13	I1
4266	14	I1
4266	15	I1	I6
4267	0	I3
4267	1	I1
4267	2	I3
4267	3	I10	I6
4267	4	I5
4267	5	I2	I5
4267	6	I11	I2	I3
4267	7	I1
4267	8	I1
4267	9	I3	I4
4267	10	I3	I5
4268	1	I1	I10
4268	2	I1	I10	I3
4268	3	I2	I7
4268	4	I3
4268	5	I5
4268	6	I3	I5	I8
4268	7	I1
4268	8	I1	I3
4268	9	I3
4268	10	I3	I5
4268	11	I10	I3	I5
4268	12	I7
4268	13	I7
4268	14	I3
4268	15	I1	I3
4269	1	I5
4269	2	I1	I5
4269	3	I3
4269	4	I3	I5
4269	5	I1
4269	6	I1
4269	7	I1	I5
4269	8	I1
4270	0	I3
4270	1	I3	I5	I7
4270	2	I1	I3	I5
4270	3	I10	I5
4270	4	I3	I7
4270	5	I3	I7
4270	6	I1	I3
4270	7	I1
4270	8	I1	I6
4271	1	I7
4271	2	I1	I6	I7
4271	3	I2	I6
4271	4	I3	I6
4271	5	I1	I3
4271	6	I3	I6
4271	7	I1	I3	I5	I6
4271	8	I3
4271	10	I1
4272	0	I3
4272	1	I1	I3
4272	2	I3
4273	0	I3
4273	1	I3
4273	3	I1
4273	4	I3	I5
4273	7	I1	I3
4273	8	I1	I12	I3
4273	9	I1	I12	I3
4273	10	I3
4274	0	I1
4274	1	I1	I3
4274	2	I1
4274	3	I1	I3
4274	5	I3
4274	6	I3
4274	7	I3
4274	8	I3
4274	9	I1	I3
4274	10	I1
4274	11	I1	I3
4276	0	I1
4276	1	I1
4276	2	I1	I3
4276	3	I1	I5
4276	4	I1
4276	5	I1	I5
4276	6	I1
4277	1	I1
4277	2	I1	I3
4277	3	I1
4277	4	I1	I3
4277	6	I1	I3
4277	7	I1	I3
4277	8	I1	I3
4277	9	I1	I3	I7
4277	10	I3
4277	11	I1
4277	12	I3	I5
4277	13	I1	I3	I9
4277	14	I3	I7	I9
4278	1	I1	I6	I8
4278	2	I2	I3	I6	I7
4278	3	I1	I5	I6	I7
4278	4	I1	I3	I6	I8
4278	5	I1	I2
4278	6	I1	I2
4278	7	I1	I2	I3
4278	8	I1	I10	I2	I3
4278	9	I1
4278	10	I1
4278	11	I11	I3
4278	12	I1	I11	I6
4278	13	I7
4279	0	I3
4279	2	I3	I5
4279	3	I1
4279	4	I1
4279	5	I3
4279	6	I1	I3
4279	7	I3
4280	0	I5
4280	1	I1	I4
4280	2	I2	I3
4280	4	I3
4280	5	I1	I3	I5
4280	6	I1	I3
4280	7	I3	I6
4280	8	I1	I10
4280	9	I1	I3
4280	10	I1	I3	I5
4280	11	I1	I3	I5
4280	12	I3
4280	13	I3
4281	1	I1	I3
4282	0	I3
4283	0	I1
4283	2	I1
4283	3	I1	I3
4283	4	I1	I3	I5
4283	6	I1
4283	7	I1	I3
4283	8	I3
4284	2	I1	I3
4284	3	I10	I3
4284	4	I3	I5
4284	5	I1
4285	0	I1	I3
4286	1	I1	I8
4286	2	I1	I3
4286	3	I7
4286	4	I1	I7
4286	6	I1	I3
4286	8	I2
4287	2	I4
4287	3	I6
4287	4	I3	I6
4287	5	I1	I3
4287	7	I3	I5
4287	9	I3	I5
4288	1	I1	I3
4288	2	I1	I3	I7
4288	3	I1	I8
4288	4	I1	I10	I11	I3	I8
4289	0	I1
4289	2	I3
4289	3	I1	I3	I5
4289	4	I4
4289	5	I1	I5
4289	6	I1	I2	I6
4290	0	I3
4290	1	I3	I5
4290	2	I1	I5
4290	3	I5
4290	4	I3	I5
4290	5	I1	I3	I5
4290	7	I3
4290	8	I1	I3
4290	9	I1	I3
4290	10	I3
4290	11	I3
4290	12	I1	I3
4290	13	I1
4290	14	I1
4291	0	I3
4291	1	I1	I3
4291	2	I3
4291	3	I1
4291	4	I3
4291	5	I3
4291	6	I3	I5
4291	7	I3
4292	1	I1	I3
4292	2	I3
4292	3	I1	I6
4292	4	I1	I3
4292	5	I3	I6
4293	0	I3	I5
4293	1	I1	I2
4293	2	I3	I9
4293	3	I1	I6
4293	4	I1	I3	I6
4293	5	I1
4293	7	I3
4294	0	I5
4294	1	I3	I5	I7
4294	2	I3	I5	I7
4295	0	I3
4295	1	I3
4295	2	I3
4295	3	I3
4295	4	I5
4295	5	I3	I5
4295	6	I1	I5
4295	7	I1	I5
4296	0	I3
4296	2	I3
4296	3	I1	I5
4296	4	I1	I3	I5
4296	5	I1	I3	I4	I7
4296	6	I1
4296	7	I1	I3	I6
4297	0	I1
4297	1	I3
4297	2	I1
4297	3	I2	I3
4297	4	I1	I2
4297	5	I3	I5
4298	1	I1
4298	3	I1	I3
4298	4	I3	I5
4298	5	I1	I2	I5
4298	8	I1
4298	9	I2	I6
4298	10	I2
4299	0	I1
4299	1	I1	I2	I3
4299	2	I1	I3
4299	3	I3	I5	I6
4299	4	I3	I5	I6
4299	7	I3
4299	8	I3	I5
4299	9	I2	I8
4299	10	I4	I8
4299	11	I3
4299	12	I1	I3	I6
4299	14	I1	I3
4299	15	I12	I3
4300	0	I1
4300	2	I3
4300	3	I10	I3
4300	4	I1	I3	I6	I7
4300	5	I1	I6	I7
4301	0	I3
4301	1	I1	I3	I5
4301	2	I1	I5
4301	3	I5
4302	0	I3	I7
4302	1	I1	I3	I6	I7
4302	2	I3	I7
4302	3	I3
4302	4	I1	I7
4302	5	I3
4302	7	I1	I3	I7
4302	9	I1	I3
4302	12	I5
4302	13	I11	I5
4303	2	I3
4303	3	I1
4303	4	I1	I3
4303	5	I1	I3	I6
4303	6	I1	I3
4303	7	I3	I6	I8
4303	8	I1	I6
4303	9	I1	I3
4303	10	I10	I5	I6
4304	0	I3
4304	1	I3
4304	2	I3	I7
4304	4	I3	I5
4305	0	I1
4305	1	I3	I5
4306	1	I1
4306	2	I1
4306	3	I3
4306	4	I1	I3	I5
4306	5	I10	I3	I5
4306	6	I1
4306	8	I1	I3
4306	9	I1	I5	I6
4306	10	I3
4307	0	I1
4307	1	I1
4307	2	I3	I6
4307	3	I3
4307	4	I1	I3
4307	6	I3
4307	7	I1	I5
4307	9	I3	I5
4307	10	I3	I6
4307	11	I6
4307	12	I1
4307	13	I1
4307	14	I1	I3
4307	15	I1	I3
4308	0	I3
4309	1	I3
4309	2	I1	I3
4309	3	I3	I5	I7
4310	0	I3
4310	1	I1
4310	2	I1	I5
4310	3	I1	I2
4310	4	I1	I2	I3	I6
4310	5	I2
4310	6	I1	I2	I7
4310	7	I2	I3
4310	8	I1	I3	I7
4310	9	I3	I5	I7
4310	10	I10	I2	I5	I7
4310	11	I10
4310	12	I3	I7
4312	1	I1	I3	I5
4312	2	I1	I10	I5
4312	3	I1	I5
4312	5	I1
4312	7	I6
4312	8	I6
4312	9	I3	I5	I6
4312	10	I5
4312	11	I1
4313	0	I1
4313	1	I1	I3	I6
4313	2	I1
4313	4	I3	I5
4313	5	I1	I3	I5	I6
4313	6	I1	I2	I3
4313	7	I2
4313	8	I7
4313	9	I3	I7
4314	0	I1	I3
4314	1	I1
4314	2	I3	I4
4314	3	I1	I3	I5
4314	4	I1	I2	I3
4314	5	I1	I2	I3
4315	0	I1	I5
4315	5	I1	I3
4315	6	I1	I3
4316	0	I3
4316	1	I1	I3
4316	2	I3
4317	0	I1
4317	2	I3
4317	3	I3
4317	4	I1	I3
4317	5	I1	I11	I3	I5
4317	6	I3
4317	7	I1
4317	8	I1	I3	I5
4317	9	I1	I3	I6
4317	10	I1	I7
4317	11	I1	I3	I8
4317	12	I1	I3	I5	I8
4317	13	I3	I6	I8
4317	15	I1	I3
4318	0	I1
4318	1	I1	I3
4318	2	I1
4318	3	I1	I5
4318	4	I1	I11
4318	5	I1	I11	I3
4318	6	I1	I3
4318	8	I1	I3
4318	9	I3	I7
4318	10	I1	I7
4318	11	I4	I5
4318	12	I1	I5
4318	13	I1	I3	I5	I9
4318	14	I1	I3
4319	1	I1	I3
4319	3	I3
4319	4	I5
4320	1	I3
4321	0	I5
4321	1	I1
4321	2	I1
4321	3	I1	I5
4321	4	I3
4321	5	I3
4321	6	I3	I5
4321	7	I3
4321	8	I3
4321	9	I1	I3	I7
4321	10	I1	I3
4321	11	I1	I3	I7
4322	2	I3
4322	3	I1
4322	4	I1	I3	I5
4322	5	I1	I5
4322	6	I3	I5	I6
4322	8	I5	I6
4322	9	I6
4322	10	I6	I7
4322	12	I1	I5
4322	13	I5
4322	15	I3	I5
4323	0	I1
4323	1	I3
4323	2	I1	I10	I7
4323	3	I2	I3
4323	4	I3	I7	I9
4323	6	I3
4324	0	I3
4324	1	I3
4325	0	I7
4325	1	I7
4325	2	I5
4325	3	I3	I5
4325	4	I3
4325	5	I5
4325	6	I3
4325	7	I1	I3
4325	8	I1
4325	9	I3
4325	10	I1	I11	I7
4325	11	I1	I3	I7
4326	0	I3
4326	1	I1	I3	I5
4326	2	I3	I8
4326	3	I1
4326	5	I1	I3	I5
4327	0	I1
4327	2	I1
4327	3	I1	I3	I5
4327	4	I2	I5
4327	5	I1	I2	I8
4327	6	I1	I2	I7
4327	7	I2	I7
4327	8	I1	I2	I3	I7
4327	10	I3
4327	11	I3	I5
4327	12	I1	I5
4328	0	I1
4328	1	I1	I3
4328	2	I1	I3
4328	3	I1
4328	4	I1
4328	5	I3	I6
4328	6	I3	I6
4328	7	I3
4328	8	I1	I5
4328	12	I2	I3	I4
4328	15	I1	I6
4329	0	I1
4329	1	I1
4330	0	I3
4330	1	I4
4330	2	I1	I5
4330	4	I3	I5
4330	5	I1
4330	6	I5	I6
4330	7	I6
4330	8	I6
4330	10	I1	I3
4331	1	I1	I5
4331	2	I1	I2	I5	I6
4331	3	I5
4331	5	I3
4331	6	I1	I5	I7
4331	7	I7
4331	8	I3
4331	10	I3	I5
4332	1	I1	I5
4332	2	I5
4332	3	I5
4332	4	I3
4332	5	I1	I6
4332	6	I3	I6
4333	0	I5
4333	1	I2
4333	3	I3
4333	4	I3
4333	5	I3	I7
4333	8	I7
4333	9	I3
4333	10	I1	I3	I6
4333	11	I1	I9
4334	1	I3	I9
4334	2	I3	I5
4334	3	I1	I5
4334	4	I1	I3
4334	5	I1
4334	6	I1	I3
4334	7	I1
4335	0	I1	I3
4335	1	I1	I3	I5
4335	2	I10	I3
4335	3	I1	I10	I3
4335	4	I10	I8
4335	5	I10	I8
4335	6	I1	I8
4335	7	I8
4335	8	I1	I6
4335	9	I1	I3
4335	10	I3
4335	11	I1
4335	12	I1	I3
4335	13	I3	I5
4335	14	I3
4336	2	I1	I6
4336	3	I6
4336	4	I6
4336	5	I3	I6
4337	2	I3
4337	3	I1
4337	5	I1	I7
4337	6	I1	I3
4337	7	I3
4337	8	I3
4337	9	I1	I3	I5
4337	10	I1
4337	11	I1	I8
4337	12	I1	I6	I8
4337	13	I2
4338	0	I3
4338	1	I5
4338	2	I3	I5
4338	3	I1	I3
4338	4	I2	I3
4338	5	I2
4338	6	I2
4338	7	I1	I2
4338	8	I10	I2	I5
4338	9	I10	I6
4338	10	I5	I6
4338	11	I6
4338	12	I5	I6
4338	13	I1	I6	I9
4338	14	I1	I3
4338	15	I1
4339	1	I1	I3
4339	2	I3
4339	3	I3
4339	4	I2	I3
4339	5	I1	I2
4339	6	I1	I2	I7
4339	7	I1
4339	9	I5
4339	10	I11	I3
4339	12	I3
4339	13	I3
4339	14	I3	I5
4339	15	I1
4340	0	I3
4341	0	I5
4342	1	I1
4342	2	I1
4342	3	I3
4342	4	I3	I5
4342	5	I1	I3	I6
4342	6	I5
4342	7	I5
4342	8	I3	I5	I9
4342	9	I1	I3	I5
4342	10	I1	I6
4342	11	I2	I6
4342	12	I3	I6
4342	13	I3	I5	I6
4343	1	I1	I5
4344	0	I3
4344	1	I3
4344	2	I1	I3	I6
4344	3	I1	I3
4345	0	I1
4345	1	I3
4345	2	I3
4345	3	I10
4345	4	I3	I5
4345	5	I1
4345	6	I5
4345	7	I3
4346	0	I3	I5
4346	1	I1	I3
4346	2	I5
4346	3	I5	I9
4346	4	I1	I5
4346	5	I11	I3	I5
4346	6	I3	I5	I6
4347	1	I3
4347	2	I3
4347	3	I3	I4
4347	4	I1	I2
4347	5	I1	I2
4347	6	I1	I2
4347	7	I2	I5	I6
4347	8	I2	I6
4347	9	I2	I3	I6
4347	10	I1	I10	I3
4347	11	I1
4347	12	I3
4347	13	I1	I3
4347	14	I1
4347	15	I1
4349	0	I1	I3
4349	1	I3	I5
4349	2	I3	I5
4349	3	I1	I3	I5
4349	5	I1	I3
4349	6	I3	I5
4349	7	I3	I9
4350	0	I1
4350	1	I11	I3	I6
4350	2	I2
4350	3	I2
4350	4	I1	I5
4350	6	I1	I2	I3
4350	7	I1	I3
4350	8	I1	I3
4350	10	I1	I3
4350	11	I1	I3
4350	12	I1	I3
4350	13	I3	I7
4350	14	I1	I5
4351	0	I3	I5
4351	4	I3
4352	0	I3
4352	1	I1
4352	2	I5	I6
4352	3	I3
4352	4	I3
4352	5	I3	I5
4352	6	I1	I3	I5
4352	7	I3
4352	8	I1	I6	I7
4352	10	I1	I5
4352	11	I1	I5
4352	12	I3	I6
4352	13	I7
4352	14	I1	I7
4352	15	I1	I3	I7
4353	0	I1
4353	1	I1
4353	3	I1	I3	I7
4353	4	I1
4353	5	I1
4353	6	I1	I3	I5
4353	7	I1	I10	I5
4353	8	I4
4354	0	I5
4354	1	I1	I3
4354	2	I1	I3
4354	4	I3
4354	6	I1	I6
4354	7	I3	I6
4354	8	I1	I6	I7
4355	1	I3
4355	2	I1	I3	I5
4355	3	I1	I3
4355	4	I1	I3
4355	5	I1
4355	6	I1	I11
4355	7	I3
4355	8	I3	I5
4355	9	I3	I5	I6
4356	0	I3
4356	1	I1
4356	2	I3
4356	3	I1	I3
4356	4	I1	I3
4356	5	I5
4356	6	I5
4356	7	I3
4356	8	I1	I3
4356	9	I1	I2	I3
4357	0	I3
4357	1	I1	I3	I5
4357	2	I1	I3
4357	3	I1	I7
4357	4	I1	I3	I4	I7
4357	6	I1	I3
4357	7	I1
4357	8	I1	I2
4357	9	I1	I12	I6	I7
4357	10	I1
4357	11	I1	I3
4357	12	I1	I3
4358	1	I3
4358	2	I2	I3
4358	4	I1	I3
4358	5	I1
4358	6	I1	I6
4358	7	I2
4359	0	I3
4359	1	I3	I6
4359	2	I3
4359	3	I3	I5
4359	4	I1
4359	5	I1	I3
4359	6	I1
4359	7	I3
4359	8	I3	I5
4360	0	I1
4360	1	I1
4360	5	I1	I7
4360	6	I3	I7
4360	7	I7
4360	8	I5	I6	I7
4360	9	I6	I7
4360	10	I1
4360	11	I1	I6
4360	12	I1
4360	13	I3
4361	2	I3
4361	3	I3	I6
4361	5	I4
4361	6	I1
4361	7	I1
4361	8	I1	I3	I5
4362	1	I1	I5
4363	0	I3
4363	3	I1
4363	4	I1	I2
4363	5	I1
4363	6	I3
4363	7	I3
4363	8	I5	I6	I8
4363	9	I3
4363	10	I1	I3	I8
4364	0	I5
4364	1	I11	I3	I5
4364	2	I3
4365	1	I1
4366	1	I5
4366	2	I5	I8
4366	4	I6	I7
4366	5	I1	I3
4366	6	I3
4366	7	I10	I3	I5
4366	8	I1	I3	I5	I8
4367	1	I1	I3
4367	2	I1	I2	I3	I5	I6
4367	3	I3
4367	4	I3
4368	1	I1	I3
4368	2	I5
4368	3	I1	I2	I3	I5
4368	4	I1
4368	5	I3
4368	6	I3
4368	8	I4
4368	9	I4
4368	10	I1	I5
4368	11	I1	I5
4368	12	I3	I5	I7
4369	0	I1
4369	2	I1	I3
4369	3	I1	I3	I7
4369	4	I1	I7
4369	6	I4
4369	7	I1	I3
4369	8	I1	I3
4369	9	I1	I2
4369	10	I1	I2	I3	I6
4369	11	I7
4369	12	I1	I7
4369	13	I1	I3
4369	14	I1	I3
4370	1	I1	I5
4370	4	I1	I3
4370	5	I5	I8
4370	6	I5	I8
4370	7	I6
4370	8	I1	I6
4370	9	I3	I6
4370	10	I1	I6
4370	11	I1	I3
4370	12	I1	I3	I5
4371	0	I1
4371	1	I3
4371	2	I1	I3
4371	3	I2	I3	I7
4371	5	I1	I5	I6
4371	6	I5	I8
4371	7	I1	I3
4371	8	I1	I7
4371	9	I1	I5
4371	10	I5	I8
4371	11	I6
4371	12	I1	I6
4372	0	I3
4373	0	I3
4373	1	I1	I3	I5
4373	2	I1	I3	I5
4373	5	I3
4373	6	I1	I3
4374	0	I1	I3
4374	1	I1	I3
4374	2	I1	I7
4374	3	I1	I2
4374	4	I1	I2	I5
4375	2	I3
4375	3	I6
4375	4	I1	I3	I6
4375	5	I1	I5
4375	6	I1	I5
4375	8	I3	I5
4375	9	I1	I8
4375	11	I1
4375	12	I1
4376	1	I1	I3
4376	2	I1	I6
4376	4	I1
4376	5	I1	I3
4376	6	I3
4376	7	I1	I3
4376	8	I1	I3
4376	9	I5
4376	10	I1	I5	I8
4377	2	I3
4377	3	I3	I7
4377	4	I1
4377	5	I1	I3
4377	7	I1	I5
4378	0	I3
4378	1	I3
4378	2	I1
4378	3	I1	I7
4378	4	I7
4378	5	I1	I6
4378	6	I1	I5	I6
4378	7	I3	I5	I6
4378	8	I1	I4	I6
4378	9	I2
4378	10	I1	I11
4378	14	I3
4378	15	I1	I3	I5
4379	0	I1	I3
4379	1	I1
4379	2	I1
4379	3	I1	I3
4379	4	I3	I7
4379	5	I6	I7
4379	6	I1	I7
4379	7	I1	I3
4379	8	I1
4379	9	I1	I3
4379	10	I1	I3	I5	I6
4379	11	I2
4379	12	I1	I2
4379	13	I11	I2
4379	14	I1	I11	I5
4380	0	I1
4380	1	I1	I3
4380	2	I1	I3	I5	I6
4380	3	I3	I5
4380	4	I6
4380	5	I1
4380	6	I1	I3
4380	7	I1	I3
4381	1	I1
4381	2	I1	I5	I7
4381	4	I1	I3
4381	6	I1	I6
4381	7	I3
4381	8	I3
4382	0	I3
4382	1	I1	I3
4382	3	I4	I6
4382	4	I3
4382	5	I10
4382	6	I1	I10	I7
4382	7	I3	I5
4382	8	I3
4383	1	I3
4383	2	I1	I5
4383	3	I3
4384	0	I1
4384	1	I1	I6
4384	2	I11	I3	I6
4384	3	I3	I6
4384	5	I1	I3	I5
4384	6	I1	I3	I8
4384	7	I1
4384	8	I3
4384	9	I3
4384	10	I1	I3	I6
4384	11	I3
4384	12	I1
4384	13	I1	I3
4384	14	I3
4384	15	I4
4385	0	I1
4385	1	I1	I5
4385	2	I1
4385	4	I1	I3
4385	5	I1	I3
4385	6	I1	I3
4385	8	I3
4385	9	I3	I7
4385	10	I5
4385	11	I1	I10	I3
4385	12	I10	I2	I3
4386	0	I1
4386	1	I1	I2	I3
4386	2	I11	I2	I3	I7
4386	3	I11
4386	4	I1	I3
4386	5	I3	I6
4386	6	I3	I6
4386	7	I3
4387	0	I5
4387	1	I1	I5
4387	2	I11	I3	I6
4387	3	I1	I6
4387	4	I1	I3
4387	5	I10	I3	I5
4387	6	I1	I5
4387	7	I1	I4	I5
4387	8	I1	I5
4387	9	I1
4387	11	I1
4387	12	I1
4388	0	I3
4388	1	I1	I3	I7
4388	2	I6	I7
4388	3	I3	I6
4388	4	I3	I6
4388	6	I6
4388	7	I3
4388	8	I5	I6
4388	9	I6
4388	10	I3	I6
4388	11	I1
4389	0	I1
4389	1	I1	I3	I6
4389	2	I2	I3
4389	3	I12	I3	I7
4389	6	I3
4389	7	I1	I3	I7
4389	8	I3
4389	9	I3
4389	11	I3
4389	12	I1	I3
4390	0	I3
4390	1	I1	I3
4390	2	I1	I5	I7
4390	3	I5	I7	I8
4390	4	I5	I8
4391	0	I1
4391	1	I3	I5
4391	2	I1	I3	I7
4391	3	I2
4391	5	I3
4391	6	I1	I3	I6
4392	0	I3
4392	1	I3	I7
4392	2	I1	I3
4393	1	I3
4393	2	I3
4393	3	I3
4393	4	I1	I3
4393	5	I3	I5	I7
4393	6	I1	I5	I6
4393	8	I1
4393	9	I3	I6
4393	11	I1	I5
4393	12	I1	I3	I5
4393	13	I1	I5	I6
4393	14	I1	I3
4393	15	I3
4394	0	I3
4394	1	I1
4394	2	I2	I5
4394	4	I3
4394	5	I3
4394	6	I1	I3
4394	7	I1
4394	8	I1	I5
4394	9	I1	I3	I5
4394	10	I1	I3	I5
4394	11	I3	I6
4395	1	I1	I3
4395	2	I1	I3
4395	3	I3
4395	4	I1	I6
4395	5	I1	I2	I3
4395	6	I2	I5
4395	7	I2	I5
4395	8	I2	I3	I4
4395	9	I1	I2	I7
4395	10	I1
4395	12	I3	I5
4395	13	I1	I3	I5
4395	14	I1	I3	I5
4395	15	I3
4396	1	I1
4396	2	I3
4396	3	I1	I5
4397	1	I5
4397	2	I1	I5	I6
4397	3	I1	I3	I6
4397	4	I3	I5	I6
4397	5	I3	I5	I6
4397	6	I6
4397	7	I6
4397	8	I3	I6
4397	9	I5	I6
4398	0	I1
4398	1	I1
4398	2	I1	I11
4398	3	I1	I3
4398	4	I1	I3
4398	5	I1	I11
4398	7	I3	I5
4398	8	I1	I5
4398	11	I3
4398	12	I1
4399	0	I1
4399	1	I1	I3
4399	2	I3
4399	3	I3
4399	4	I3
4399	5	I1	I3	I6
4399	7	I1	I3
4399	8	I1	I3	I6
4399	9	I4	I6
4399	10	I1	I3
4399	11	I1	I3
4399	12	I1
4399	13	I1	I3
4400	2	I5
4401	1	I1	I5
4401	2	I3	I4	I5
4401	3	I3	I5
4401	4	I1	I5	I9
4401	5	I1
4401	6	I3
4401	7	I1
4401	8	I1	I3
4401	9	I1	I2	I3
4401	11	I3	I5
4401	12	I1	I5
4402	0	I6
4402	1	I5	I6
4402	2	I5	I6
4402	3	I3
4402	4	I1
4402	5	I1
4402	6	I2	I5
4402	7	I3
4402	8	I3
4402	9	I1	I3	I6
4402	10	I1	I3
4403	0	I1
4403	1	I1
4404	0	I1
4404	1	I1
4405	0	I3
4405	1	I1	I3
4405	2	I10	I3	I5
4405	3	I3
4405	5	I3
4405	6	I12
4405	7	I1	I9
4405	8	I3	I8
4405	9	I3	I6
4405	11	I1
4405	12	I1
4405	13	I1	I3
4406	1	I1	I3
4406	5	I3
4406	6	I1	I3
4406	7	I3	I6
4406	8	I6
4406	9	I1	I3
4406	10	I3
4406	11	I1
4406	12	I3
4406	13	I1	I3	I8
4406	14	I1	I3	I5	I6
4406	15	I1	I3	I6
4407	0	I5
4407	1	I1	I9
4407	2	I1
4407	3	I3
4408	2	I1	I3
4408	3	I1	I6
4409	0	I9
4409	1	I1	I3
4409	2	I5
4409	3	I1
4409	5	I3	I4
4409	6	I1	I5
4410	0	I1
4410	1	I3
4410	2	I3
4411	2	I1	I3
4411	3	I1	I3
4411	4	I10
4411	5	I1	I3
4411	6	I1	I3
4411	8	I3
4411	10	I1	I3
4411	11	I1
4411	12	I3
4411	13	I1	I3	I5
4412	1	I3
4412	2	I1
4412	3	I3	I5
4412	4	I1	I3	I5
4412	5	I1	I3	I5
4412	6	I3
4412	7	I5
4412	8	I1
4412	9	I3	I6
4412	10	I3	I6
4413	1	I3	I6
4413	2	I11	I5	I6
4413	3	I11	I3	I7
4414	1	I1	I3
4414	4	I3	I5
4414	7	I1
4414	9	I1
4414	10	I3
4414	11	I3
4415	0	I5
4415	1	I1	I5	I9
4415	2	I1
4415	3	I3	I4
4415	4	I1	I3	I4
4415	6	I1
4415	7	I1	I5
4415	8	I1	I5
4415	10	I1
4415	11	I1
4415	12	I1	I2	I3
4415	13	I1	I3
4415	14	I7
4416	0	I5
4416	1	I5	I8
4416	2	I3	I5
4416	3	I5
4416	5	I3
4416	6	I1	I3
4417	0	I3
4417	1	I10
4417	2	I3
4417	3	I3
4417	4	I1
4417	5	I2	I3	I6
4417	6	I1	I3	I6
4418	0	I1
4418	1	I1	I3	I7
4418	2	I2	I3
4418	4	I3
4418	5	I3
4418	6	I1	I2
4418	7	I3
4418	8	I5
4418	9	I2	I5	I9
4419	0	I3
4419	1	I5	I7
4419	2	I5	I6
4419	3	I3	I6
4419	4	I5	I6
4420	0	I3
4420	1	I1	I3
4420	2	I3
4420	3	I5
4420	4	I1	I3	I5
4420	5	I1	I2	I5
4420	6	I5
4420	7	I1	I10	I5
4420	10	I3	I9
4420	11	I5
4422	0	I3	I5
4422	1	I6
4422	2	I1
4422	3	I1	I3
4422	4	I3	I5
4422	5	I1	I5	I6
4422	7	I3
4422	8	I3	I6
4422	9	I3	I6
4422	10	I6
4422	11	I6
4422	12	I1	I6
4422	13	I1	I3
4423	0	I3
4423	1	I3	I6	I9
4423	2	I1
4423	3	I1	I3	I6
4423	4	I3	I6
4423	5	I6
4423	6	I6
4423	7	I3
4423	8	I1	I3
4423	9	I1
4423	10	I1	I3
4423	11	I1
4423	12	I1	I3	I5
4423	13	I1	I3
4424	1	I1
4424	2	I3
4424	3	I3	I6
4424	4	I3	I6
4424	5	I1	I3	I6
4424	7	I1	I3
4424	8	I1	I3
4424	9	I3
4424	12	I1
4424	13	I1	I3	I5
4424	14	I9
4424	15	I1	I8
4425	0	I3	I5
4425	1	I1
4425	2	I1	I5	I6
4425	3	I5
4425	4	I5
4425	5	I5	I8
4425	6	I1	I3
4426	1	I1	I3
4426	2	I1	I3
4426	3	I1	I3	I5
4427	0	I3
4427	1	I1	I3	I6
4427	2	I1
4427	3	I1	I2
4427	4	I1	I3	I7
4427	5	I1	I3	I7
4427	6	I3	I7
4427	7	I3
4427	8	I1
4427	9	I1	I3
4428	0	I3
4428	1	I1
4428	3	I3
4429	1	I3
4429	2	I3	I5
4429	3	I1	I3	I5
4429	4	I5	I9
4430	1	I3	I9
4430	2	I7
4430	4	I1
4430	6	I3	I5
4430	7	I3	I4
4430	8	I1	I3
4430	9	I1	I3	I6
4430	10	I3	I6
4430	11	I1	I5	I6
4430	12	I3	I6
4430	13	I3	I6
4431	0	I6
4431	2	I1
4431	3	I1	I3
4431	4	I3	I6
4431	5	I3	I7
4432	0	I3
4432	1	I1	I3	I6
4432	2	I2	I3
4432	3	I1	I2	I7
4432	4	I3	I6
4433	3	I5	I7
4433	4	I5	I7
4434	0	I2	I5
4434	1	I1	I2
4434	2	I1	I2
4434	4	I1	I3
4434	5	I3	I5
4435	3	I4
4435	4	I1
4435	6	I1	I5
4435	7	I1	I5
4435	8	I1
4435	9	I1	I3
4435	10	I1	I3	I5
4436	2	I2
4436	3	I2
4436	6	I3
4436	7	I1
4436	8	I1	I3
4437	0	I1
4437	1	I2
4437	2	I3
4437	3	I3
4437	4	I10	I3
4437	5	I5
4437	6	I1	I11	I3	I5
4437	7	I1	I5	I6	I9
4437	8	I3	I6	I7
4437	9	I1	I3	I7
4437	10	I1	I3	I5	I7
4437	11	I1	I5
4437	12	I1	I7
4438	2	I1
4438	3	I2	I3
4438	4	I10	I2	I5	I6	I7
4439	0	I1
4439	3	I1
4439	4	I1	I3
4439	5	I1	I3
4439	6	I3
4440	0	I1	I6
4440	1	I1	I3
4440	2	I1
4440	3	I3
4440	4	I1	I3
4440	5	I1
4440	6	I3	I6
4440	7	I3
4440	8	I1	I3
4440	9	I7
4440	10	I3
4441	0	I1	I3
4441	1	I1	I3
4441	2	I3	I8
4441	3	I1	I6
4441	4	I1	I2	I3
4441	5	I1
4441	6	I5
4442	1	I1	I3
4442	2	I5
4442	3	I1	I3
4442	4	I1	I11
4442	5	I1	I3
4443	0	I3
4443	1	I3
4443	2	I6
4443	3	I1	I3	I6
4443	4	I6
4443	5	I3	I6
4443	6	I6
4443	7	I3
4443	9	I1	I3
4443	10	I3	I5
4443	11	I1	I5
4445	0	I3
4446	0	I1
4447	0	I3
4447	2	I3
4447	5	I3
4447	6	I3	I5
4448	0	I3
4448	3	I1	I2	I3
4448	4	I3	I6
4449	1	I5
4449	2	I3	I5
4449	3	I1	I8
4449	4	I3
4449	5	I1	I7
4449	6	I1	I7
4449	7	I1	I3
4449	8	I1	I3	I4
4449	9	I1	I3	I4
4449	10	I1	I3
4449	11	I1	I3
4449	12	I3
4450	1	I1	I5
4450	2	I5
4450	3	I3	I5
4450	4	I12	I8	I9
4450	5	I12	I3	I6	I8
4450	6	I6	I8
4450	7	I3	I6
4450	8	I1	I3	I6
4451	1	I5
4451	2	I2	I7	I8
4451	3	I2	I3	I7
4451	4	I3
4451	5	I3	I5
4451	6	I1	I3
4451	7	I3	I5
4451	8	I1
4451	9	I1	I3
4451	10	I1	I6
4452	0	I1
4452	1	I1	I3
4452	2	I1	I3	I4	I5
4452	3	I3	I6
4452	4	I3
4452	5	I1	I3
4452	6	I1	I3
4452	7	I1	I3	I7
4452	8	I1	I3	I5	I7
4453	1	I1	I6
4454	0	I3
4454	1	I1
4454	2	I3
4454	5	I1	I7
4454	6	I7
4454	7	I3	I5
4454	8	I3	I5
4454	9	I5
4454	10	I5
4455	0	I1	I3
4455	1	I3
4455	2	I1	I3
4455	4	I3
4455	5	I3
4455	6	I3	I4
4456	0	I1	I3
4456	1	I1	I3
4456	2	I1	I3
4456	4	I3	I4
4456	5	I1	I3	I5
4456	6	I1	I3
4456	8	I2	I3
4456	9	I1	I11	I7
4456	11	I3
4456	12	I1
4456	13	I3
4457	0	I5
4457	1	I3
4457	2	I3	I6
4457	3	I1	I6
4457	6	I1	I3
4457	7	I1	I6
4457	8	I3
4457	9	I3	I6
4457	10	I5
4457	11	I1
4457	12	I7
4458	0	I3
4458	1	I1	I3	I7
4459	0	I3
4459	1	I1	I5
4459	2	I5
4459	3	I1	I3	I7
4459	4	I1
4459	5	I2	I8
4459	6	I2	I7	I8
4459	7	I7
4459	8	I6	I7
4459	9	I1	I3	I6
4459	10	I1	I6
4459	11	I3	I4	I6
4460	1	I1
4460	2	I1
4460	3	I1	I3
4460	4	I1	I4	I9
4460	5	I2	I6
4460	6	I3	I6
4460	7	I3	I6
4460	8	I1	I3	I5	I6
4460	9	I6
4460	10	I3
4460	11	I1	I3
4460	12	I3
4461	0	I7
4462	0	I3
4463	0	I3
4463	1	I1
4463	2	I1
4463	3	I1	I3
4463	4	I5
4463	5	I3	I5
4463	6	I1
4464	1	I2	I3
4464	2	I1
4464	3	I3
4464	4	I3
4464	5	I3
4464	6	I3
4464	7	I1	I3	I6
4464	8	I1	I2	I6
4464	9	I2	I3	I6
4464	10	I1	I2	I5
4464	11	I1	I6
4464	12	I1
4464	13	I1
4464	14	I1	I3
4465	0	I1
4465	1	I1	I5
4466	1	I1	I5
4466	2	I1	I5
4466	6	I1
4466	7	I2	I5
4466	8	I1	I5
4466	9	I1
4467	1	I3
4467	2	I1	I3
4467	3	I3
4467	4	I3
4468	1	I3	I5
4468	2	I6
4468	3	I3	I6
4468	5	I1	I3	I5
4468	6	I1
4468	7	I1	I3	I6
4468	8	I1	I3	I5	I6
4468	11	I5
4468	12	I3
4469	0	I1
4469	1	I5
4469	3	I1
4470	0	I3
4470	1	I3
4470	2	I3
4470	3	I1	I3
4470	4	I1	I3	I5
4471	0	I3
4471	1	I1
4471	2	I1
4471	3	I1	I2
4471	4	I1	I3
4471	5	I3
4471	6	I1	I3
4471	7	I10	I3
4471	8	I1	I3
4472	0	I3
4472	1	I1	I3
4472	2	I1	I3	I6
4472	3	I1	I3
4472	4	I1
4472	5	I1	I3
4472	6	I1	I3
4472	7	I3	I5	I6	I7
4473	1	I1
4473	2	I1	I3
4473	3	I3
4473	4	I1	I4
4473	5	I4	I5
4473	6	I1	I4	I5
4473	11	I3
4473	13	I2
4473	14	I2
4473	15	I3
4474	0	I1
4474	1	I1	I3
4474	2	I3	I5
4474	3	I2	I3	I5	I7
4474	4	I1	I5
4474	7	I3	I6
4474	8	I5	I6
4474	10	I3
4474	11	I3	I9
4475	1	I3
4475	2	I1	I10	I5
4475	3	I10	I3	I7
4475	4	I1	I10	I3
4475	5	I3	I5
4475	6	I1	I3
4475	7	I1	I5
4475	8	I3	I5	I6
4475	9	I5	I6
4476	0	I3
4477	0	I3	I6
4477	2	I1
4477	3	I1	I6
4477	4	I1	I2
4477	5	I8
4478	0	I1
4478	1	I1	I2	I8
4478	3	I1
4478	4	I3
4478	5	I1	I3
4478	6	I11	I2	I3
4479	2	I1	I3
4479	3	I1	I3
4479	4	I3	I7
4479	5	I3	I5	I7
4479	6	I1
4480	0	I1
4480	1	I1	I3
4480	2	I11	I7
4480	3	I1	I3
4480	4	I3
4480	5	I3	I5	I6	I7
4480	6	I10	I5	I8
4480	7	I1	I3
4480	8	I1	I3
4480	9	I1	I3
4482	1	I1	I3
4482	3	I1
4482	4	I5
4482	5	I1	I8
4482	6	I1
4482	7	I1
4482	8	I1	I3
4483	0	I1
4483	1	I1	I3
4483	2	I1	I3	I4
4483	3	I1
4484	1	I1	I3
4484	2	I3
4484	4	I5
4484	5	I5	I8
4484	6	I1	I5	I8
4484	7	I1	I6	I8
4485	0	I3
4485	1	I5
4485	2	I10	I3	I4
4485	3	I6
4485	4	I6	I7
4486	0	I1
4486	1	I3
4486	3	I3
4486	4	I1	I3	I5
4486	5	I3
4486	6	I5
4486	7	I1	I5
4486	8	I1	I3	I5
4486	9	I3
4486	10	I1
4487	0	I3
4487	1	I3
4487	2	I3	I4
4487	4	I1
4487	5	I1	I3
4488	0	I3
4488	1	I3
4489	0	I6
4489	1	I6
4489	2	I1	I6
4489	3	I1	I3
4489	4	I1	I3
4489	5	I1	I3	I5	I7
4491	0	I1
4491	1	I3
4491	2	I5
4491	4	I1	I3
4491	6	I3	I5
4491	7	I3	I7
4491	8	I3
4492	0	I3
4492	2	I1
4492	3	I1
4492	4	I1	I3
4492	5	I3
4492	6	I3	I8
4492	7	I3
4492	8	I3
4492	9	I1	I3
4493	0	I3
4493	1	I1	I3
4493	2	I4
4493	4	I1	I2	I3
4493	5	I3	I6
4493	6	I1	I6	I7
4493	7	I1	I7
4493	8	I1	I6	I7
4493	9	I1
4493	12	I1	I3
4494	0	I1	I3
4494	1	I5
4494	2	I5
4495	0	I3
4495	3	I3
4495	4	I11	I3
4495	5	I1	I11
4495	6	I11	I5	I8
4495	7	I6	I8
4495	8	I8
4495	10	I1	I3
4495	11	I1
4495	12	I1
4496	0	I7
4496	1	I3	I7
4496	2	I3	I7
4497	0	I1
4497	1	I3	I6
4497	2	I1	I3	I6	I7
4497	3	I3	I6	I7
4497	4	I3	I6
4497	5	I3	I6
4497	6	I1	I3	I6
4498	0	I3
4498	1	I1	I3	I9
4498	2	I3
4498	3	I3
4498	4	I3
4498	5	I1	I3
4498	6	I1	I5	I7
4498	7	I10	I5
4498	8	I10	I3	I5
4498	9	I5	I6
4499	1	I6
4499	2	I6	I7
4499	3	I7
4499	4	I1	I7
4499	5	I5	I7
4499	6	I1	I5	I7
4499	7	I7
4499	9	I3
4499	12	I1	I5
4499	13	I3
4499	14	I1	I3
4499	15	I1	I3
4500	2	I1	I2
4500	3	I1	I6	I7
4500	4	I1
4500	6	I1	I2
4501	0	I1	I3
4501	1	I3	I7
4501	2	I5	I7
4501	3	I3	I5	I7
4501	4	I3	I7	I9
4501	5	I1
4501	6	I1	I3
4502	0	I3
4502	2	I3
4502	3	I3	I5
4503	0	I1
4503	2	I3	I5
4503	3	I1	I3	I5	I6
4503	4	I1	I11	I3	I8
4503	5	I5
4504	1	I5
4504	2	I5	I7
4504	3	I1	I7
4504	4	I1	I5	I7
4504	5	I3
4505	0	I3
4505	1	I3	I6
4505	2	I3	I6
4505	4	I5
4505	5	I3	I5	I8
4505	6	I1
4505	7	I3
4505	8	I3	I7
4505	9	I3	I7
4505	10	I7
4505	12	I1	I3
4506	0	I2	I3
4506	1	I2
4506	2	I2	I7	I9
4506	3	I1
4506	4	I1
4506	5	I1
4506	6	I1	I3
4506	7	I3
4506	8	I3
4506	10	I5
4507	0	I1
4507	1	I3
4507	2	I1	I5
4507	3	I1	I3
4507	4	I3
4508	0	I3
4508	3	I3
4508	4	I5
4508	5	I1
4508	6	I1	I3
4508	7	I1	I2	I3
4508	8	I1	I3
4508	9	I1	I2	I3	I6
4508	10	I3	I5
4508	11	I3	I5	I9
4508	12	I3
4508	13	I1
4508	14	I1	I3
4509	0	I3
4509	1	I3	I5
4509	2	I5	I8
4509	3	I5
4509	4	I2	I5
4509	5	I11	I2	I3
4509	6	I1	I10	I11	I3
4509	7	I10
4509	8	I10	I5
4509	9	I1	I3
4509	10	I1	I3	I5
4509	11	I1
4510	5	I3
4510	6	I4	I5
4510	7	I1	I5	I7
4510	8	I3
4510	9	I1
4510	11	I3
4510	12	I1	I3
4510	13	I1	I3	I5
4511	0	I3
4512	1	I3
4512	2	I1	I12
4512	3	I1
4512	4	I3	I6
4512	6	I3
4512	7	I1
4513	0	I10
4513	1	I1	I2	I6
4513	2	I12	I3	I6
4513	3	I1	I3
4513	4	I3
4513	5	I3	I5	I8
4514	0	I3
4514	2	I1
4514	3	I1
4514	4	I1	I3
4514	5	I1	I3
4514	6	I1	I2	I5
4514	7	I6
4514	8	I5
4514	9	I1	I5
4514	10	I5
4514	11	I1
4514	12	I1	I3
4514	13	I1	I5	I6
4514	14	I1
4515	0	I1
4515	1	I1	I3	I5
4515	2	I1	I3
4515	3	I3
4515	4	I3
4515	5	I1	I7
4515	6	I7
4515	7	I7
4516	1	I5
4516	2	I1
4516	3	I6
4516	4	I1	I6
4516	5	I3	I6
4516	6	I1	I3	I5	I6
4516	7	I1	I3	I6
4516	8	I1	I3	I6
4516	9	I1	I3	I6
4516	11	I5
4517	0	I5	I9
4517	1	I3	I5
4517	2	I3
4517	3	I1	I6
4517	4	I1
4517	5	I1	I2
4517	6	I2	I3	I5
4517	7	I11	I5	I7
4517	8	I11	I3
4518	0	I1
4518	1	I1	I3
4518	2	I3	I5
4518	3	I5	I8	I9
4518	4	I1	I2	I9
4518	5	I1	I5
4518	6	I1
4518	7	I1	I2	I3
4519	0	I3
4519	1	I1	I5
4519	2	I1
4519	3	I1	I5
4519	4	I1	I2	I5	I6
4519	7	I1	I3
4519	9	I1
4520	0	I1	I5
4520	1	I1	I3	I5	I8
4520	2	I3
4520	3	I1	I3
4520	4	I1	I3	I5
4520	5	I5
4521	0	I3
4521	1	I1	I3
4521	2	I3
4521	3	I3	I5	I8
4521	4	I5
4521	5	I1
4522	1	I3
4522	3	I1
4522	4	I2	I7
4522	5	I3
4522	6	I1	I3
4523	0	I1
4523	1	I3	I6
4523	2	I3	I7
4523	3	I3	I5
4523	4	I3	I5
4523	5	I3	I5
4523	6	I7
4523	7	I7
4523	8	I1	I7
4524	0	I3
4524	1	I1	I3
4524	2	I1	I3	I6
4524	3	I1
4525	0	I3
4526	0	I3
4527	1	I3
4529	0	I3
4529	2	I3
4530	0	I4
4531	0	I1
4531	1	I1	I3	I6
4531	2	I3	I6
4531	3	I3
4531	4	I3	I7
4531	5	I1	I3
4531	6	I3
4531	8	I3
4531	9	I3
4531	10	I1	I3
4531	11	I1	I3
4531	12	I1	I3
4531	13	I1
4531	14	I3	I4	I6
4532	1	I1
4532	2	I3
4533	0	I3
4533	2	I1	I3
4533	4	I5
4533	5	I1
4533	7	I1	I3
4533	8	I1	I3
4534	0	I1
4534	1	I1	I2	I3
4534	2	I1	I2	I3	I8
4534	4	I1	I3
4534	5	I1	I11	I3	I6
4535	0	I10	I3
4535	3	I1	I3	I5
4536	0	I5
4536	1	I1	I3
4536	2	I3	I6
4536	3	I10	I3	I6
4536	4	I1	I2	I3
4537	0	I1
4537	2	I3	I7
4537	3	I2	I3
4537	4	I3
4537	5	I1	I3
4537	6	I1	I6
4537	7	I3	I6	I8
4537	8	I11	I8
4537	9	I6
4537	10	I1
4537	11	I3
4538	2	I1
4538	3	I3
4538	5	I1	I3
4538	6	I1	I5
4538	7	I5
4538	8	I3	I5
4538	9	I1
4538	13	I1	I3	I5
4538	14	I1	I3	I9
4539	1	I1
4539	2	I3	I5
4539	3	I3	I5
4539	4	I11	I3
4539	5	I11
4539	6	I7
4539	7	I7
4539	8	I7
4539	9	I7
4539	10	I7
4540	0	I3	I5
4540	1	I3	I5
4540	2	I11	I3	I5	I9
4540	3	I3
4540	5	I1	I3
4540	6	I1	I3
4540	7	I1	I2	I3	I6
4540	8	I3
4540	9	I5	I7
4540	10	I1	I10	I9
4540	11	I1	I3	I5	I6
4541	0	I3
4541	1	I1	I7
4541	2	I1
4541	3	I1	I3
4542	0	I3
4542	2	I5
4542	3	I1	I3	I5
4542	5	I3
4542	6	I5
4542	7	I3
4542	8	I1
4543	2	I3
4543	3	I5
4543	4	I5
4544	0	I3
4544	1	I3
4544	2	I3
4545	0	I8
4545	1	I3	I7	I8
4545	2	I3	I7	I8
4545	3	I1	I3
4545	4	I6	I7
4545	5	I1	I7
4546	1	I1	I3
4546	2	I3
4546	3	I3
4546	4	I1	I3
4546	5	I1	I3
4546	6	I3
4547	1	I3
4547	2	I3	I5
4547	3	I1	I3	I5
4548	0	I1
4548	1	I1	I3	I8
4548	2	I1	I5	I6	I7
4548	3	I1	I3	I5
4549	0	I3
4549	1	I3
4549	2	I1	I3	I5
4549	3	I1	I5
4549	5	I3	I7
4549	6	I1	I3	I7
4549	7	I1	I3	I7
4549	8	I1	I3
4549	9	I1	I3
4549	11	I1
4549	12	I1
4549	13	I1	I11
4549	14	I3
4550	0	I3
4550	1	I3
4550	2	I3	I6
4551	1	I3
4551	3	I1	I3	I6
4551	4	I1	I3
4551	5	I1	I3	I4
4551	6	I1	I5	I6
4552	0	I3
4552	1	I1	I3
4552	2	I3
4552	3	I1	I6
4552	4	I2	I6
4553	0	I6
4553	1	I5
4553	2	I11	I2	I3
4553	3	I1	I11	I2
4553	4	I1	I2	I3
4553	5	I2	I5	I7
4554	0	I7
4554	1	I3
4555	0	I1
4555	2	I1	I5
4555	3	I10	I9
4555	4	I3
4555	7	I1
4555	9	I1
4555	10	I1	I3
4555	11	I1	I3
4555	12	I6
4555	13	I6
4555	14	I1	I3	I6
4556	2	I3	I5
4556	3	I3	I5
4556	4	I1	I3	I5
4556	5	I1	I3
4556	6	I3
4556	7	I7
4556	9	I3
4556	10	I3	I7
4556	11	I3
4556	12	I3
4556	13	I5
4557	0	I3
4557	1	I3	I4
4557	2	I3
4557	4	I1
4557	6	I5
4557	7	I5
4557	8	I2	I5
4557	9	I2	I3	I7
4557	10	I2	I3	I7
4557	11	I1	I7
4557	12	I3	I7
4557	13	I3
4557	14	I1	I5
4558	1	I2	I3
4558	2	I1	I12	I2	I3	I5
4559	0	I3
4559	1	I3
4559	2	I1
4559	3	I1
4559	4	I1	I3	I6
4559	5	I3
4559	6	I2	I3
4559	7	I3	I5	I7
4560	0	I3
4561	0	I3
4561	1	I1
4561	3	I1
4561	5	I1
4561	6	I1
4561	7	I1	I3
4562	0	I3
4562	1	I3	I6
4564	0	I1
4564	1	I2	I3
4564	2	I1	I3	I4
4564	3	I1	I5
4564	4	I1	I3
4564	5	I1	I3
4564	6	I3	I4
4565	1	I3
4565	2	I10	I11	I9
4565	3	I11	I3
4565	4	I1	I11	I3
4566	0	I1
4566	1	I1	I3
4566	2	I10	I3	I5
4566	3	I1	I3
4566	4	I3	I6
4566	5	I1	I3
4566	6	I1	I5
4566	7	I1	I8
4566	8	I3	I5	I8
4567	1	I1	I3
4567	2	I3	I5
4567	3	I3	I5
4567	4	I5
4568	0	I5
4568	1	I1	I8
4568	2	I6	I8
4568	4	I1
4568	5	I1	I3	I5
4568	6	I1	I8
4568	7	I2	I3
[truncated: 318,856 more chars]
