# Supplementary material for: GatewayNet: a form of sequential rule mining
Source: BMC Med Inform Decis Mak. 2019 Apr 23;19:87. doi: 10.1186/s12911-019-0810-3 (PMC6480909; doi:10.1186/s12911-019-0810-3)
Supplement: Supplementary file 2 — Supplementary Data. This file contains the Markov chain used to generate sample.txns.txt (CSV 3 kb) [file 12911_2019_810_MOESM2_ESM.csv]

		I1	I2	I3	I4	I5	I6	I7	I8	I9	I10	I11	I12
	0.500782303309436	0.664173399376038	0.673405197315367	0.904171605608939	0.91017539754941	0.969382945906448	0.97985968325308	0.991444810394283	0.99517997221305	0.997464877245502	0.999277882968541	0.999302364377638	1
I1	0.06519634454657	0.53125917433535	0.579515021952862	0.842591527883871	0.849224796514739	0.899848198622965	0.967319029478196	0.977814996532712	0.988409447698614	0.988983630760664	0.992903902910717	0.999984940389952	1
I2	0.0126507625302502	0.13142452037725	0.705931106448622	0.709737936634841	0.730918213127549	0.736869297916003	0.781994872442629	0.899934147319067	0.913991688398049	0.917234725718309	0.951763217430167	0.974896036322195	1
I3	0.129001339527327	0.352894484951289	0.357183767100284	0.712368476883905	0.72200950077989	0.82472884116044	0.907860525355995	0.963480885194974	0.970079747591396	0.978881754157438	0.993336887555661	0.998755087094039	1
I4	0.301432280617817	0.529138180546815	0.56692041876508	0.680239983419951	0.714902376844952	0.906513444697621	0.938286517142537	0.973099796712336	0.990961860871872	0.99780989102922	0.998252024742639	0.999724508013025	1
I5	0.00460476020885459	0.150139443244641	0.17945246528609	0.229582569606301	0.245244115817057	0.77271419332106	0.782802538140847	0.802771614357818	0.880805963788599	0.929499019930447	0.969453088107039	0.996142130296296	1
I6	0.0881378094016743	0.121631497585649	0.126863396085194	0.217420537053257	0.217891928983417	0.241542891785823	0.963866771697941	0.986255536481985	0.986589602591679	0.991423375001096	0.99173006932985	0.999547989181058	1
I7	0.00953823833724777	0.0348601361722242	0.0386696927622916	0.0439630154140374	0.0445139855542321	0.0453898661093284	0.0633138978892332	0.990646699247757	0.992966557994006	0.998100236984751	0.998268219544583	0.998960416998384	1
I8	0.0984767572515942	0.15131007895252	0.159513030497097	0.192528347464498	0.202676948776512	0.209930489229668	0.314605461849458	0.348494282908369	0.972241711785498	0.994531952352182	0.998453347251704	0.999914987716176	1
I9	0.281815104994658	0.667361142188073	0.673573232922151	0.768053583640804	0.773284636945807	0.803937835031728	0.821064247571512	0.844471423897144	0.852424230369075	0.994473627765404	0.998763997973898	0.99877453307894	1
I10	0.0678958361184137	0.0842429761954026	0.124399743508029	0.460901981333087	0.465627356055498	0.498682754397776	0.553088356939855	0.568866128232962	0.573999006339004	0.580712864253227	0.999044873542138	0.99992815444394	1
I11	0.113163765907926	0.29699122414112	0.307154320813136	0.358583128546754	0.359494657309508	0.396111966688199	0.418430593789435	0.434839137698689	0.440364586240841	0.440672594183965	0.441318640156345	0.999119718039485	1
I12	0.0798369833783302	0.242240012512596	0.244100203255794	0.258093090088013	0.265997580675838	0.307144802139286	0.307815191139841	0.348109813267918	0.353969607654993	0.354634846335075	0.356422056916888	0.367242492101055	1
